# Supplementary material for: Characterizing the population structure and genetic diversity of maize breeding germplasm in Southwest China using genome-wide SNP markers
Source: BMC Genomics. 2016 Aug 31;17(1):697. doi: 10.1186/s12864-016-3041-3 (PMC5007717; doi:10.1186/s12864-016-3041-3)
Supplement: Additional file 1: — Table S1. Names, pedigree and co-ancestral membership of each inbred line in this panel. K = 2, 3, 4, and 6 mean the entire population can be clustered into 2, 3, 4 and 6 subgroups. (XLSX 61 kb) [file 12864_2016_3041_MOESM1_ESM.xlsx]

## Sheet: Sheet1
Name	Pedigree	K = 2			K = 3				K = 4					K = 6
		Tropical	Temperate		Tropical	NSS	SS		Tropical	PA	PB	Reid		Tropical	PA	PB	Reid	BSSS	North
F19	Derived from CIMMYT germplasm	0.8442	0.1558		0.8044	0.0302	0.1654		0.7686	0.1012	0.0268	0.1034		0.7301	0.0534	0.0164	0.001	0.1979	0.0012
F06	Derived from suwan germplasm	1	0		1	0	0		1	0	0	0		1	0	0	0	0	0
Zheng58	Ye478 mutant	0.192	0.808		0.1078	0.0644	0.8278		0.1474	0.0044	0.0396	0.8086		0	0	0	0.5509	0	0.4491
Chang7-2	Wei95×Huangzaosi//S901	0.7312	0.2688		0.6679	0.0028	0.3293		0.6333	0.1498	0.0006	0.2162		0.3363	0.0518	0.0002	0.0004	0.0766	0.5347
S273	Derived from suwan germplasm	0.864	0.136		0.8366	0.0524	0.111		0.7902	0.111	0.0528	0.046		0.7063	0.0898	0.0432	0.0022	0.0108	0.1476
Su1611	Derived from suwan germplasm	0.862	0.138		0.8402	0.1178	0.042		0.8328	0.0292	0.1114	0.0266		0.7836	0.0116	0.1054	0.003	0.0148	0.0816
YA8201	Brazilian hybrid AGROLERES1051	0.8902	0.1098		0.8602	0.0264	0.1134		0.8581	0.0224	0.0128	0.1066		0.7469	0.0006	0.0088	0.0158	0.0484	0.1796
5311	Derived from suwan germplasm	0.998	0.002		0.992	0.0076	0.0004		0.9964	0.0002	0.0018	0.0016		0.9878	0	0.0022	0.0068	0.0016	0.0016
CTL26	Derived from suwan germplasm	0.967	0.033		0.9418	0.0582	0		0.945	0.0002	0.0544	0.0004		0.956	0	0.0412	0.0008	0.002	0
5Gong	515 / Gongza-1	0.9972	0.0028		0.9814	0.018	0.0006		0.9834	0.0028	0.012	0.0018		0.9568	0.0006	0.004	0.0014	0.0002	0.037
21A	Derived from Tropical germplasm	0.9332	0.0668		0.911	0.0518	0.0372		0.8992	0.0236	0.043	0.0342		0.8473	0.0078	0.039	0.0074	0.0166	0.0818
SN8-1-1	Derived from suwan germplasm	0.9778	0.0222		0.9638	0.0344	0.0018		0.9634	0.0004	0.0194	0.0168		0.9384	0	0.015	0.0088	0.0012	0.0366
Jiao51	Guizhou landrace Jiaomaerhuangzao	0.8222	0.1778		0.7826	0.012	0.2054		0.7706	0.0696	0.0044	0.1554		0.5935	0.0142	0.0018	0.018	0.0398	0.3327
V37	V37	0.5782	0.4218		0.5108	0.0468	0.4424		0.3474	0.4234	0.0498	0.1794		0.1258	0.3461	0.0238	0.0394	0.003	0.4619
Mian7317	Mian7317	0.282	0.718		0.1902	0.1498	0.6601		0.212	0.0406	0.1302	0.6171		0.107	0.0078	0.1194	0.4503	0.0682	0.2474
Mian723	P953 × 698-3	0.2762	0.7238		0.1416	0.0576	0.8008		0	0.8656	0.004	0.1304		0	0.8579	0.0002	0.1419	0	0
7041-5	Derived from Yogoslavic hybrid SC704	0.57	0.43		0.4764	0.0008	0.5228		0.4591	0.1368	0	0.4041		0.1042	0.017	0.0002	0.004	0.2592	0.6154
NZ013-1	Neizi013-1-1	0.3902	0.6098		0.2987	0.0852	0.6161		0.1196	0.5551	0.1038	0.2216		0	0.4467	0.0472	0.001	0.0911	0.414
Yu561	Nongda202 × 095	0.512	0.488		0.4401	0.1413	0.4185		0.3479	0.2821	0.1437	0.2263		0.0928	0.2014	0.1312	0.0174	0.0896	0.4676
H08-155	H08-155	0.5732	0.4268		0.487	0.0016	0.5114		0.3516	0.3724	0.0006	0.2754		0.0862	0.2638	0.0002	0.0784	0.0502	0.5212
K169R	Derived from American hybrid 3163	0.4482	0.5518		0.3418	0.006	0.6522		0.0884	0.7416	0.0204	0.1496		0.089	0.6627	0.0182	0.0142	0.2126	0.0032
Dong156	Dong156	0.6786	0.3214		0.5988	0.0008	0.4004		0.5535	0.1676	0	0.2789		0.2166	0.0524	0.0002	0.0008	0.0894	0.6407
M14	M14	0.969	0.031		0.942	0.058	0		0.9458	0.0002	0.0536	0.0004		0.9566	0	0.041	0.0004	0.002	0
Y8G	Derived from American hybrid Y8G61	0.4522	0.5478		0.3996	0.2851	0.3153		0.2078	0.4592	0.3066	0.0264		0.2255	0.4318	0.2991	0.007	0.0364	0.0002
B151	Derived from Pioneer unknown hybrid	0.362	0.638		0.3175	0.5582	0.1242		0.2842	0.0908	0.5566	0.0684		0.1895	0.0376	0.5467	0.0004	0.1147	0.1111
618	Derived from Pioneer unknown hybrid	0.5718	0.4282		0.4908	0.0052	0.504		0.0002	0.9998	0	0		0	1	0	0	0	0
141	Derived from Pioneer hybrid 78599	0.0408	0.9592		0	1	0		0	0	1	0		0	0	1	0	0	0
ShuangM9	M9 × M9B	0.957	0.043		0.9396	0.0444	0.016		0.9372	0.0036	0.034	0.0252		0.8824	0.0006	0.028	0.0014	0.0254	0.0622
P953	Derived from hybrid 95-3	0.3132	0.6868		0.2116	0.084	0.7045		0.079	0.4577	0.0828	0.3805		0.0006	0.4224	0.0354	0.3382	0	0.2034
LN8	478 improved line	0.3982	0.6018		0.3045	0.0548	0.6407		0.2964	0.114	0.0388	0.5508		0.1586	0.0738	0.0264	0.3546	0.1278	0.2588
HZ127-7	Derived from American hybrid Y8G61	0.4382	0.5618		0.3875	0.3167	0.2957		0.2158	0.4114	0.3344	0.0384		0.2374	0.3867	0.3217	0.0536	0.0004	0.0002
En1824	En1824	0.123	0.877		0.0366	0.1666	0.7968		0.0792	0.0258	0.1338	0.7612		0.0556	0.0238	0.1222	0.6793	0.018	0.1012
ZYDH381-1	ZYDH381-1	0.279	0.721		0.2044	0.2683	0.5273		0.112	0.2942	0.2798	0.314		0.1186	0.2517	0.2765	0.203	0.1462	0.004
Su95-1	Ye478 × Ji183	0.215	0.785		0.1224	0.0634	0.8142		0.1606	0.019	0.0432	0.7772		0.0588	0.008	0.0256	0.6199	0.0306	0.2571
De2010-1	De2010-1	0.133	0.867		0	1	0		0	0	1	0		0	0	1	0	0	0
End28	78599 improved lines	0.345	0.655		0.2955	0.5217	0.1828		0.2961	0.028	0.5164	0.1595		0.1138	0.0012	0.5015	0.0314	0.0002	0.3519
98009	Shuikouhuang × Wuerhuang // Zi330	0.4942	0.5058		0.4275	0.1048	0.4677		0.4048	0.1397	0.0999	0.3556		0.0016	0.0426	0.0691	0.0374	0.0294	0.8199
Mian715	Hybrid CGT-15	0.553	0.447		0.4397	0.5603	0		0.4409	0.0002	0.5589	0		0.4465	0	0.5533	0	0.0002	0
BS08-565	BS08-565	0.4142	0.5858		0.319	0.009	0.672		0.1544	0.4993	0.0072	0.3391		0.122	0.469	0.0008	0.3301	0	0.078
MDH3-200	MDH3-200	0.282	0.718		0.1736	0.036	0.7904		0.2278	0.0176	0.004	0.7507		0.1104	0	0.0016	0.4862	0.2486	0.1532
21209	21209	0.261	0.739		0.1602	0.0406	0.7992		0.1444	0.161	0.0286	0.666		0	0.0862	0.0116	0.3027	0.2835	0.3161
De12	De12	0.2886	0.7114		0.2366	0.5672	0.1962		0.2133	0.0897	0.5695	0.1275		0.0006	0.007	0.5498	0.0004	0.0002	0.442
TD1	478 improved line	0.499	0.501		0.4166	0.0656	0.5178		0.3612	0.2062	0.0628	0.3698		0.2357	0.1567	0.0548	0.1959	0.1102	0.2467
Y75	Shanzong5 × Zhongzong14C4	0.6012	0.3988		0.548	0.2196	0.2324		0.5155	0.1172	0.2184	0.1488		0.3037	0.0262	0.1994	0.0004	0.1084	0.3619
Jing07-4	Qujing landrace	0.5336	0.4664		0.4787	0.1818	0.3395		0.4854	0.0492	0.1734	0.292		0.1299	0	0.1597	0.0022	0.0664	0.6418
M89	K22 improved line	0.2782	0.7218		0.1763	0.0772	0.7465		0.1044	0.2898	0.08	0.5258		0.0322	0.238	0.0582	0.4107	0.088	0.1728
H127RE	American hybrid Y8G61	0.4098	0.5902		0.3564	0.3218	0.3218		0.1706	0.4492	0.3412	0.039		0.1947	0.4182	0.3333	0.0292	0.0236	0.001
MH9	Derived from Mohuang9 population	0.7032	0.2968		0.6597	0.1022	0.238		0.6089	0.153	0.0964	0.1418		0.5446	0.1265	0.0916	0.061	0.0678	0.1086
NZ925	NZ925	0.354	0.646		0.2598	0.0082	0.732		0.2683	0.0766	0.0006	0.6545		0.0938	0.027	0.0002	0.475	0.0408	0.3632
BS1074	BS1074	0.4752	0.5248		0.426	0.2053	0.3687		0.4157	0.098	0.2028	0.2835		0.086	0.0006	0.1964	0.004	0.0924	0.6205
Lin-1	478 improved line	0.501	0.499		0.4166	0.0576	0.5258		0.3564	0.2189	0.0556	0.3692		0.2237	0.1657	0.0476	0.1877	0.1184	0.2569
Yu9537	095 × S37	0.5154	0.4846		0.4433	0.1382	0.4185		0.3516	0.2744	0.1398	0.2342		0.1158	0.2022	0.1268	0.0434	0.081	0.4309
JF52-3	JF52-3	0.365	0.635		0.2954	0.308	0.3966		0.2457	0.1725	0.3019	0.2799		0.0134	0.0984	0.2921	0.0874	0.1026	0.406
S7913	S7913	0.6462	0.3538		0.5874	0.0042	0.4084		0.5657	0.1194	0.0008	0.3141		0.3177	0.0378	0.0002	0.1026	0.0714	0.4702
DH29	Derived from Pioneer hybrid 78599	0.075	0.925		0	1	0		0	0	1	0		0	0	1	0	0	0
Mo17	C103 × 187-2	0.42	0.58		0.3613	0.2007	0.438		0.3315	0.1426	0.1932	0.3327		0	0.0016	0.1053	0.0378	0	0.8553
JH96B	Derived from Zhongzong2	0.4466	0.5534		0.3903	0.2687	0.3409		0.3651	0.1262	0.2669	0.2418		0.0492	0.0128	0.2374	0.0062	0.0404	0.6539
S5003	Derived from suwan germplasm	0.977	0.023		0.9594	0.039	0.0016		0.955	0.0104	0.0314	0.0032		0.9108	0.002	0.0242	0.0014	0.0024	0.0592
2142	Foreign hybrid Y7864	0.5926	0.4074		0.5237	0.0774	0.3989		0.2687	0.6041	0.1106	0.0166		0.1954	0.5293	0.0844	0.0004	0.0578	0.1326
205-11	Foreign hybrid Y7865F2 × Qi205	0.4922	0.5078		0.4166	0.0922	0.4912		0.3789	0.182	0.0892	0.3499		0.0314	0.0714	0.078	0.0022	0.1702	0.6468
ZJ-3	WS527 × 7031	0.464	0.536		0.4068	0.352	0.2412		0.4026	0.044	0.3428	0.2106		0.2259	0.0012	0.3243	0.1108	0.0002	0.3377
N54-3	N54-3	0.285	0.715		0.2128	0.278	0.5092		0.2425	0.001	0.2534	0.5031		0.1192	0	0.2174	0.4144	0.0002	0.2488
LSC117	Derived from Mobai1	0.9138	0.0862		0.8886	0.011	0.1004		0.889	0.0152	0.002	0.0938		0.819	0.002	0.0018	0.0536	0.005	0.1186
LSC107	87-1 × 86-1	0.135	0.865		0.0726	0.5782	0.3492		0.0454	0.1124	0.5729	0.2693		0.0062	0.0894	0.5636	0.1951	0.0466	0.0992
Nan09530	095 × Zi330	0.7476	0.2524		0.6775	0.0014	0.3211		0.6309	0.1796	0.0006	0.1888		0.2683	0.062	0.0002	0	0.0186	0.6509
98-3	698-3 × 81565 // 698-3	0.5348	0.4652		0.4134	0.0008	0.5858		0.1339	0.8409	0.0006	0.0246		0.1068	0.7817	0.0002	0	0.1104	0.0008
M232	65232/P6C3 // 65232	0.388	0.612		0.3141	0.1478	0.5381		0.3143	0.0962	0.1354	0.4541		0.1472	0.0478	0.1176	0.3003	0.0006	0.3865
Du321	American hybrid 3382	0.0002	0.9998		0	0	1		0	0	0	1		0	0	0	0.828	0.172	0
Chuan273	(Foreign hybrid 785783 × QPM69 population)BC2	0.204	0.796		0.1426	0.5208	0.3366		0.1324	0.0848	0.5142	0.2686		0.0002	0.0006	0.5147	0.0394	0.2514	0.1937
Nan381	Ai351/B9001 // Ai351BC2	0.5584	0.4416		0.4927	0.0304	0.4769		0.4517	0.1901	0.0262	0.332		0.0974	0.077	0.0048	0.034	0.0826	0.7043
7854	Ye478 × 156	0.0002	0.9998		0	0.4789	0.5211		0	0	0.4607	0.5393		0	0	0.4476	0.5524	0	0
18-9-101	Nan99 / Nan70-3 Nanxiao18	0.9368	0.0632		0.921	0.051	0.028		0.921	0.001	0.04	0.038		0.8709	0	0.0364	0.0168	0.0036	0.0722
ZY2247	ZY2247	0.982	0.018		0.9528	0.0472	0		0.9566	0.0002	0.0428	0.0004		0.9546	0	0.044	0.0008	0.0004	0.0002
Q78	Q78	0.4234	0.5766		0.3433	0.2078	0.4489		0.1318	0.5653	0.2152	0.0876		0.1542	0.5381	0.2024	0.048	0.0466	0.0108
Nan637	Nan637	0.7518	0.2482		0.7055	0.0046	0.2899		0.6661	0.1322	0.0012	0.2004		0.6114	0.091	0.0016	0.0798	0.1376	0.0786
Nan202	Zong3 / Niu2-1	0.0382	0.9618		0.0094	0.836	0.1546		0.0044	0.0358	0.831	0.1288		0.0006	0.025	0.8194	0.0802	0.0018	0.073
78599-211	Derived from Pioneer hybrid 78599	0.1732	0.8268		0.0002	0.9998	0		0.0004	0.0002	0.9994	0		0	0	0.9996	0	0.0002	0.0002
YA3237	Zheng32 × S37	0.659	0.341		0.5843	0.0024	0.4133		0.572	0.0978	0.0006	0.3296		0.5279	0.0484	0.001	0.1142	0.3061	0.0024
JS0251	Dan85566/E28 second circle line	0.566	0.434		0.478	0.0008	0.5212		0.4645	0.109	0	0.4265		0.2485	0.0354	0.0002	0.2166	0.0768	0.4225
W284	W284	0.7372	0.2628		0.6784	0.004	0.3176		0.6711	0.0684	0.0006	0.2599		0.5342	0.0018	0.0014	0.0602	0.1886	0.2138
Zheng28	Zheng28	0.15	0.85		0.0748	0.0552	0.87		0.125	0.0012	0.0204	0.8534		0.134	0.0028	0.001	0.8614	0	0.0008
Zheng22	E28/Duqing second circle line	0.026	0.974		0	0.0008	0.9992		0	0	0	1		0	0	0	0.4466	0.5534	0
Zheng99	Zheng99	0.958	0.042		0.937	0.0618	0.0012		0.9398	0.0002	0.0568	0.0032		0.9436	0	0.036	0.0024	0.0178	0.0002
Dan3130	Derived from Pioneer hybrid 78599	0.2142	0.7858		0.1454	0.8542	0.0004		0.1198	0.0386	0.8411	0.0004		0.0942	0.0016	0.8248	0	0.0138	0.0656
LC955	LC955	0.9342	0.0658		0.9084	0.0162	0.0754		0.903	0.0318	0.0076	0.0576		0.8215	0.0068	0.005	0.0018	0.0442	0.1207
Dan599	Derived from Pioneer hybrid 78599	0.0932	0.9068		0.0536	0.8154	0.131		0.0518	0.0002	0.8066	0.1414		0.0334	0	0.8002	0.0914	0.0404	0.0346
LJ-2	American hybrid Liaojian	0.901	0.099		0.8734	0.0196	0.107		0.8668	0.0396	0.009	0.0846		0.7996	0.0106	0.0086	0.006	0.0758	0.0994
Liao68	Unknown	0.326	0.674		0.2637	0.5331	0.2032		0.2526	0.0792	0.5333	0.1348		0.1238	0	0.5406	0	0.2899	0.0456
Liao7996	7922 / D9046	0.057	0.943		0.0002	0.0122	0.9876		0.0012	0.0002	0.003	0.9956		0	0	0.0008	0.8038	0.171	0.0244
Liao3053	(7922 × B68) / 5003	0.4704	0.5296		0.3375	0.0008	0.6617		0.1608	0.5521	0	0.2871		0	0.4351	0	0.0004	0.3156	0.2489
Liao5144	7922 / 5003	0.1826	0.8174		0.0138	0.0008	0.9854		0.0622	0.0068	0	0.931		0.0328	0	0	0.7749	0.1275	0.0648
Liao7890	7922 / 8001	0.0002	0.9998		0	0	1		0	0	0	1		0	0	0	0.964	0.036	0
Liao2379	Liao2379	0.4502	0.5498		0.3543	0.0124	0.6333		0.3112	0.225	0.0064	0.4574		0.0914	0.1034	0.0118	0.082	0.3808	0.3307
Wa138	Luda Red bone germplasm	0.4912	0.5088		0.4191	0.1179	0.4631		0.3386	0.2542	0.1146	0.2926		0.016	0.1632	0.0972	0.0492	0.0622	0.6123
Ji1037	Mo17 / suwan1 // MO17	0.54	0.46		0.4867	0.1476	0.3657		0.458	0.1272	0.1394	0.2754		0.1478	0.0484	0.1046	0.0752	0	0.6241
TS6278	TS6278	0.125	0.875		0.0126	0.101	0.8864		0.0484	0.0582	0.0708	0.8226		0	0.0464	0.0378	0.6957	0.0142	0.2059
ZM28	ZM28	0.0014	0.9986		0	0.9808	0.0192		0	0.0224	0.9766	0.001		0	0.0006	0.9672	0	0.032	0.0002
891	Derived from Pioneer hybrid 78599	0.0012	0.9988		0	1	0		0	0	1	0		0	0	1	0	0	0
K22	K11 × Ye478	0.2262	0.7738		0.116	0.022	0.862		0.051	0.2853	0.014	0.6497		0.0548	0.2493	0.0002	0.6265	0.0002	0.069
Dan9046	7922 × 5003	0.1088	0.8912		0.0384	0.4303	0.5313		0.0804	0.001	0.3964	0.5222		0.0814	0	0.3788	0.4802	0.0586	0.001
PHB09	American inbred line，Reid population	0.3456	0.6544		0.2406	0.0638	0.6956		0.208	0.2062	0.0616	0.5242		0	0	0	0	1	0
CN9802	American inbred line，Reid population	0.3562	0.6438		0.224	0.0016	0.7744		0.2012	0.186	0.0002	0.6126		0.0006	0.0642	0.001	0.1276	0.4915	0.3151
Dan598	Dan598	0.4372	0.5628		0.3883	0.3569	0.2549		0.3192	0.2072	0.3656	0.108		0.0912	0.0912	0.3463	0	0.0804	0.3909
Shen135	Derived from Pioneer hybrid 78599	0.044	0.956		0	1	0		0	0	1	0		0	0	1	0	0	0
Shen136	Derived from Pioneer hybrid 78599	0.2196	0.7804		0.151	0.4415	0.4075		0.1323	0.1191	0.4345	0.3142		0	0.0016	0.4313	0.0188	0.3129	0.2354
Shen137	Derived from Pioneer hybrid 6JK111	0.108	0.892		0	1	0		0	0	1	0		0	0	1	0	0	0
SH15	Derived from Pioneer hybrid 78599	0.1568	0.8432		0.0032	0.9754	0.0214		0.0016	0	0.9634	0.035		0.0002	0	0.9528	0.0138	0.0222	0.011
871	Derived from Pioneer hybrid 87001	0.151	0.849		0.0956	0.6664	0.238		0.0228	0.1944	0.673	0.1098		0.0448	0.1746	0.6573	0.1228	0.0002	0.0002
P138	Derived from Pioneer hybrid 78599	0.0722	0.9278		0	1	0		0	0	1	0		0	0	1	0	0	0
Qi319	Derived from Pioneer hybrid 78599	0.0002	0.9998		0	1	0		0	0	1	0		0	0	1	0	0	0
178	Derived from Pioneer hybrid 78599	0.045	0.955		0.0002	0.9998	0		0.0004	0	0.9992	0.0004		0	0	0.9862	0	0.0002	0.0136
7327	7327	0.642	0.358		0.5814	0.0178	0.4008		0.5167	0.2276	0.013	0.2426		0.2422	0.1294	0.0028	0.004	0.1126	0.509
YS0	YS0	0.5902	0.4098		0.5109	0.004	0.4851		0.0004	0.9996	0	0		0	1	0	0	0	0
Ye478	U8112 × Shen5003	0.0002	0.9998		0	0	1		0	0	0	1		0	0	0	1	0	0
698-3	Derived from Pioneer hybrid 78599	0.3672	0.6328		0.25	0.0292	0.7207		0	1	0	0		0	1	0	0	0	0
JH961	Derived from Pioneer hybrid 78599	0.2878	0.7122		0.2373	0.5614	0.2013		0.1978	0.125	0.5663	0.111		0.182	0.0824	0.5638	0.015	0.1452	0.0116
JH59	Derived from Pioneer hybrid 78599	0.0038	0.9962		0	1	0		0	0	1	0		0	0	1	0	0	0
Qi205	vAi141 × Zhongxi017/QPM70	0.5332	0.4668		0.4557	0.0384	0.5059		0.4258	0.1721	0.036	0.3661		0.1478	0.0458	0.0376	0.0004	0.3645	0.4039
Dan340	White bone Lu9 × glume maize	0.6052	0.3948		0.5347	0.0016	0.4637		0.5172	0.1363	0.0006	0.3459		0	0	0	0	0.0004	0.9996
CA211	CA211	0.5122	0.4878		0.4524	0.1868	0.3608		0.3765	0.2322	0.1856	0.2058		0.1795	0.1805	0.1625	0.0696	0.0002	0.4078
DYS	DYS	0.3652	0.6348		0.2795	0.1318	0.5887		0.2272	0.2212	0.1296	0.4221		0	0.0564	0.1012	0.0004	0.5518	0.2902
Liao6082	5003、7922、U8112、Zheng32、N-46、B73 integrative line	0.3	0.7		0.0998	0	0.9002		0.1158	0.0676	0	0.8166		0.0863	0.0086	0	0.4899	0.3754	0.0398
Lu2458	Lu2458	0.194	0.806		0.1128	0.0526	0.8346		0.144	0.0002	0.0336	0.8222		0.0474	0	0.0168	0.636	0.0814	0.2183
Ji477	Mo17 radiation	0.281	0.719		0.1908	0.027	0.7822		0.2092	0.0834	0.0084	0.6991		0.0366	0.0052	0.0206	0.3136	0.3184	0.3056
Zheng29	Zheng29	0.1862	0.8138		0.0354	0.0042	0.9604		0.0606	0.0672	0	0.8722		0.012	0.0132	0.0006	0.5864	0.3828	0.005
ZH64	Derived from Pioneer hybrid 64	0.486	0.514		0.4219	0.1638	0.4143		0.3703	0.1893	0.1599	0.2805		0.1414	0.1148	0.1436	0.0876	0.0526	0.46
H921	78599 × (6166 + 6066 + 6165)	0.3592	0.6408		0.2914	0.2948	0.4138		0.2111	0.2643	0.3053	0.2193		0.0534	0.1598	0.2985	0.0026	0.2392	0.2464
1572	5003 × Luda Red bone line	0.339	0.661		0.2629	0.088	0.6491		0.3035	0.0178	0.065	0.6137		0.0796	0	0.011	0.4656	0	0.4438
Ji992	Ji992	0.239	0.761		0.1581	0.1395	0.7025		0.198	0.0014	0.1124	0.6881		0	0	0.0642	0.4242	0.0008	0.5108
9614	Tropical germplasm	0.296	0.704		0.2121	0.1082	0.6797		0.2264	0.0736	0.0982	0.6018		0.0828	0.0434	0.064	0.4648	0.0002	0.3447
434	434	0.3692	0.6308		0.2918	0.156	0.5522		0.3254	0.016	0.1414	0.5172		0.086	0	0.1303	0.2161	0.1839	0.3838
H10	Tropical germplasm	0.4232	0.5768		0.3513	0.1947	0.454		0.3276	0.1332	0.1898	0.3494		0.2004	0.0786	0.1662	0.2354	0.0408	0.2787
4379	4379	0.604	0.396		0.5521	0.2118	0.236		0.5458	0.06	0.2048	0.1894		0.3437	0.0006	0.1964	0.0018	0.1486	0.3089
4011	Derived from landrace	0.6402	0.3598		0.5761	0.0026	0.4213		0.5749	0.0792	0.0006	0.3453		0.1694	0	0.0008	0.0018	0.1278	0.7003
HuangC	(Huangxiao162 × Zi330 / 02) × Tuxpeno	0.37	0.63		0.2895	0.109	0.6015		0.3311	0.004	0.0828	0.5821		0.1952	0.0002	0.0562	0.4627	0.0002	0.2855
Tie7922	American hybrid 3382	0.038	0.962		0.0002	0.0466	0.9532		0.0016	0.0114	0.0386	0.9484		0.03	0.002	0.0238	0.9366	0.0002	0.0074
9HT1804	9HT1804	0.4378	0.5622		0.3735	0.2478	0.3787		0.3433	0.1358	0.2456	0.2753		0.2272	0.0858	0.2264	0.1804	0.023	0.2572
M165	M165	0.3492	0.6508		0.2667	0.0588	0.6745		0.2284	0.2074	0.0602	0.5039		0.1311	0.1527	0.043	0.3609	0.0906	0.2217
H21	Huangzaosi × H84	0.968	0.032		0.9416	0.0584	0		0.945	0.0002	0.0544	0.0004		0.9558	0	0.0416	0.0004	0.0022	0
4866	Ye478 improved line	0.217	0.783		0.1196	0.0428	0.8375		0.1782	0.0054	0.0022	0.8142		0.1163	0.0018	0.0002	0.7306	0.0018	0.1493
07G83	07G83	0.488	0.512		0.4219	0.2098	0.3683		0.3531	0.2326	0.2196	0.1948		0.1712	0.1288	0.2056	0.0004	0.219	0.2749
LJS-1	LJS-1	0.4112	0.5888		0.3583	0.3241	0.3175		0.1724	0.4493	0.3433	0.035		0.1962	0.4188	0.3352	0.0254	0.0238	0.0006
Yi99-19	Zhengda hybrid 99-19	0.853	0.147		0.816	0.0146	0.1694		0.783	0.103	0.0086	0.1054		0.7326	0.0546	0.0106	0.0022	0.1826	0.0174
LZM004	Tropical germplasm	0.1844	0.8156		0.062	0.938	0		0.0676	0	0.9324	0		0.0728	0	0.9268	0	0.0002	0.0002
LZM05-1-1	Tropical germplasm	0.9992	0.0008		0.9976	0.0024	0		0.9998	0.0002	0	0		0.9984	0	0.0004	0.0004	0.0002	0.0006
LZM6-1-1	Tropical germplasm	0.9948	0.0052		0.9678	0.0316	0.0006		0.9412	0.0424	0.016	0.0004		0.916	0.0452	0.0164	0.0004	0.0002	0.0218
LZM025	Tropical germplasm	0.269	0.731		0.2176	0.6302	0.1522		0.1378	0.2106	0.64	0.0116		0.1489	0.1833	0.627	0.0338	0.0028	0.0042
W8071	Tropical germplasm	0.8448	0.1552		0.8064	0.0136	0.18		0.7983	0.0524	0.0046	0.1447		0.5919	0.0006	0.0012	0.0004	0.0786	0.3273
M11	Derived from Mobai 1	0.9114	0.0886		0.8856	0.01	0.1044		0.8842	0.0192	0.0018	0.0948		0.8126	0.0028	0.0016	0.0538	0.0058	0.1234
1221CL8	1221CL8	0.823	0.177		0.7846	0.0092	0.2062		0.7877	0.0246	0.002	0.1857		0.6251	0.0006	0.0018	0.0414	0.0876	0.2436
QBII-1	1221CL13	0.7814	0.2186		0.7359	0.0108	0.2533		0.7039	0.1228	0.0038	0.1696		0.4944	0.0566	0.0038	0.0068	0.0728	0.3656
1221CL11	1221CL11	0.9124	0.0876		0.8872	0.0118	0.101		0.8884	0.0146	0.002	0.095		0.8193	0.0014	0.0018	0.0554	0.005	0.1171
ML1108	ML1108	0.4192	0.5808		0.3176	0.0706	0.6118		0.2153	0.3301	0.0732	0.3814		0.0334	0.2102	0.0698	0.066	0.3985	0.222
ML1120	ML1120	0.5752	0.4248		0.4981	0.0252	0.4767		0.0004	0.9782	0.0214	0		0	0.9998	0	0	0	0.0002
W7475	12127475	0.1494	0.8506		0.0892	0.5299	0.3809		0.0154	0.2101	0.5368	0.2377		0	0.1527	0.5062	0.1671	0.0308	0.1433
Liao147-8	Liao147-822411	0.465	0.535		0.3897	0.1626	0.4477		0.0912	0.7233	0.1851	0.0004		0.103	0.7013	0.1758	0.0004	0.0194	0.0002
PN0504-8	Derived from Pioneer hybrid PN0504	0.271	0.729		0.1965	0.3151	0.4884		0.1712	0.1464	0.3153	0.3671		0.0616	0.0608	0.3151	0.1318	0.2673	0.1634
KS001	Derived from American hybrid X1141P	0.4472	0.5528		0.3375	0.0024	0.6601		0.2707	0.2803	0.0006	0.4485		0	0.0869	0.0002	0	0.6188	0.2942
A318	S37 space induced mutation	0.951	0.049		0.929	0.0576	0.0134		0.8966	0.0544	0.0482	0.0008		0.8444	0.024	0.0358	0.0004	0.0002	0.0952
5220-2	Unknown	0.1762	0.8238		0.0834	0.1764	0.7402		0.0908	0.084	0.1709	0.6543		0.0008	0.0488	0.1592	0.4571	0.111	0.223
SAM1001	Tropical germplasm TI5604	0.85	0.15		0.822	0.0546	0.1234		0.8198	0.023	0.044	0.1132		0.7145	0.0018	0.033	0.0614	0.0002	0.189
SAM3001	Unknown hybrid 3001	0.2264	0.7736		0.181	0.6742	0.1448		0.1481	0.1054	0.6719	0.0746		0	0.0166	0.6549	0	0.044	0.2845
975-12	698-3 / unknown inbred line	0.113	0.887		0.0014	0.0877	0.9109		0	0.5824	0	0.4176		0	0.5739	0	0.4261	0	0
18-599	Derived from Pioneer hybrid 78599	0.0168	0.9832		0	1	0		0	0	1	0		0	0	1	0	0	0
SCML202	（48-2 × 5003）space induced mutation × foreign hybrid	0.0348	0.9652		0.0008	0.5614	0.4378		0.0016	0.0372	0.563	0.3982		0.0006	0.034	0.5718	0.2279	0.1521	0.0136
SCML1950	American hybrid 441950	0.3688	0.6312		0.263	0.0106	0.7264		0.2821	0.0506	0.0006	0.6667		0.1058	0.001	0.0002	0.4658	0.0712	0.3559
08-641	Derived from Pioneer hybrid Y78641	0.5462	0.4538		0.4747	0.1044	0.4209		0.2912	0.4728	0.117	0.119		0.1062	0.3761	0.0934	0.0102	0.0018	0.4123
48-2	（Mo17 / Dan340）// 6 unknown lines	0.85	0.15		0.7795	0.0008	0.2197		0.7331	0.1556	0	0.1112		0.4669	0.0594	0	0	0.0006	0.4731
SCML103	698-3 / unknown line	0.1584	0.8416		0.0184	0.0228	0.9588		0	0.5184	0	0.4816		0	0.5366	0	0.4632	0.0002	0
ES40	Landrace Linshuidadudu	0.6652	0.3348		0.6102	0.0456	0.3442		0.5906	0.12	0.0384	0.251		0.3481	0.043	0.0194	0.045	0.039	0.5054
SCML203	（48-2 × 5003）space induced mutation × foreign hybrid	0.0052	0.9948		0.0002	0.4223	0.5775		0.0012	0.0032	0.4276	0.568		0	0.0002	0.424	0.3455	0.1745	0.0558
LH8012	Yunrui9 (YML46 / YML8711) second circle line	0.2742	0.7258		0.1978	0.253	0.5492		0.1178	0.2525	0.2459	0.3838		0.0008	0.2198	0.231	0.2663	0.0002	0.2819
9LB050	9LB050	0.9098	0.0902		0.8822	0.0362	0.0816		0.8753	0.033	0.0288	0.063		0.7782	0.002	0.0194	0.0044	0.0058	0.1902
TM012	TM012	0.244	0.756		0.1618	0.3566	0.4816		0.1284	0.1576	0.3556	0.3584		0.0012	0.0918	0.3511	0.1524	0.1518	0.2517
1323	Hybrid 1323	0.463	0.537		0.4208	0.398	0.1812		0.381	0.1244	0.3926	0.102		0.2627	0.0706	0.383	0.006	0.0516	0.2261
975-13	698-3 / unknown line	0.1732	0.8268		0.0318	0.006	0.9622		0	0.6494	0	0.3506		0	0.6713	0	0.3147	0.014	0
YZ15BC-2	YZ15BC-2	0.2952	0.7048		0.2217	0.3013	0.477		0.1728	0.1912	0.3003	0.3357		0.001	0.1307	0.2898	0.1227	0.0977	0.3582
SCML2054	Hybrid 2054	0.1532	0.8468		0.0632	0.2252	0.7115		0.0804	0.0568	0.2162	0.6465		0.0018	0.0256	0.2053	0.4718	0.0812	0.2143
10WRB115	10WRB115	0.1514	0.8486		0.0946	0.5419	0.3635		0.024	0.2022	0.5481	0.2256		0	0.1473	0.5202	0.1557	0.0294	0.1475
10WRA120	10WRA120	0.2676	0.7324		0.1565	0.0456	0.798		0.0968	0.2704	0.0444	0.5884		0	0.1958	0.0012	0.3942	0.039	0.3698
08WSC51	08WSC51-221	0.2486	0.7514		0.1462	0.0894	0.7644		0.118	0.186	0.0802	0.6157		0.0044	0.1284	0.0792	0.3725	0.2306	0.185
08WSC179	08WSC179-31	0.7782	0.2218		0.7227	0.004	0.2733		0.4227	0.5771	0.0002	0		0.3942	0.5596	0.0002	0	0.0002	0.0458
08WSC187	08WSC187-211	0.1912	0.8088		0.122	0.4991	0.3789		0.0004	0.44	0.485	0.0746		0.0006	0.4384	0.471	0.0874	0.0026	0
08WSC200	08WSC200-11	0.0892	0.9108		0.053	0.7884	0.1586		0.0538	0.0192	0.7859	0.1411		0.0724	0.004	0.7736	0.1066	0.0394	0.004
08WSC204	08WSC204-21	0.272	0.728		0.2194	0.5982	0.1824		0.2177	0.044	0.592	0.1463		0.0744	0	0.5871	0.0386	0.1116	0.1884
08WSC237	08WSC237-111	0.3082	0.6918		0.2234	0.256	0.5206		0.0824	0.4398	0.2539	0.2239		0.0102	0.3964	0.249	0.0842	0.16	0.1002
08WSC257	08WSC257-122	0.4292	0.5708		0.3699	0.3097	0.3203		0.2167	0.409	0.3213	0.053		0.2308	0.3894	0.3022	0.0718	0.0048	0.001
CIMMYT-2	CIMMYT-2	0.9974	0.0026		0.9782	0.0212	0.0006		0.9802	0.0068	0.0126	0.0004		0.9806	0.0032	0.0134	0.0008	0.001	0.001
CIMMYT-1	CIMMYT-1	0.9724	0.0276		0.9624	0.0198	0.0178		0.9542	0.0202	0.0086	0.017		0.941	0.0078	0.0042	0.0296	0.0002	0.0172
GP30-1	Unknown	0.2938	0.7062		0.2136	0.2362	0.5502		0.2068	0.0966	0.2198	0.4768		0.0088	0.0502	0.1919	0.3237	0.0002	0.4252
GP66-1	Unknown	0.447	0.553		0.3926	0.3446	0.2628		0.3065	0.2422	0.3463	0.105		0.1714	0.1838	0.3318	0.0098	0.023	0.2802
S37	Derived from suwan1	0.9936	0.0064		0.9784	0.0184	0.0032		0.935	0.0632	0.0014	0.0004		0.918	0.0578	0.0014	0.0004	0.0002	0.0222
T32	Derived from suwan germplasm	0.9992	0.0008		0.9992	0.0008	0		0.9998	0.0002	0	0		0.9998	0	0.0002	0	0	0
M3-0	Tropical germplasm	0.864	0.136		0.8295	0.0869	0.0836		0.8074	0.0678	0.0858	0.039		0.7594	0.034	0.0776	0.0004	0.071	0.0576
BJ005	BJ005	0.164	0.836		0.0666	0.106	0.8274		0.1012	0.041	0.0732	0.7846		0.0012	0.0128	0.0584	0.5821	0.086	0.2595
2082-11	2082-11	0.3532	0.6468		0.2682	0.2136	0.5182		0.0022	0.7724	0.2226	0.0028		0.0006	0.7251	0.1927	0	0.0812	0.0004
GD003	11GD003	0.6164	0.3836		0.5496	0.0382	0.4122		0.4405	0.318	0.0422	0.1993		0.4273	0.2953	0.0256	0.1864	0.001	0.0644
03FLUSA10	American hybrid 03FLUSA10	0.5802	0.4198		0.528	0.1812	0.2908		0.4441	0.2353	0.1869	0.1337		0.3417	0.1828	0.1832	0.0048	0.1272	0.1604
XS021	XS021	0.4834	0.5166		0.4274	0.1628	0.4098		0.4196	0.0924	0.1549	0.3331		0.1758	0.0412	0.1406	0.1128	0.057	0.4727
9HT1736	Unknown	0.966	0.034		0.947	0.0318	0.0212		0.932	0.0398	0.0248	0.0034		0.904	0.0178	0.018	0.0014	0.011	0.0478
81565	TuxpenoPBC15S1 ×（JinO3 × Huobai）	0.8492	0.1508		0.8091	0.0134	0.1775		0.8132	0.028	0.0046	0.1542		0.6788	0.0006	0.0026	0.0286	0.0853	0.2041
ZD0502-23111	Hybrid ZD0502	0.656	0.344		0.6295	0.3397	0.0308		0.6331	0.001	0.3335	0.0324		0.5641	0	0.3246	0.0004	0.0174	0.0935
09YT20919	Tropical integrative line AP5	0.9992	0.0008		0.9968	0.0032	0		0.9986	0.0002	0.0006	0.0006		0.9938	0	0.001	0.0008	0.002	0.0024
LH7556	LH7556	0.0004	0.9996		0	0.502	0.498		0.0004	0.0002	0.4978	0.5016		0	0.0004	0.4922	0.4538	0.0016	0.052
Mian04185-4	Mian04185-43122	0.534	0.466		0.4805	0.152	0.3675		0.4639	0.1035	0.1449	0.2878		0.1933	0.0412	0.1291	0.0806	0.0284	0.5274
Mian04185-8	Mian04185-8411	0.586	0.414		0.5333	0.1004	0.3663		0.5157	0.1105	0.0955	0.2784		0.1931	0.0152	0.0782	0.0304	0.0628	0.6202
07WSWD146	07WSWD146	0.6538	0.3462		0.5985	0.0656	0.3359		0.5736	0.1262	0.062	0.2381		0.3355	0.0282	0.0568	0.0022	0.1601	0.4172
SCML2031	TF2031-2221	0.42	0.58		0.376	0.5145	0.1095		0.3587	0.0696	0.5129	0.0588		0.23	0.0028	0.5004	0.0004	0.0474	0.219
TY30331-3	TY30331-35121	0.648	0.352		0.5966	0.1096	0.2938		0.5442	0.1726	0.109	0.1742		0.4009	0.116	0.108	0.004	0.149	0.222
TY30331-2	TY30331-25111	0.663	0.337		0.6175	0.1476	0.235		0.5097	0.2793	0.1492	0.0618		0.4735	0.2532	0.1409	0.0344	0.0118	0.0863
QA	178/9782	0.0432	0.9568		0.0006	0.4342	0.5652		0.0118	0.0054	0.4306	0.5522		0	0	0.3962	0.415	0.0002	0.1887
KS003	Derived from integrative line	0.561	0.439		0.4608	0.0008	0.5384		0.3016	0.4598	0.0006	0.238		0.1599	0.4044	0.0002	0.0698	0.1012	0.2645
HL5049	HL5049	0.151	0.849		0.1056	0.6973	0.1972		0.0216	0.2162	0.7085	0.0538		0.034	0.2003	0.6955	0.0628	0.0002	0.0072
HL5054	HL5054	0.1322	0.8678		0.0816	0.7012	0.2172		0.002	0.2649	0.7043	0.0288		0.0024	0.2507	0.6875	0.0588	0.0002	0.0004
LLF-08	08-641 backcross improved line	0.5462	0.4538		0.4748	0.1034	0.4218		0.2915	0.4729	0.116	0.1196		0.106	0.3762	0.092	0.011	0.002	0.4128
ZD808-1	Hybrid ZD808	0.5762	0.4238		0.4853	0.0022	0.5125		0	1	0	0		0	1	0	0	0	0
510317	Hybrid 510317	0.103	0.897		0.0294	0.5849	0.3857		0.0002	0.339	0.5494	0.1114		0	0.3369	0.5311	0.1316	0.0002	0.0002
Dan4245	Liao7980 / Dan598	0.3692	0.6308		0.2974	0.2398	0.4628		0.2384	0.2334	0.2494	0.2789		0.0006	0.0814	0.2414	0.0004	0.3457	0.3305
PZ1010-2	PZ1010-2	0.5762	0.4238		0.4932	0.0038	0.503		0	1	0	0		0	1	0	0	0	0
CMY093288	CMY093288	0.4632	0.5368		0.3966	0.1906	0.4128		0.3087	0.2801	0.2008	0.2104		0.0272	0.1664	0.1834	0.0004	0.1492	0.4733
JD7275	Hybrid JD7275	0.7844	0.2156		0.75	0.171	0.079		0.7406	0.0388	0.1658	0.0548		0.7025	0.0018	0.1622	0.0052	0.0692	0.0592
JY01-3	Hybrid JY01	0.096	0.904		0.0302	0.5274	0.4424		0.0168	0.095	0.5202	0.368		0	0.0584	0.4884	0.2729	0.0002	0.1801
Y0827	SN203 / SN204 / SC9911 / DK656 / CS9906 integrative line	0.4034	0.5966		0.2982	0.0032	0.6986		0.2938	0.1302	0.0006	0.5754		0.0602	0.004	0.01	0.0336	0.5983	0.2939
Y0921	Ye478 / 5003 / 7922 / Du32 / Cheng687 / 698-3 integrative line	0.223	0.777		0.109	0.0994	0.7917		0.0022	0.4171	0.0906	0.4901		0.0032	0.3992	0.0786	0.3792	0.1395	0.0002
Y1015	Tropical integrative line AP5	0.9982	0.0018		0.9936	0.006	0.0004		0.9864	0.0112	0.002	0.0004		0.9576	0.0022	0.0012	0.0004	0.0002	0.0384
Y1018	Tropical integrative line AP5	0.9888	0.0112		0.9766	0.0216	0.0018		0.977	0.0004	0.0046	0.018		0.9594	0	0.0022	0.0154	0.0016	0.0214
Y1021	Ye478 / 5003 / 7922 / Du32 / Cheng687 / 698-3 integrative line	0.141	0.859		0.0328	0.2446	0.7226		0.0004	0.3395	0.2103	0.4498		0	0.3634	0.2048	0.4292	0.0024	0.0002
Y1022	Ye478 / 5003 / 7922 / Du32 / Cheng687 / 698-3 integrative line	0.5414	0.4586		0.4816	0.1184	0.4		0.3203	0.4269	0.1252	0.1276		0.2413	0.366	0.1145	0.028	0.0903	0.1599
Y1032W	273 / CH01-1112 / 634-1112 / 698-3 / Cheng687 / 7932-1211 / 5003 / 18-599 / Hai92-1 integrative line	0.152	0.848		0.0818	0.4113	0.5069		0.0172	0.2494	0.4168	0.3166		0.0006	0.2122	0.4112	0.1488	0.1474	0.0798
Y1032R	273 / CH01-1112 / 634-1112 / 698-3 / Cheng687/7932-1211 / 5003 / 18-599 / Hai92-1 integrative line	0.1482	0.8518		0.0784	0.4113	0.5103		0.0172	0.2424	0.4169	0.3235		0.0004	0.2012	0.41	0.1452	0.153	0.0902
Y1035	08-641 natural abnormal plant	0.0712	0.9288		0.002	0.4138	0.5842		0	0.4876	0.3594	0.153		0	0.4802	0.3627	0.0646	0.0924	0
Y1038	08-641 natural abnormal plant	0.2252	0.7748		0.1542	0.3392	0.5066		0.08	0.2736	0.3432	0.3032		0.0022	0.205	0.3466	0.0856	0.2242	0.1364
Y1111	Y1111	0.4182	0.5818		0.3533	0.1928	0.4539		0.2632	0.2728	0.1882	0.2758		0.1583	0.2339	0.1765	0.1351	0.1132	0.1831
Y1127	Y1127	0.9818	0.0182		0.9686	0.0202	0.0112		0.9666	0.0002	0.0016	0.0316		0.9546	0.0004	0.0012	0.03	0.0014	0.0124
Y1027	Derived from integrative line W1030	0.4072	0.5928		0.3126	0.0556	0.6318		0.2526	0.2642	0.0538	0.4294		0.0812	0.1985	0.0402	0.2488	0.0672	0.364
L31	273 / CH01-1112 / 634-1112 / 698-3 / Cheng687 / 7932-1211 / 5003 / 18-599 / Hai92-1 integrative line	0.2002	0.7998		0.1214	0.4061	0.4725		0.0044	0.3971	0.4103	0.1882		0	0.3233	0.3923	0.0306	0.15	0.1038
L27	273 / CH01-1112 / 634-1112 / 698-3 / Cheng687 / 7932-1211 / 5003 / 18-599 / Hai92-1 integrative line	0.2244	0.7756		0.153	0.4752	0.3718		0.0338	0.3534	0.4831	0.1297		0	0.2949	0.466	0.0114	0.1084	0.1192
Y1005	Tropical integrative line AP5	0.9984	0.0016		0.9962	0.0024	0.0014		0.949	0.0506	0	0.0004		0.8886	0.044	0.0002	0.0004	0.0002	0.0666
Y0826	Tropical integrative line AP5	0.9992	0.0008		0.9974	0.0024	0.0002		0.999	0.0002	0.0002	0.0006		0.9928	0	0.0004	0.0014	0.0022	0.0032
77	77	0.3996	0.6004		0.3245	0.1466	0.5289		0.3551	0.0186	0.1367	0.4896		0.1144	0	0.1232	0.1815	0.1767	0.4042
BML1256	BML1256	0.991	0.009		0.9592	0.0016	0.0392		0.9422	0.0436	0.0006	0.0136		0.8862	0.0226	0.0002	0.0018	0.0046	0.0846
P801	P801	0.4232	0.5768		0.359	0.2415	0.3996		0.2905	0.2334	0.2509	0.2252		0.0873	0.1323	0.2418	0.0034	0.1783	0.3569
10WRC64	10WRC64	0.0034	0.9966		0.0002	0.9326	0.0672		0.0002	0.0002	0.9322	0.0674		0	0	0.9226	0.0194	0.0002	0.0578
TLL-1	Derived from Thailand landrace	0.9966	0.0034		0.982	0.0164	0.0016		0.9744	0.0182	0.0054	0.002		0.941	0.0044	0.0034	0.0006	0.0106	0.04
PI43W	PI43W	0.743	0.257		0.683	0.0016	0.3154		0.6556	0.1212	0.0006	0.2226		0.3453	0.008	0.0002	0.0004	0.1016	0.5444
W8199	11278199	0.508	0.492		0.448	0.2182	0.3338		0.3307	0.3231	0.2222	0.124		0.2413	0.2764	0.2171	0.0044	0.1099	0.1509
Y1114	Tropical integrative line AP5	0.9992	0.0008		0.9992	0.0008	0		0.9996	0.0004	0	0		0.9998	0	0.0002	0	0	0
LX312	LX312	0.4332	0.5668		0.3491	0.1276	0.5233		0.0082	0.8488	0.1426	0.0004		0.0012	0.7975	0.1236	0	0.0014	0.0762
SAM31152A	SAM3001 × 1152A-111	0.2492	0.7508		0.183	0.41	0.407		0.1314	0.2088	0.4139	0.246		0	0.0036	0.3839	0	0.3929	0.2196
DH3732	Denghai hybrid DH3732	0.2354	0.7646		0.1776	0.6371	0.1854		0.182	0.0294	0.6356	0.153		0.1074	0.0018	0.6275	0.0658	0.0332	0.1642
BML1275	BML1275	0.746	0.254		0.7046	0.0834	0.212		0.66	0.1404	0.0816	0.118		0.4277	0.0484	0.0552	0	0.0766	0.3921
XBY13563	XBY13563-283	0.827	0.173		0.791	0.137	0.072		0.7544	0.097	0.1368	0.0118		0.746	0.077	0.1258	0.0034	0.0474	0.0004
BML1269	BML1269	0.1534	0.8466		0.0246	0.103	0.8723		0.0002	0.4451	0.0476	0.5071		0	0.4403	0.035	0.4299	0.0948	0
Y1216	Y1216	0.2456	0.7544		0.1754	0.3081	0.5165		0.0794	0.3199	0.3155	0.2853		0.0008	0.2404	0.3154	0.072	0.2152	0.1562
LM-6	LM-6	0.4432	0.5568		0.3845	0.2577	0.3577		0.3391	0.1772	0.2587	0.225		0.1184	0.1052	0.2484	0.03	0.0862	0.4118
10GY6057	10GY6057-2	0.1042	0.8958		0.0616	0.8118	0.1266		0.002	0.1631	0.8111	0.0238		0.0036	0.1588	0.8054	0.0242	0.0072	0.0008
BML1243	BML1243	0.3012	0.6988		0.219	0.202	0.5789		0.1188	0.3422	0.2126	0.3264		0.0006	0.2458	0.2104	0.0502	0.2831	0.21
BML1234	BML1234	0.82	0.18		0.7848	0.0768	0.1384		0.6719	0.2533	0.0744	0.0004		0.651	0.2313	0.0666	0.0004	0.0004	0.0502
Y1224	Y1224	0.754	0.246		0.705	0.0578	0.2372		0.649	0.1646	0.0572	0.1292		0.5679	0.114	0.0558	0.0032	0.1654	0.0938
1217 8107	1217 8107	0.2984	0.7016		0.2328	0.4902	0.277		0.1618	0.233	0.4849	0.1204		0.1522	0.2294	0.4622	0.1518	0	0.0044
BML1228	BML1228	0.572	0.428		0.5187	0.2866	0.1947		0.4517	0.1884	0.2895	0.0704		0.2831	0.1182	0.2727	0.0008	0.004	0.3213
08WSC166	08WSC166-1211	0.3796	0.6204		0.3104	0.2478	0.4418		0.2162	0.3099	0.2581	0.2158		0.0448	0.2074	0.2529	0.0024	0.2088	0.2837
LX350	LX350	0.279	0.721		0.2194	0.374	0.4066		0.247	0.0228	0.3624	0.3678		0.059	0.0006	0.3473	0.2009	0.041	0.3513
Y1217	Y1217	0.386	0.614		0.3308	0.3378	0.3314		0.2773	0.1992	0.3397	0.1838		0.238	0.1574	0.3349	0.0956	0.092	0.082
XBY2193	SUWAN germplasm	0.9438	0.0562		0.924	0.028	0.048		0.93	0.0022	0.0128	0.055		0.9021	0.0006	0.0172	0.0452	0.0092	0.0256
10GY92-121	10GY92-121	0.9506	0.0494		0.9158	0.0016	0.0826		0.888	0.0624	0.0006	0.049		0.8441	0.0174	0.0002	0.0004	0.1371	0.0008
10GY76-111	10GY76-111	0.9478	0.0522		0.9284	0.0508	0.0208		0.9286	0.003	0.0422	0.0262		0.915	0.0002	0.0292	0.0074	0.048	0.0002
U8112	Hybrid3382	0.0256	0.9744		0	0.0008	0.9992		0	0	0	1		0	0	0	0.4464	0.5536	0
W031-1	W031-1	0.566	0.434		0.4721	0.0014	0.5265		0.461	0.0982	0	0.4408		0.3887	0.0498	0.0002	0.2238	0.2535	0.084
C2010-3	C2010-3	0.169	0.831		0.122	0.6961	0.182		0.1088	0.0596	0.6939	0.1376		0.0348	0.0108	0.6935	0.0104	0.113	0.1374
FG-1	Tropical germplasm	0.991	0.009		0.9678	0.0024	0.0298		0.9322	0.066	0.0006	0.0012		0.9286	0.0536	0.001	0.0004	0.015	0.0014
LS-22	LS-22	0.6272	0.3728		0.5636	0.0404	0.396		0.5355	0.1407	0.0346	0.2892		0.2858	0.0376	0.028	0.0004	0.2604	0.3878
CD30M	Hybrid CGT-15	0.555	0.445		0.5101	0.4021	0.0878		0.3649	0.2408	0.3943	0		0.3666	0.212	0.3892	0	0.0314	0.0008
LZM009	Tropical germplasm	0.39	0.61		0.3398	0.549	0.1112		0.3182	0.0722	0.5452	0.0644		0.203	0.0044	0.5355	0.0004	0.0554	0.2012
XH05	Yunnan White XH05 × American hybrid	0.4842	0.5158		0.4317	0.3377	0.2306		0.4253	0.0602	0.335	0.1795		0.2417	0	0.3269	0.0004	0.2717	0.1593
06WAM210	CIMMYT line	0.868	0.132		0.8272	0.0016	0.1712		0.814	0.0504	0.0006	0.135		0.6798	0.0006	0.0002	0.001	0.1043	0.2141
06WAM110	CIMMYT line	0.9992	0.0008		0.9976	0.0024	0		0.999	0.0002	0.0004	0.0004		0.9906	0	0.0008	0.0004	0.0012	0.007
GCML32	CIMMYT line	0.8922	0.1078		0.8624	0.0374	0.1002		0.8679	0.0066	0.0272	0.0982		0.7562	0	0.0214	0.0062	0.0556	0.1606
GCML57	CIMMYT line	0.934	0.066		0.902	0.0186	0.0794		0.8398	0.1388	0.0162	0.0052		0.8172	0.1258	0.0138	0.0018	0.0062	0.0352
GCML140	CIMMYT line	0.8944	0.1056		0.8613	0.053	0.0858		0.7979	0.1447	0.0524	0.005		0.793	0.137	0.0504	0.0138	0.0028	0.003
GCML152	CIMMYT line	0.954	0.046		0.932	0.0062	0.0618		0.932	0.0012	0.0012	0.0656		0.8449	0	0.0004	0.0074	0.0012	0.1461
GCML157	CIMMYT line	0.988	0.012		0.974	0.0234	0.0026		0.9762	0.002	0.0124	0.0094		0.9424	0.0006	0.0042	0.0124	0.0002	0.0402
MX714	YA3237 / CIMMYT hybrid	0.74	0.26		0.688	0.0024	0.3096		0.6703	0.09	0.0006	0.239		0.5599	0.0524	0.0004	0.1184	0.0282	0.2408
DH40	DH40	0.6294	0.3706		0.5657	0.0032	0.4311		0.567	0.0748	0.0006	0.3575		0.1595	0	0.0006	0.0044	0.1243	0.7112
ZP2012	Derived from Zhengda hybrid	0.3112	0.6888		0.2525	0.5663	0.1812		0.0748	0.3517	0.5731	0.0004		0.0774	0.3513	0.5642	0	0.0068	0.0002
P44	P44	0.455	0.545		0.4069	0.4033	0.1898		0.3972	0.0652	0.401	0.1365		0.2531	0	0.3921	0	0.2903	0.0646
65232B	6237 × Shen5003	0.348	0.652		0.2627	0.0492	0.6881		0.3165	0.0028	0.0134	0.6673		0.1757	0	0.0002	0.5612	0	0.2628
CLRCW48	CIMMYT line	0.8928	0.1072		0.8614	0.0142	0.1244		0.8615	0.0246	0.006	0.108		0.7573	0.0012	0.005	0.0162	0.051	0.1693
CLWN201	CIMMYT line	0.912	0.088		0.8794	0.0132	0.1074		0.8624	0.0578	0.0044	0.0754		0.7984	0.0398	0.0032	0.026	0.0376	0.095
CLWN205	CIMMYT line	0.9692	0.0308		0.9266	0.0016	0.0718		0.9266	0.0058	0.0002	0.0674		0.833	0.0006	0.0002	0.0234	0.0018	0.141
CLWN226	CIMMYT line	0.9062	0.0938		0.8734	0.0188	0.1078		0.8674	0.0386	0.0084	0.0856		0.788	0.015	0.0082	0.0234	0.0412	0.1242
CLWN227	CIMMYT line	0.9374	0.0626		0.9044	0.0058	0.0898		0.8934	0.031	0.0008	0.0748		0.7835	0.0036	0.0014	0.0138	0.003	0.1947
CLWN247	CIMMYT line	0.908	0.092		0.8758	0.0146	0.1096		0.8826	0.0112	0.0044	0.1018		0.7786	0.0006	0.0042	0.012	0.0626	0.142
CLWN250	CIMMYT line	0.9598	0.0402		0.9227	0.0016	0.0757		0.9224	0.0052	0.0006	0.0718		0.8406	0.0006	0.0002	0.033	0.0038	0.1218
CLWN251	CIMMYT line	0.9816	0.0184		0.941	0.0016	0.0574		0.939	0.003	0.0002	0.0578		0.8518	0.0006	0.0002	0.006	0.011	0.1304
CL02450	CIMMYT line	0.935	0.065		0.9128	0.0212	0.066		0.9106	0.0186	0.009	0.0618		0.808	0.0006	0.007	0.0016	0.0358	0.147
CL02603	CIMMYT line	0.8988	0.1012		0.871	0.0496	0.0794		0.8698	0.0168	0.0414	0.072		0.7909	0.0012	0.036	0.023	0.0318	0.1171
CL02720	CIMMYT line	0.9534	0.0466		0.9244	0.006	0.0696		0.9192	0.0216	0.0014	0.0578		0.8128	0.0006	0.0012	0.0046	0.002	0.1788
CLRCY034	CIMMYT line	0.9234	0.0766		0.893	0.0098	0.0972		0.8731	0.0576	0.0026	0.0668		0.7935	0.0428	0.002	0.014	0.0096	0.1381
CLRCY041	CIMMYT line	0.955	0.045		0.9338	0.0152	0.051		0.9254	0.0336	0.006	0.035		0.8437	0.0038	0.003	0.0004	0.0316	0.1175
CLYN214	CIMMYT line	0.9946	0.0054		0.9698	0.0016	0.0286		0.968	0.001	0	0.031		0.8846	0	0.0002	0.0014	0.0004	0.1134
CLYN223	CIMMYT line	0.9532	0.0468		0.918	0.0024	0.0796		0.8986	0.0462	0.0006	0.0546		0.8109	0.0262	0.0004	0.0012	0.0258	0.1355
CML268	CIMMYT line	0.9072	0.0928		0.8794	0.0306	0.09		0.8837	0.0092	0.0164	0.0907		0.8136	0.0012	0.0086	0.0432	0.0098	0.1235
CML282	CIMMYT line	0.9502	0.0498		0.921	0.0024	0.0766		0.915	0.0138	0.0006	0.0706		0.8228	0.0006	0.0006	0.0018	0.0486	0.1256
CML291	CIMMYT line	0.91	0.09		0.8842	0.0284	0.0874		0.884	0.0098	0.02	0.0862		0.8138	0.0006	0.0178	0.0202	0.0508	0.0968
CML308	CIMMYT line	0.911	0.089		0.8864	0.0356	0.078		0.8842	0.0224	0.0284	0.065		0.8088	0.0016	0.0258	0.0048	0.049	0.11
CML379	CIMMYT line	0.9392	0.0608		0.9022	0.0024	0.0954		0.905	0.0072	0.0006	0.0872		0.778	0	0.0002	0.0024	0.0426	0.1767
CML447	CIMMYT line	0.9124	0.0876		0.881	0.0254	0.0936		0.8832	0.0086	0.012	0.0962		0.7772	0.0006	0.0096	0.0208	0.0158	0.176
CML451	CIMMYT line	0.964	0.036		0.9328	0.0024	0.0648		0.9312	0.0054	0.0006	0.0628		0.86	0.0008	0.0004	0.0126	0.0324	0.0938
TL98A1709-20	CIMMYT line	0.7532	0.2468		0.7071	0.036	0.2569		0.6789	0.116	0.0304	0.1748		0.4937	0.044	0.027	0.0022	0.1096	0.3235
TL96B	CIMMYT line	0.716	0.284		0.6706	0.0544	0.275		0.6453	0.107	0.0494	0.1984		0.5074	0.0524	0.0482	0.0352	0.1427	0.2141
98WV9	CIMMYT line	0.943	0.057		0.9126	0.0026	0.0848		0.904	0.0262	0.0006	0.0692		0.8074	0.0006	0.0004	0.001	0.0531	0.1375
SW01D1031-14	CIMMYT line	0.931	0.069		0.9094	0.0414	0.0492		0.912	0.0034	0.0286	0.056		0.8724	0.0006	0.0268	0.035	0.0048	0.0604
SW01D1031-17	CIMMYT line	0.915	0.085		0.8908	0.0266	0.0826		0.8857	0.0236	0.016	0.0748		0.8426	0.0096	0.0136	0.048	0.0028	0.0834
SW01D1058-5	CIMMYT line	0.956	0.044		0.9396	0.0366	0.0238		0.9422	0.0032	0.0246	0.03		0.9024	0.0006	0.021	0.0126	0.0018	0.0616
SW01D1058-2	CIMMYT line	0.956	0.044		0.9392	0.0362	0.0246		0.9428	0.0028	0.0238	0.0306		0.9028	0.0006	0.0204	0.0128	0.0022	0.0612
SW01D1058-7	CIMMYT line	0.8398	0.1602		0.8098	0.0616	0.1286		0.7981	0.041	0.0504	0.1106		0.6955	0.0168	0.042	0.0538	0.0002	0.1918
BANTAN2003	CIMMYT line	0.9238	0.0762		0.8579	0.0008	0.1413		0.8418	0.0538	0	0.1044		0.7271	0.0166	0.0002	0.0102	0.0628	0.1832
CG698C102	698-3 improved line	0.3452	0.6548		0.2332	0.0654	0.7014		0.0492	0.6192	0.0788	0.2527		0	0.4894	0.0016	0.0004	0.0986	0.41
CG921	Hai921 improved line	0.316	0.684		0.2659	0.4825	0.2517		0.2384	0.1122	0.4785	0.1708		0.0504	0.0408	0.4703	0.0046	0.0802	0.3537
CG178	178 improved line	0.3504	0.6496		0.3012	0.5536	0.1452		0.3092	0.001	0.5415	0.1483		0.1456	0	0.5354	0.0014	0.0926	0.225
Lian87	Lian87	0.624	0.376		0.5663	0.004	0.4297		0.5534	0.1026	0.0006	0.3434		0.2204	0.0078	0.0002	0.099	0.023	0.6496
CP16	Unknown	0.4032	0.5968		0.3378	0.2189	0.4433		0.322	0.1232	0.216	0.3388		0	0.0006	0.1632	0.0376	0.0012	0.7974
K305	American hybrid 2021	0.207	0.793		0.1214	0.1036	0.775		0.1692	0.0012	0.0794	0.7502		0	0	0.0002	0.4727	0	0.5271
811	Derived from 136-87mutant	0.099	0.901		0.0468	0.6062	0.347		0.0784	0.004	0.5953	0.3223		0	0	0.5514	0.1252	0.0002	0.3232
K363	48-2 × 156	0.4088	0.5912		0.3246	0.1536	0.5218		0.2806	0.1972	0.1526	0.3696		0.0988	0.0888	0.1584	0.0642	0.3371	0.2527
K102	K102	0.3828	0.6172		0.3214	0.409	0.2696		0.195	0.3129	0.4191	0.073		0.0508	0.2489	0.4006	0.0004	0.0532	0.2461
S0035	78599	0.5092	0.4908		0.4238	0.0404	0.5358		0.3652	0.2172	0.0386	0.379		0.2212	0.1572	0.0316	0.179	0.145	0.266
B0069	Shuangyu2 male parent	0.2348	0.7652		0.1763	0.5004	0.3233		0.1596	0.0978	0.4961	0.2464		0.0961	0.0518	0.4889	0.1425	0.1193	0.1013
81565	Miandan 8 parent Mobai	0.5712	0.4288		0.4977	0.004	0.4983		0.4824	0.1335	0.0012	0.3828		0.1344	0.005	0.0004	0.0152	0.2084	0.6365
LYC-1	LONG Xichang	0.8442	0.1558		0.8166	0.1164	0.067		0.7856	0.085	0.1138	0.0156		0.7102	0.0544	0.1012	0.0012	0.019	0.114
WZ-1	W1 Wanzhou	0.395	0.605		0.3503	0.4265	0.2232		0.3239	0.1044	0.4279	0.1438		0.2065	0.0384	0.4259	0.0018	0.1255	0.2019
PB80	1067-1 × B73 / B73Ht.1 BC6, SS	0.3164	0.6836		0.1303	0.0008	0.8689		0.1369	0.1361	0	0.727		0	0	0	0	1	0
787	VA17 / VA29, NSS	0.5922	0.4078		0.5257	0.0492	0.4251		0.5024	0.1326	0.0442	0.3208		0.228	0.0336	0.0406	0.014	0.174	0.5098
793	235 / B73, SS	0.3612	0.6388		0.1758	0.0002	0.824		0.1645	0.1859	0	0.6497		0.0244	0.0108	0	0	0.961	0.0038
W8034	B14A/2 × B73, SS	0.3372	0.6628		0.1718	0.0008	0.8274		0.1712	0.1278	0	0.7009		0	0	0	0	1	0
PHV63	555 × Zap<4CB, NSS	0.427	0.573		0.3454	0.1128	0.5418		0.3323	0.1264	0.1042	0.4371		0.136	0.0336	0.1012	0.1188	0.3323	0.2781
PHW65	(861 / 595) × 8211131X,NSS	0.324	0.676		0.2525	0.3241	0.4235		0.2362	0.1236	0.3191	0.3211		0.0006	0.0122	0.2974	0.1177	0.0414	0.5308
2369	2702H × B73) × B73, SS	0.29	0.71		0.112	0.0008	0.8872		0.1098	0.1536	0	0.7365		0	0	0.0002	0.1353	0.8645	0
87916W	B73 × W37-2 -B1-1-B1, SS	0.3912	0.6088		0.267	0.0016	0.7314		0.2488	0.1562	0.0004	0.5946		0.1054	0.0212	0.0042	0.0506	0.7808	0.0378
PHW52	(B73 / G39) × 411242X, SS	0.3292	0.6708		0.2152	0.0088	0.776		0.191	0.2136	0.0046	0.5908		0	0	0	0	1	0
CA1108	Huangzaosi improved line	0.5522	0.4478		0.4892	0.1393	0.3715		0.4554	0.1572	0.1422	0.2452		0.2213	0.062	0.1395	0.0064	0.1589	0.4118
Nan21-3	Yogoslavic hybrid BC8241Ht	0.6162	0.3838		0.5488	0.0074	0.4438		0.5069	0.1792	0.003	0.3109		0.1655	0.0782	0.0012	0.0022	0.1383	0.6146
PH6WC	PH01N × PH09B, Reid population	0.3422	0.6578		0.2371	0.0656	0.6973		0.2046	0.2074	0.0634	0.5247		0	0	0	0	1	0
PH4CV	PH7V0 × PHBE2，Lancaster population	0.489	0.511		0.4161	0.1186	0.4653		0.3353	0.2555	0.115	0.2943		0.014	0.1641	0.0976	0.0514	0.0608	0.6122
Xun9058	6JK × 8085 Thailand	0	1		0	0.3165	0.6835		0	0	0.3071	0.6929		0	0	0.2846	0.7154	0	0
LX9801	502 × H21	0.7854	0.2146		0.7028	0.0008	0.2964		0.6807	0.105	0	0.2142		0.3228	0.0012	0	0.0004	0.0312	0.6444
C24	C24	0.2144	0.7856		0.1526	0.6832	0.1642		0.0826	0.1858	0.6846	0.047		0.0902	0.1865	0.6787	0.0408	0.0036	0.0002
C09-1	09-1	0.4892	0.5108		0.4197	0.1944	0.3859		0.3746	0.1798	0.1934	0.2522		0.1774	0.1042	0.1932	0.0206	0.1678	0.3369
L2010-3	L2010-3	0.903	0.097		0.8848	0.092	0.0232		0.8503	0.0636	0.0845	0.0016		0.8376	0.065	0.0812	0.0086	0.0018	0.0058
ZNC-4	Unknown	0.4628	0.5372		0.3369	0.0008	0.6623		0.3017	0.1996	0	0.4987		0.0008	0.08	0.0002	0.096	0.2389	0.584
Qi533	Derived from P136 abnormal plant	0.3766	0.6234		0.2749	0.0576	0.6675		0.0382	0.6623	0.0742	0.2254		0.0028	0.6309	0.036	0.2492	0	0.081
L6201	08-641 improved line	0.746	0.254		0.6957	0.0542	0.2501		0.6365	0.1729	0.0538	0.1367		0.554	0.1218	0.0538	0.0044	0.1678	0.0982
LSC127	LSC127	0.4322	0.5678		0.3566	0.0858	0.5576		0.3615	0.086	0.0772	0.4754		0.1777	0.0046	0.0686	0.2417	0.1577	0.3496
W30	K22 improved line	0.2692	0.7308		0.1612	0.0264	0.8124		0.0294	0.4131	0.0162	0.5413		0.0388	0.3786	0.0004	0.5231	0.0002	0.0588
B73	BSSS C5	0.287	0.713		0.058	0	0.942		0.0564	0.1625	0	0.7811		0	0	0	0	1	0
B047	B047	0.0024	0.9976		0.0002	0.9982	0.0016		0.0004	0.0012	0.9964	0.002		0	0	0.985	0	0.015	0
W3189	18-599 improved line	0.138	0.862		0.0746	0.6418	0.2836		0.0604	0.0737	0.6393	0.2266		0.0006	0.0402	0.6273	0.1052	0.1054	0.1212
9782	（48-2 × 5003）space induced mutant × foreign hybrid line	0.12	0.88		0.0458	0.3899	0.5643		0.0812	0.007	0.3777	0.5341		0	0	0.3165	0.3247	0	0.3589
646	Lancaster L3874 × Tropical germplasm	0.9302	0.0698		0.908	0.0302	0.0618		0.9152	0.0028	0.0168	0.0652		0.8848	0.001	0.0218	0.0424	0.0258	0.0242
CZ2142	Unknown	0.5928	0.4072		0.5228	0.0722	0.405		0.2716	0.5986	0.1026	0.0272		0.1966	0.5228	0.078	0.0004	0.0702	0.132
CZ205-2	Unknown	0.4716	0.5284		0.3939	0.0968	0.5093		0.3563	0.1848	0.0932	0.3657		0.0154	0.0788	0.086	0.012	0.1787	0.6291
