# Supplementary material for: Characterizing the population structure and genetic diversity of maize breeding germplasm in Southwest China using genome-wide SNP markers
Source: BMC Genomics. 2016 Aug 31;17(1):697. doi: 10.1186/s12864-016-3041-3 (PMC5007717; doi:10.1186/s12864-016-3041-3)
Supplement: Additional file 2: — Table S2. Detailed information of 43,735 high-quality SNPs with identified physical position (B73 RefGen_V2). (XLSX 4226 kb) [file 12864_2016_3041_MOESM2_ESM.xlsx]

## Sheet: Sheet1
Name	SNP Allele	B73_v2_Chr	B73_v2_Position	Source	MAF	Missing	GeneDiversity	Heterozygosity	PIC
abph1.15	A/G	2	27482871	Panzea	0.2625	0.00552486	0.387188	0.0138889	0.31223
ae1.8	A/G	5	168463281	Unknown	0.138177	0.0303867	0.238168	0.002849	0.209806
ba1.5	A/G	3	183084768	Panzea	0.0637119	0.00276243	0.119305	0.00554017	0.112189
ba1.6	A/G	3	183084850	Panzea	0.0571031	0.00828729	0.107685	0.00278552	0.101887
bt-000002007	A/G	4	58956243	Public	0.381429	0.0331492	0.471882	0.02	0.360545
bt2.2	A/G	4	58959782	Panzea	0.338483	0.0165746	0.447825	0.0196629	0.347551
bt2.4	A/G	4	58958602	Panzea	0.0793872	0.00828729	0.14617	0.00835655	0.135487
csu1138.3	A/G	1	120194613	Panzea	0.430168	0.0110497	0.490247	0.027933	0.370076
csu1138.4	A/G	1	120194710	Unknown	0.361972	0.019337	0.461896	0.0253521	0.355222
csu1171.2	A/G	1	14638947	Unknown	0.477528	0.0165746	0.49899	0.0224719	0.374495
Fea2.2	A/G	4	133662781	Panzea	0.280453	0.0248619	0.403598	0.0113314	0.322153
fea2.3	A/G	4	133663063	Panzea	0.372881	0.0220994	0.467682	0.00564972	0.358319
Fea2.5	A/G	4	133663191	Panzea	0.257062	0.0220994	0.381962	0.0112994	0.309015
lg2.12	A/G	3	176805947	Panzea	0.0682451	0.00828729	0.127175	0.00278552	0.119089
MZB00125.2	A/G	4	21138423	Unknown	0.180791	0.0220994	0.296211	0.0903955	0.252341
PHM10525.11	A/G	8	126077546	Panzea	0.491477	0.0276243	0.499855	0.0113636	0.374927
PHM1190.3	A/G	6	120132772	Panzea	0.118715	0.0110497	0.209244	0.00837989	0.187352
PHM11946.19	A/G	9	9967786	Panzea	0.476389	0.00552486	0.498885	0.00833333	0.374442
PHM11985.27	A/G	6	147224252	Panzea	0.483333	0.00552486	0.499444	0.0166667	0.374722
PHM12693.8	A/G	1	224100648	Panzea	0.311268	0.019337	0.42876	0.0140845	0.336843
PHM12830.14	A/G	7	82649308	Panzea	0.383191	0.0303867	0.472711	0.014245	0.360983
PHM12904.7	A/G	6	89827802	Panzea	0.0966851	0	0.174674	0.00552486	0.159419
PHM12952.13	A/G	2	4894286	Panzea	0.178771	0.0110497	0.293624	0.0111732	0.250516
PHM13440.11	A/C	2	2539982	Panzea	0.49162	0.0110497	0.49986	0.027933	0.37493
PHM13451.15	A/G	6	119200653	Panzea	0.1983	0.0248619	0.317955	0.00566572	0.267407
PHM13619.5	A/C	1	22253283	Panzea	0.359551	0.0165746	0.460548	0.0168539	0.354496
PHM13639.13	A/G	5	215833552	Panzea	0.49162	0.0110497	0.49986	0.00558659	0.37493
PHM13687.14	A/G	10	117991482	Unknown	0.468927	0.0220994	0.498069	0.0225989	0.374033
PHM13696.11	A/G	5	176123957	Panzea	0.188889	0.00552486	0.30642	0.0111111	0.259473
PHM13742.5	A/G	3	215181142	Panzea	0.118234	0.0303867	0.208509	0.002849	0.186771
PHM13823.7	A/G	3	40322831	Panzea	0.264543	0.00276243	0.38912	0.00831025	0.313413
PHM14055.6	A/G	4	53441525	Panzea	0.261364	0.0276243	0.386105	0.0284091	0.311567
PHM14235.14	A/G	4	3411940	Panzea	0.0775623	0.00276243	0.143093	0.00554017	0.132855
PHM14235.15	A/G	4	3412000	Panzea	0.0801105	0	0.147386	0.00552486	0.136524
PHM14235.17	A/G	4	3412057	Panzea	0.0814286	0.0331492	0.149596	0.00285714	0.138406
PHM1438.34	A/G	1	212984101	Panzea	0.156425	0.0110497	0.263912	0.0167598	0.229087
PHM14412.4	A/G	2	202955053	Unknown	0.288889	0.00552486	0.410864	0.0111111	0.32646
PHM14671.9	A/G	5	5325811	Panzea	0.379888	0.0110497	0.471146	0.0111732	0.360157
PHM14717.2	A/G	4	40699977	Panzea	0.140449	0.0165746	0.241447	0	0.212299
PHM14783.16	A/G	2	9985381	Panzea	0.165738	0.00828729	0.276538	0.0139276	0.238301
PHM1506.18	A/G	10	148972870	Panzea	0.208683	0.0138122	0.330269	0.00840336	0.27573
PHM15251.3	A/G	6	152973272	Panzea	0.34691	0.0165746	0.453127	0.0140449	0.350465
PHM15278.6	A/C	8	156724363	Panzea	0.366295	0.00828729	0.464246	0.00835655	0.356484
PHM15331.16	A/G	10	10882576	Panzea	0.433803	0.019337	0.491236	0.0169014	0.37058
PHM15501.9	A/G	7	30680938	Panzea	0.127072	0	0.221849	0.0110497	0.197241
PHM15864.8	A/G	4	151538378	Panzea	0.20977	0.038674	0.331533	0.0172414	0.276576
PHM16607.11	A/G	6	160034541	Panzea	0.143059	0.0248619	0.245187	0.00283286	0.215129
PHM1699.29	A/G	1	7864116	Panzea	0.408571	0.0331492	0.483282	0.00571429	0.366501
PHM18195.6	A/G	10	106953191	Panzea	0.227147	0.00276243	0.351102	0.0110803	0.289466
PHM1870.20	A/G	5	60002398	Panzea	0.35014	0.0138122	0.455084	0.0168067	0.351533
PHM1871.19	A/G	9	28399313	Panzea	0.0883978	0	0.161167	0.00552486	0.14818
PHM2094.31	A/C	2	211395934	Panzea	0.133978	0	0.232056	0.00828729	0.205131
PHM229.15	A/G	9	30074592	Panzea	0.472222	0.00552486	0.498457	0.0388889	0.374227
PHM2343.25	A/G	3	28334398	Panzea	0.439266	0.0220994	0.492623	0.00282486	0.371284
PHM2691.32	A/C	7	8061660	Panzea	0.142659	0.00276243	0.244615	0.0193906	0.214697
PHM3147.18	A/G	1	182092894	Panzea	0.332402	0.0110497	0.443822	0.00558659	0.345333
PHM3226.15	A/G	1	22596124	Panzea	0.261972	0.019337	0.386685	0.0112676	0.311922
PHM3309.8	A/G	2	5839907	Panzea	0.0958333	0.00552486	0.173299	0.00833333	0.158282
PHM3334.4	A/G	2	5064693	Panzea	0.303073	0.0110497	0.422439	0.0195531	0.333212
PHM3342.31	A/G	3	217695856	Panzea	0.0944444	0.00552486	0.171049	0.0166667	0.15642
PHM3466.69	A/G	6	167033881	Panzea	0.3375	0.00552486	0.447188	0.00833333	0.347199
PHM3922.32	A/G	10	17678972	Panzea	0.441926	0.0248619	0.493255	0.0339943	0.371605
PHM4080.15	A/G	7	20247641	Panzea	0.33662	0.019337	0.446614	0.0028169	0.346882
PHM4185.17	A/G	1	83780916	Panzea	0.151811	0.00828729	0.257528	0.00835655	0.224368
PHM4348.16	A/G	4	191767453	Panzea	0.238889	0.00552486	0.363642	0.0166667	0.297524
PHM4495.14	A/G	9	26819302	Panzea	0.086351	0.00828729	0.157789	0.00557103	0.14534
PHM482.27	A/G	2	11201284	Panzea	0.190278	0.00552486	0.308144	0.0138889	0.260668
PHM5060.12	A/G	2	193644607	Panzea	0.360724	0.00828729	0.461205	0.0306407	0.35485
PHM5306.16	A/G	1	77242138	Panzea	0.316527	0.0138122	0.432675	0.0168067	0.339071
PHM532.23	A/C	5	193730972	Panzea	0.259777	0.0110497	0.384585	0.0223464	0.310632
PHM5361.13	A/G	6	166592099	Panzea	0.0670391	0.0110497	0.12509	0.00558659	0.117266
PHM5529.4	A/C	6	167018795	Panzea	0.338483	0.0165746	0.447825	0.00842697	0.347551
PHM5529.7	A/C	6	167018912	Panzea	0.106354	0	0.190085	0.00276243	0.172019
PHM5798.39	A/G	5	71846725	Panzea	0.20339	0.0220994	0.324045	0.0112994	0.271542
PHM597.12	A/G	6	157819021	Panzea	0.132184	0.038674	0.229423	0.00574713	0.203105
PHM6428.11	A/G	8	22392417	Panzea	0.385154	0.0138122	0.473621	0.0140056	0.361462
PHM6795.5	A/G	5	44407599	Panzea	0.452113	0.019337	0.495414	0.0309859	0.372696
PHM6822.4	A/G	10	26987438	Panzea	0.118056	0.00552486	0.208237	0.00833333	0.186556
PHM720.29	A/C	1	284010536	Panzea	0.133333	0.00552486	0.231111	0.0222222	0.204405
PHM7916.4	A/G	9	137161060	Panzea	0.363889	0.00552486	0.462948	0.0333333	0.355787
PHM7931.5	A/G	9	150197564	Panzea	0.122222	0.00552486	0.214568	0	0.191548
PHM7953.11	A/G	2	198859433	Panzea	0.451253	0.00828729	0.495248	0.0222841	0.372612
PHM8499.24	A/G	1	298689556	Panzea	0.450565	0.0220994	0.495112	0.0310734	0.372544
PHM9009.13	A/G	5	29992271	Panzea	0.23743	0.0110497	0.362114	0.0111732	0.296551
PHM9266.23	A/G	10	80719215	Panzea	0.0865922	0.0110497	0.158188	0.0111732	0.145676
PHM9266.25	A/G	10	80719268	Panzea	0.0865922	0.0110497	0.158188	0.0111732	0.145676
PHM9374.5	A/G	9	17750933	Panzea	0.240113	0.0220994	0.364917	0.0112994	0.298335
PHM9418.11	A/G	1	97678287	Panzea	0.360563	0.019337	0.461115	0.0056338	0.354801
PHM9676.10	A/G	5	10102061	Panzea	0.278736	0.038674	0.402084	0.0114943	0.321248
PHM9914.11	A/G	3	161257992	Panzea	0.344011	0.00828729	0.451335	0.0250696	0.349483
PUT-163a-101381786-1	A/G	8	138143276	INRA	0.212291	0.0110497	0.334446	0.0223464	0.278519
PUT-163a-101384606-6	A/C	3	145763754	INRA	0.485955	0.0165746	0.499605	0.0224719	0.374803
PUT-163a-101387821-12	A/G	3	216345579	INRA	0.0828729	0	0.15201	0.00552486	0.140456
PUT-163a-101388839-14	A/C	1	45513535	INRA	0.454155	0.0359116	0.495796	0.0143266	0.372889
PUT-163a-101389953-18	A/G	9	28620000	INRA	0.108033	0.00276243	0.192724	0.00554017	0.174153
PUT-163a-101390185-21	A/G	1	17655683	INRA	0.364943	0.038674	0.463519	0.0114943	0.356094
PUT-163a-101393073-23	A/G	4	119701702	INRA	0.111421	0.00828729	0.198012	0.00557103	0.178408
PUT-163a-101396692-24	A/G	10	147001067	INRA	0.458101	0.0110497	0.496489	0.0223464	0.373238
PUT-163a-101396692-29	A/G	10	147000971	INRA	0.15896	0.0441989	0.267383	0.00578035	0.231636
PUT-163a-101398764-36	C/G	2	8898011	INRA	0.163142	0.0856354	0.273053	0.0060423	0.235774
PUT-163a-101399336-39	A/C	1	216928911	INRA	0.388252	0.0359116	0.475025	0.0200573	0.362201
PUT-163a-101401543-40	A/C	3	178603139	INRA	0.412607	0.0359116	0.484725	0.017192	0.367246
PUT-163a-110194326-44	A/G	2	236046926	INRA	0.335655	0.00828729	0.445981	0.00835655	0.346532
PUT-163a-110194326-51	A/G	2	236047048	INRA	0.0955056	0.0165746	0.172769	0	0.157844
PUT-163a-110195977-54	A/G	5	20773370	INRA	0.190678	0.0220994	0.30864	0.00847458	0.261011
PUT-163a-110195977-56	A/G	5	20772972	INRA	0.133427	0.0165746	0.231248	0.00280899	0.204511
PUT-163a-110201780-59	A/G	3	210272822	INRA	0.20442	0	0.325265	0.0165746	0.272366
PUT-163a-110202795-62	A/G	3	134289326	INRA	0.261905	0.0138122	0.386621	0.0196078	0.311883
PUT-163a-110204885-63	A/C	3	31898366	INRA	0.143855	0.0110497	0.246321	0.00837989	0.215984
PUT-163a-110206849-64	A/G	4	20773159	INRA	0.392157	0.0138122	0.47674	0.0336134	0.363099
PUT-163a-110206849-65	A/G	4	20773264	INRA	0.391549	0.019337	0.476477	0.0225352	0.362962
PUT-163a-110213635-72	A/G	4	178502179	INRA	0.215686	0.0138122	0.338331	0.0168067	0.281097
PUT-163a-110221602-76	A/C	8	172677067	INRA	0.381818	0.0883978	0.472066	0.0242424	0.360643
PUT-163a-110221602-77	A/G	8	172677137	INRA	0.320225	0.0165746	0.435362	0.0280899	0.340592
PUT-163a-110481268-79	A/T	1	250067201	INRA	0.122905	0.0110497	0.215599	0.00558659	0.192357
PUT-163a-110481268-80	A/C	1	250067107	INRA	0.119382	0.0165746	0.21026	0.00280899	0.188155
PUT-163a-110481372-81	A/G	5	162680869	INRA	0.412256	0.00828729	0.484602	0.0111421	0.367182
PUT-163a-110481993-82	A/G	2	184013167	INRA	0.132102	0.0276243	0.229303	0.00284091	0.203013
PUT-163a-110504512-88	A/G	2	207841753	INRA	0.446779	0.0138122	0.494335	0.0308123	0.372151
PUT-163a-110507767-91	A/C	8	158113181	INRA	0.385915	0.019337	0.473969	0.0169014	0.361646
PUT-163a-110516422-93	A/G	10	29885487	INRA	0.10084	0.0138122	0.181343	0.00560224	0.1649
PUT-163a-110516422-94	A/G	10	29885529	INRA	0.099723	0.00276243	0.179557	0.00554017	0.163436
PUT-163a-110517263-96	C/G	1	290523475	INRA	0.261494	0.038674	0.38623	0	0.311643
PUT-163a-110518051-97	A/T	10	23215344	INRA	0.210452	0.0220994	0.332324	0.00847458	0.277104
PUT-163a-110522705-103	A/G	7	155618814	INRA	0.34375	0.0276243	0.451172	0.0170455	0.349394
PUT-163a-110522705-105	A/G	7	155618554	INRA	0.322626	0.0110497	0.437077	0.0139665	0.341559
PUT-163a-110522705-106	A/G	7	155618521	INRA	0.316011	0.0165746	0.432296	0.00842697	0.338856
PUT-163a-110526130-107	A/C	9	142293930	INRA	0.292614	0.0276243	0.413982	0	0.328291
PUT-163a-110526809-109	A/G	8	5319559	INRA	0.33844	0.00828729	0.447797	0.0139276	0.347536
PUT-163a-110541282-116	A/G	9	153606814	INRA	0.147222	0.00552486	0.251096	0.00555556	0.219571
PUT-163a-110941068-122	C/G	1	279418573	INRA	0.234637	0.0110497	0.359165	0.0167598	0.294665
PUT-163a-110942968-126	A/G	1	44193089	INRA	0.477273	0.0276243	0.498967	0.0284091	0.374483
PUT-163a-110954028-127	A/G	8	68935374	INRA	0.44958	0.0138122	0.494916	0.0140056	0.372445
PUT-163a-110957431-128	A/C	5	157145099	INRA	0.116992	0.00828729	0.206609	0.00557103	0.185266
PUT-163a-110957431-129	A/G	5	157145619	INRA	0.120787	0.0165746	0.212394	0.00561798	0.189839
PUT-163a-110957431-132	A/C	5	157144860	INRA	0.148459	0.0138122	0.252838	0.00560224	0.220875
PUT-163a-110957431-133	A/C	5	157145195	INRA	0.262431	0	0.387122	0.0220994	0.31219
PUT-163a-110963035-134	A/G	5	70028490	INRA	0.125698	0.0110497	0.219797	0.0111732	0.195641
PUT-163a-110964923-135	A/G	8	77752430	INRA	0.115169	0.0165746	0.203809	0.0168539	0.18304
PUT-163a-110964923-136	A/G	8	77752303	INRA	0.120448	0.0138122	0.211881	0.00560224	0.189434
PUT-163a-110967306-138	A/G	3	193757793	INRA	0.0584958	0.00828729	0.110148	0.0111421	0.104082
PUT-163a-111190332-143	A/G	3	156483037	INRA	0.382353	0.0138122	0.472318	0.0140056	0.360776
PUT-163a-111191936-146	A/G	3	230511799	INRA	0.229345	0.0303867	0.353491	0.00854701	0.291013
PUT-163a-111191936-147	A/G	3	230511572	INRA	0.470506	0.0165746	0.49826	0.0140449	0.374129
PUT-163a-113746821-154	A/G	7	146895122	INRA	0.171309	0.00828729	0.283925	0.00835655	0.243618
PUT-163a-113760315-155	A/C	3	54175875	INRA	0.45098	0.0138122	0.495194	0.00560224	0.372586
PUT-163a-12967977-159	A/G	1	55071595	INRA	0.130194	0.00276243	0.226487	0.00554017	0.200839
PUT-163a-13125867-165	A/G	2	102751133	INRA	0.451613	0.058011	0.495317	0.0234604	0.372648
PUT-163a-13126581-167	A/T	6	147725183	INRA	0.101108	0.00276243	0.18177	0.00831025	0.16525
PUT-163a-13126597-170	A/G	5	175653483	INRA	0.112813	0.00828729	0.200173	0.00835655	0.180138
PUT-163a-13177814-171	A/G	10	70278799	INRA	0.323034	0.0165746	0.437366	0.00561798	0.341721
PUT-163a-13177814-172	A/G	10	70278812	INRA	0.319328	0.0138122	0.434715	0.0168067	0.340226
PUT-163a-13177998-175	A/G	5	5287947	INRA	0.411517	0.0165746	0.484341	0.0140449	0.367048
PUT-163a-13178383-177	A/G	1	188083114	INRA	0.171348	0.0165746	0.283976	0.0168539	0.243655
PUT-163a-13178383-179	A/C	1	188083030	INRA	0.277311	0.0138122	0.400819	0.00560224	0.320491
PUT-163a-13178596-180	A/G	1	213653134	INRA	0.201238	0.107735	0.321483	0.00619195	0.269807
PUT-163a-13178596-181	A/C	1	213653135	INRA	0.27451	0.0138122	0.398308	0.00560224	0.318984
PUT-163a-13198269-190	A/C	6	655974	INRA	0.33427	0.0165746	0.445067	0.011236	0.346025
PUT-163a-13198758-193	A/G	7	154456657	INRA	0.317549	0.00828729	0.433423	0.00557103	0.339495
PUT-163a-13237058-195	A/G	1	6198480	INRA	0.409483	0.038674	0.483613	0.0201149	0.366672
PUT-163a-13237300-197	A/G	6	102754576	INRA	0.36338	0.019337	0.46267	0.0056338	0.355638
PUT-163a-13249976-201	A/G	3	230607205	INRA	0.391243	0.0220994	0.476344	0.00847458	0.362892
PUT-163a-13381789-203	A/T	9	33129562	INRA	0.198324	0.0110497	0.317983	0.0167598	0.267427
PUT-163a-13382148-213	A/C	3	13686484	INRA	0.43892	0.0276243	0.492539	0.0198864	0.371241
PUT-163a-13388727-218	A/G	3	187719476	INRA	0.179887	0.0248619	0.295055	0.01983	0.251526
PUT-163a-13388743-219	C/G	4	185522892	INRA	0.473164	0.0220994	0.49856	0.019774	0.374279
PUT-163a-13388772-220	A/C	5	216741249	INRA	0.257703	0.0138122	0.382584	0.00560224	0.309399
PUT-163a-13490777-226	A/G	3	195511717	INRA	0.246479	0.019337	0.371454	0.0253521	0.302465
PUT-163a-13515992-237	A/G	9	25926841	INRA	0.198592	0.019337	0.318306	0.0253521	0.267647
PUT-163a-13516036-239	A/G	2	102751412	INRA	0.425501	0.0359116	0.4889	0.0143266	0.369388
PUT-163a-13516036-240	A/G	2	102752398	INRA	0.259053	0.00828729	0.383889	0.0111421	0.310204
PUT-163a-13516036-241	A/G	2	102751430	INRA	0.266667	0.00552486	0.391111	0.0166667	0.314627
PUT-163a-13516057-247	A/C	1	248150765	INRA	0.416667	0.0220994	0.486111	0.019774	0.367959
PUT-163a-13557719-256	A/G	8	1831996	INRA	0.334734	0.0138122	0.445374	0.00840336	0.346195
PUT-163a-13557940-262	C/G	4	235724555	INRA	0.238889	0.00552486	0.363642	0.0111111	0.297524
PUT-163a-13558071-264	A/C	8	1832328	INRA	0.403409	0.0276243	0.48134	0.00568182	0.365496
PUT-163a-13558074-265	A/G	1	225494319	INRA	0.341737	0.0138122	0.449905	0.022409	0.348698
PUT-163a-13558106-266	A/C	2	176244039	INRA	0.345404	0.00828729	0.4522	0.0389972	0.349958
PUT-163a-13558106-270	A/G	2	176244058	INRA	0.359331	0.00828729	0.460425	0.0389972	0.354429
PUT-163a-13558561-273	A/C	3	212439775	INRA	0.225852	0.0276243	0.349686	0.0198864	0.288546
PUT-163a-13558812-276	A/C	8	14389843	INRA	0.478992	0.0138122	0.499117	0.0336134	0.374558
PUT-163a-13558894-277	A/G	7	154456362	INRA	0.0955679	0.00276243	0.172869	0.00277008	0.157927
PUT-163a-14242684-283	A/G	2	176024281	INRA	0.158333	0.00552486	0.266528	0.0166667	0.231009
PUT-163a-14242945-289	A/G	1	35240212	INRA	0.0583333	0.00552486	0.109861	0	0.103826
PUT-163a-14243393-294	A/G	2	127093416	INRA	0.23736	0.0165746	0.36204	0.00842697	0.296504
PUT-163a-14243818-300	A/G	4	143083143	INRA	0.0658263	0.0138122	0.122986	0.00280112	0.115424
PUT-163a-14243818-301	A/G	4	143083142	INRA	0.0597222	0.00552486	0.112311	0.00277778	0.106004
PUT-163a-14243975-306	A/C	2	22703885	INRA	0.201408	0.019337	0.321686	0.0084507	0.269945
PUT-163a-14244132-307	A/C	7	159727557	INRA	0.0526316	0.00276243	0.099723	0	0.0947507
PUT-163a-14244132-309	A/C	7	159727684	INRA	0.236842	0.00276243	0.361496	0.0138504	0.296156
PUT-163a-14244160-315	A/G	4	161070949	INRA	0.120833	0.00552486	0.212465	0.00833333	0.189895
PUT-163a-14244221-316	A/C	1	293151079	INRA	0.335655	0.00828729	0.445981	0.0194986	0.346532
PUT-163a-14244221-318	A/G	1	293151160	INRA	0.411765	0.0138122	0.484429	0.0168067	0.367093
PUT-163a-14244370-320	A/G	5	4312229	INRA	0.230986	0.019337	0.355263	0	0.292157
PUT-163a-14244700-329	A/G	4	36882018	INRA	0.128492	0.0110497	0.223963	0.0111732	0.198883
PUT-163a-14244713-330	A/G	1	273984314	INRA	0.126039	0.00276243	0.220306	0.00831025	0.196039
PUT-163a-14244713-332	A/G	1	273983998	INRA	0.294366	0.019337	0.415429	0.0140845	0.329139
PUT-163a-14244713-333	A/G	1	273984158	INRA	0.297183	0.019337	0.417731	0.0140845	0.330481
PUT-163a-14244745-334	A/G	8	146890953	INRA	0.217391	0.110497	0.340265	0.0186335	0.282375
PUT-163a-14245173-338	A/G	3	13686410	INRA	0.330556	0.00552486	0.442577	0.0166667	0.34464
PUT-163a-14245173-339	A/G	3	13686330	INRA	0.343931	0.0441989	0.451285	0.0115607	0.349456
PUT-163a-14245438-342	A/T	9	42836202	INRA	0.302557	0.0276243	0.422032	0.0142045	0.332977
PUT-163a-14245519-343	A/C	2	222879720	INRA	0.0637119	0.00276243	0.119305	0.0110803	0.112189
PUT-163a-14245519-344	C/G	2	222880092	INRA	0.478933	0.0165746	0.499112	0.0252809	0.374556
PUT-163a-148928624-349	A/G	2	44391336	INRA	0.126039	0.00276243	0.220306	0.0193906	0.196039
PUT-163a-148928873-366	A/G	9	142293132	INRA	0.484507	0.019337	0.49952	0.028169	0.37476
PUT-163a-148931114-379	A/G	5	6688415	INRA	0.350975	0.00828729	0.455583	0.00557103	0.351805
PUT-163a-148932938-397	A/G	1	161027955	INRA	0.0789474	0.00276243	0.145429	0.00831025	0.134855
PUT-163a-148935184-404	C/G	6	31869486	INRA	0.0722222	0.00552486	0.134012	0.00555556	0.125033
PUT-163a-148935184-405	A/C	6	31869592	INRA	0.0722222	0.00552486	0.134012	0.00555556	0.125033
PUT-163a-148935653-407	C/G	4	230213518	INRA	0.305322	0.0138122	0.424201	0.0112045	0.334228
PUT-163a-148937438-418	C/G	3	43230424	INRA	0.396648	0.0110497	0.478637	0.027933	0.36409
PUT-163a-148937438-419	A/G	3	43230504	INRA	0.395251	0.0110497	0.478055	0.0251397	0.363787
PUT-163a-148937489-423	A/G	1	201486854	INRA	0.34322	0.0220994	0.45084	0.0254237	0.349212
PUT-163a-148937489-424	A/C	1	201486679	INRA	0.137006	0.0220994	0.23647	0.0141243	0.208511
PUT-163a-148937637-426	A/G	1	214844585	INRA	0.196023	0.0276243	0.315196	0.0113636	0.265521
PUT-163a-148938321-429	C/G	9	145041919	INRA	0.157895	0.00276243	0.265928	0.0110803	0.230569
PUT-163a-148939817-433	A/T	2	137977389	INRA	0.166667	0.00552486	0.277778	0.0166667	0.239198
PUT-163a-148940282-434	A/G	2	213948425	INRA	0.0812325	0.0138122	0.149268	0.0112045	0.138127
PUT-163a-148940529-435	A/G	5	206015849	INRA	0.197479	0.0138122	0.316962	0.0252101	0.26673
PUT-163a-148940757-437	A/G	2	190159834	INRA	0.269553	0.0110497	0.393788	0.00837989	0.316254
PUT-163a-148941096-438	A/G	9	25924129	INRA	0.337535	0.0138122	0.44721	0.00280112	0.347212
PUT-163a-148941238-439	A/G	4	53079579	INRA	0.140669	0.00828729	0.241762	0.00278552	0.212537
PUT-163a-148941943-446	C/G	3	121073008	INRA	0.477208	0.0303867	0.498961	0.025641	0.37448
PUT-163a-148941943-447	A/C	3	121072871	INRA	0.133333	0.00552486	0.231111	0.0166667	0.204405
PUT-163a-148941995-448	A/C	3	140726385	INRA	0.106944	0.00552486	0.191015	0.0194444	0.172771
PUT-163a-148942056-449	A/G	7	174506330	INRA	0.259053	0.00828729	0.383889	0.00557103	0.310204
PUT-163a-148942482-452	A/G	10	61794344	INRA	0.449153	0.0220994	0.494829	0.00564972	0.372401
PUT-163a-148942482-455	A/G	10	61794952	INRA	0.35014	0.0138122	0.455084	0.0112045	0.351533
PUT-163a-148942702-460	A/G	1	250067269	INRA	0.268571	0.0331492	0.392882	0.0114286	0.315704
PUT-163a-148943092-471	A/G	7	19494829	INRA	0.477745	0.0690608	0.499009	0.0118694	0.374504
PUT-163a-148944608-478	C/G	1	167198255	INRA	0.424286	0.0331492	0.488535	0.0142857	0.369202
PUT-163a-148944618-481	A/G	1	19328048	INRA	0.136111	0.00552486	0.23517	0.00555556	0.207517
PUT-163a-148945329-486	A/G	6	106964538	INRA	0.399721	0.00828729	0.479888	0.0194986	0.364742
PUT-163a-148946654-488	A/G	3	211146832	INRA	0.316011	0.0165746	0.432296	0.00280899	0.338856
PUT-163a-148946654-489	A/G	3	211146466	INRA	0.235376	0.00828729	0.359948	0.0139276	0.295167
PUT-163a-148946654-490	A/G	3	211146587	INRA	0.28209	0.0745856	0.40503	0.00895522	0.323005
PUT-163a-148946654-491	A/G	3	211146674	INRA	0.268997	0.0911602	0.393275	0.00303951	0.315943
PUT-163a-148946720-493	A/C	4	3257611	INRA	0.11747	0.0828729	0.207341	0.0060241	0.185846
PUT-163a-148946720-494	A/G	4	3257533	INRA	0.47479	0.0138122	0.498729	0.0140056	0.374364
PUT-163a-148947767-496	A/G	4	21136656	INRA	0.34507	0.019337	0.451994	0.0253521	0.349845
PUT-163a-148948733-499	A/G	9	25257466	INRA	0.0933148	0.00828729	0.169214	0.00835655	0.154898
PUT-163a-148949704-502	A/G	6	160034541	INRA	0.142045	0.0276243	0.243737	0	0.214033
PUT-163a-148949704-503	A/G	6	160034634	INRA	0.430986	0.019337	0.490474	0.0169014	0.370192
PUT-163a-148949704-504	A/G	6	160034313	INRA	0.151466	0.151934	0.257048	0.00325733	0.224011
PUT-163a-148949777-505	A/G	7	157601971	INRA	0.29661	0.0220994	0.417265	0.0169492	0.33021
PUT-163a-148949777-506	A/G	7	157602034	INRA	0.331897	0.038674	0.443482	0.00287356	0.345144
PUT-163a-148950351-508	C/G	1	263200484	INRA	0.24435	0.0220994	0.369286	0.0310734	0.3011
PUT-163a-148951348-515	A/G	3	5788501	INRA	0.152778	0.00552486	0.258873	0.0277778	0.225366
PUT-163a-148951459-516	A/G	1	254094770	INRA	0.186464	0	0.30339	0.0138122	0.257368
PUT-163a-148951459-517	A/C	1	254094758	INRA	0.181944	0.00552486	0.297681	0.0138889	0.253374
PUT-163a-148951746-518	A/G	7	146497491	INRA	0.347701	0.038674	0.45361	0.00574713	0.350729
PUT-163a-148952002-523	A/G	2	3806575	INRA	0.252101	0.0138122	0.377092	0.0112045	0.305993
PUT-163a-148952843-529	A/G	3	155961091	INRA	0.0972222	0.00552486	0.17554	0.00555556	0.160133
PUT-163a-148953270-530	A/G	6	58445736	INRA	0.227019	0.00828729	0.350963	0.0306407	0.289376
PUT-163a-148954504-535	A/G	7	121986488	INRA	0.331461	0.0165746	0.443189	0	0.344981
PUT-163a-148954504-536	A/C	7	121986238	INRA	0.113889	0.00552486	0.201836	0	0.181467
PUT-163a-148955657-539	A/G	1	258365782	INRA	0.178771	0.0110497	0.293624	0.0111732	0.250516
PUT-163a-148956747-550	A/G	4	239153867	INRA	0.116343	0.00276243	0.205615	0	0.184477
PUT-163a-148956878-551	A/G	9	150650535	INRA	0.321629	0.0165746	0.436368	0.0308989	0.341159
PUT-163a-148957860-553	A/G	2	32492387	INRA	0.360955	0.0165746	0.461333	0.00280899	0.354919
PUT-163a-148957860-554	A/G	2	32492434	INRA	0.162921	0.0165746	0.272756	0	0.235558
PUT-163a-148957989-555	A/G	5	181010577	INRA	0.224719	0.0165746	0.348441	0.0168539	0.287735
PUT-163a-148958166-556	A/G	1	45513087	INRA	0.320917	0.0359116	0.435858	0.0114613	0.340872
PUT-163a-148958492-563	A/G	1	249538273	INRA	0.281513	0.0138122	0.404527	0.00840336	0.322706
PUT-163a-148959370-565	A/G	2	232594713	INRA	0.297784	0.00276243	0.418217	0.0193906	0.330764
PUT-163a-148959370-566	A/G	2	232594235	INRA	0.293296	0.0110497	0.414547	0.0111732	0.328622
PUT-163a-148959862-567	A/G	6	143134055	INRA	0.110497	0	0.196575	0	0.177254
PUT-163a-148959862-569	A/C	6	143134085	INRA	0.0747922	0.00276243	0.138397	0.066482	0.12882
PUT-163a-148960159-570	A/G	1	84417683	INRA	0.175562	0.0165746	0.28948	0.0140449	0.24758
PUT-163a-148960441-574	A/G	4	197714381	INRA	0.396067	0.0165746	0.478396	0.00561798	0.363965
PUT-163a-148960523-575	A/G	2	236046842	INRA	0.343137	0.0138122	0.450788	0.00840336	0.349183
PUT-163a-148960523-576	A/G	2	236046853	INRA	0.353448	0.038674	0.457045	0.0172414	0.3526
PUT-163a-148960677-577	A/G	2	3606091	INRA	0.127778	0.00552486	0.222901	0.00555556	0.198059
PUT-163a-148961306-578	A/G	8	172223703	INRA	0.298571	0.0331492	0.418853	0.0428571	0.331134
PUT-163a-148961306-579	C/G	8	172223546	INRA	0.450843	0.0165746	0.495167	0.0308989	0.372572
PUT-163a-148962814-585	A/G	5	212755107	INRA	0.308239	0.0276243	0.426455	0.00284091	0.335523
PUT-163a-148962814-587	A/G	5	212755328	INRA	0.326271	0.0220994	0.439637	0.00847458	0.342996
PUT-163a-148962848-588	C/G	7	164203899	INRA	0.146409	0	0.249947	0.00552486	0.21871
PUT-163a-148963268-589	A/G	4	843218	INRA	0.26338	0.019337	0.388022	0.0140845	0.312742
PUT-163a-148963268-590	A/G	4	843215	INRA	0.268156	0.0110497	0.392497	0.0111732	0.31547
PUT-163a-148963330-592	A/G	3	157093371	INRA	0.0607735	0	0.11416	0.00552486	0.107644
PUT-163a-148963345-597	A/G	5	200824929	INRA	0.432857	0.0331492	0.490984	0.02	0.370451
PUT-163a-148963646-603	A/G	6	150889541	INRA	0.242165	0.0303867	0.367042	0.017094	0.299682
PUT-163a-148963646-608	A/G	6	150889532	INRA	0.086478	0.121547	0.157999	0.00314465	0.145517
PUT-163a-148963909-609	A/C	8	169061535	INRA	0.23743	0.0110497	0.362114	0.0111732	0.296551
PUT-163a-148964295-611	A/C	10	61794305	INRA	0.438202	0.0165746	0.492362	0.00561798	0.371152
PUT-163a-148964320-612	A/G	5	191770094	INRA	0.270195	0.00828729	0.394379	0.0167131	0.316612
PUT-163a-148964486-613	A/G	3	205407552	INRA	0.129577	0.019337	0.225574	0.0056338	0.200132
PUT-163a-148967445-623	A/G	8	145842556	INRA	0.374286	0.0331492	0.468392	0.0114286	0.358696
PUT-163a-148967445-624	A/C	8	145842405	INRA	0.403631	0.0110497	0.481426	0.0251397	0.365541
PUT-163a-148967576-625	A/G	7	136148703	INRA	0.180791	0.0220994	0.296211	0.0112994	0.252341
PUT-163a-148967626-626	A/G	10	123189636	INRA	0.472464	0.0469613	0.498484	0.0115942	0.374241
PUT-163a-148967626-627	A/G	10	123189453	INRA	0.14058	0.0469613	0.241634	0.0144928	0.212441
PUT-163a-148967799-630	A/G	4	163769753	INRA	0.200557	0.00828729	0.320668	0	0.269254
PUT-163a-148970214-639	A/T	4	144043317	INRA	0.439944	0.0110497	0.492787	0.0139665	0.371367
PUT-163a-148971843-645	A/G	5	181396317	INRA	0.238827	0.0110497	0.363577	0.0921788	0.297483
PUT-163a-148971843-646	A/T	5	181396326	INRA	0.237288	0.0220994	0.361965	0.0960452	0.296456
PUT-163a-148972526-651	C/G	3	157093019	INRA	0.219101	0.0165746	0.342192	0.011236	0.283644
PUT-163a-148972919-653	A/G	2	6641268	INRA	0.144444	0.00552486	0.24716	0.00555556	0.216616
PUT-163a-148973751-659	A/G	2	208531589	INRA	0.40176	0.058011	0.480698	0.0234604	0.365163
PUT-163a-148973751-660	A/G	2	208531385	INRA	0.498588	0.0220994	0.499996	0.0310734	0.374998
PUT-163a-148973751-661	A/T	2	208531422	INRA	0.491429	0.0331492	0.499853	0.0171429	0.374927
PUT-163a-148974646-662	A/G	3	31898492	INRA	0.143855	0.0110497	0.246321	0.00837989	0.215984
PUT-163a-148980630-665	C/G	1	223785304	INRA	0.406516	0.0248619	0.482521	0.00849858	0.366108
PUT-163a-148981747-666	A/G	1	295108756	INRA	0.174581	0.0110497	0.288205	0.114525	0.246674
PUT-163a-148985612-671	A/G	4	235166260	INRA	0.0926966	0.0165746	0.168208	0.0786517	0.154061
PUT-163a-148985612-672	A/G	4	235165898	INRA	0.330084	0.00828729	0.442257	0.00278552	0.344461
PUT-163a-148985612-677	A/G	4	235165782	INRA	0.150281	0.0165746	0.255393	0.00280899	0.22278
PUT-163a-148986271-678	A/C	3	155960553	INRA	0.131944	0.00552486	0.22907	0.00833333	0.202834
PUT-163a-148986559-684	A/G	10	139120408	INRA	0.1375	0.00552486	0.237187	0.0694444	0.209059
PUT-163a-148986993-685	A/G	3	195315915	INRA	0.416435	0.00828729	0.486034	0.0417827	0.367919
PUT-163a-148987187-689	A/G	5	3430778	INRA	0.308659	0.0110497	0.426777	0.00837989	0.335708
PUT-163a-148991135-703	A/G	6	145125398	INRA	0.0658263	0.0138122	0.122986	0.092437	0.115424
PUT-163a-148991534-705	A/C	10	2799884	INRA	0.450425	0.0248619	0.495085	0.0169972	0.37253
PUT-163a-148991534-709	A/C	10	2799564	INRA	0.238827	0.0110497	0.363577	0.0195531	0.297483
PUT-163a-148991534-710	A/C	10	2799670	INRA	0.427171	0.0138122	0.489392	0.0308123	0.36964
PUT-163a-148991595-711	C/G	1	243129246	INRA	0.380223	0.00828729	0.471307	0.0250696	0.360242
PUT-163a-148991740-712	A/G	1	6547172	INRA	0.164723	0.0524862	0.275179	0.00291545	0.237317
PUT-163a-148991740-713	A/G	1	6547110	INRA	0.157303	0.0165746	0.265118	0	0.229974
PUT-163a-148993560-715	A/G	5	21700710	INRA	0.410864	0.00828729	0.484109	0.00835655	0.366928
PUT-163a-148994380-717	A/G	4	133825220	INRA	0.465812	0.0303867	0.497662	0.025641	0.373828
PUT-163a-148995396-718	A/G	3	167473431	INRA	0.456583	0.0138122	0.49623	0.022409	0.373108
PUT-163a-148999562-726	A/C	3	225826110	INRA	0.13467	0.0359116	0.233069	0	0.205908
PUT-163a-149000535-730	A/C	2	147300616	INRA	0.202817	0.019337	0.323364	0.0056338	0.271082
PUT-163a-149001382-734	A/G	4	187887107	INRA	0.420168	0.0138122	0.487254	0.0168067	0.368546
PUT-163a-149005002-739	A/C	10	123373760	INRA	0.290859	0.00276243	0.41252	0.0166205	0.327434
PUT-163a-149005002-744	A/G	10	123374275	INRA	0.360724	0.00828729	0.461205	0.0194986	0.35485
PUT-163a-149007696-748	A/G	2	8548764	INRA	0.141667	0.00552486	0.243194	0.0222222	0.213623
PUT-163a-149008027-750	A/G	2	146126538	INRA	0.38535	0.132597	0.473711	0.0127389	0.36151
PUT-163a-149009086-759	A/C	6	29350835	INRA	0.386957	0.0469613	0.474442	0.00869565	0.361895
PUT-163a-149009086-760	A/G	6	29350837	INRA	0.406425	0.0110497	0.482487	0.0027933	0.36609
PUT-163a-149009633-763	C/G	6	62545446	INRA	0.122905	0.0110497	0.215599	0	0.192357
PUT-163a-149012393-767	A/G	5	75935491	INRA	0.145897	0.0911602	0.249222	0.0182371	0.218166
PUT-163a-149012758-768	A/C	5	146846173	INRA	0.0847222	0.00552486	0.155089	0.00833333	0.143062
PUT-163a-149012758-769	A/G	5	146845386	INRA	0.388579	0.00828729	0.475171	0.0306407	0.362277
PUT-163a-149013809-771	A/G	3	168370827	INRA	0.354108	0.0248619	0.457431	0.0169972	0.352809
PUT-163a-149013809-772	A/G	3	168371776	INRA	0.472067	0.0110497	0.498439	0.0167598	0.374219
PUT-163a-149014113-775	A/G	5	155959549	INRA	0.473239	0.019337	0.498568	0.0225352	0.374283
PUT-163a-149014113-776	A/G	5	155960517	INRA	0.224719	0.0165746	0.348441	0.011236	0.287735
PUT-163a-149014113-777	A/G	5	155959436	INRA	0.461318	0.0359116	0.497007	0.0229226	0.373499
PUT-163a-149014113-778	A/G	5	155959609	INRA	0.492997	0.0138122	0.499902	0.022409	0.374951
PUT-163a-149015131-784	A/C	5	24157496	INRA	0.0606936	0.0441989	0.11402	0.0346821	0.10752
PUT-163a-149026621-790	C/G	6	165631616	INRA	0.217087	0.0138122	0.33992	0.00840336	0.282147
PUT-163a-149026703-794	A/G	8	116625507	INRA	0.379888	0.0110497	0.471146	0.0167598	0.360157
PUT-163a-149041322-806	A/G	1	263143289	INRA	0.285311	0.0220994	0.407817	0.00564972	0.32466
PUT-163a-149041322-807	C/G	1	263143181	INRA	0.177966	0.0220994	0.292588	0.0112994	0.249784
PUT-163a-149042078-808	A/T	6	168359954	INRA	0.0972222	0.00552486	0.17554	0.00555556	0.160133
PUT-163a-149043264-811	A/C	5	131620532	INRA	0.461429	0.0331492	0.497024	0.00857143	0.373508
PUT-163a-149043264-813	C/G	5	131620466	INRA	0.454674	0.0248619	0.495891	0.00283286	0.372937
PUT-163a-149043264-814	A/C	5	131624011	INRA	0.316527	0.0138122	0.432675	0.0336134	0.339071
PUT-163a-149070810-821	A/C	1	15071364	INRA	0.456583	0.0138122	0.49623	0.0168067	0.373108
PUT-163a-149070811-822	A/G	1	15071787	INRA	0.263689	0.0414365	0.388314	0.0259366	0.31292
PUT-163a-149071034-826	A/G	6	135887447	INRA	0.361111	0.104972	0.46142	0.0123457	0.354966
PUT-163a-149071204-827	A/G	10	148974652	INRA	0.367978	0.0165746	0.46514	0.011236	0.356962
PUT-163a-149071455-832	A/C	3	167688368	INRA	0.101108	0.00276243	0.18177	0.00277008	0.16525
PUT-163a-149071777-834	A/G	8	4108583	INRA	0.117729	0.00276243	0.207737	0.00277008	0.18616
PUT-163a-149071777-835	A/G	8	4108548	INRA	0.144444	0.00552486	0.24716	0	0.216616
PUT-163a-149071857-836	A/C	2	3805681	INRA	0.41	0.0331492	0.4838	0.00857143	0.366769
PUT-163a-149074888-841	A/C	7	32625720	INRA	0.108939	0.0110497	0.194142	0.00558659	0.175296
PUT-163a-149075104-843	A/G	1	79715255	INRA	0.051105	0	0.0969865	0.00828729	0.0922833
PUT-163a-149075652-845	A/G	4	204347669	INRA	0.383754	0.0138122	0.472974	0.0112045	0.361122
PUT-163a-149076210-846	A/G	5	183321037	INRA	0.323529	0.0138122	0.437716	0.0252101	0.341918
PUT-163a-149079952-850	A/C	3	108707240	INRA	0.316011	0.0165746	0.432296	0.00842697	0.338856
PUT-163a-149079952-852	C/G	3	108707871	INRA	0.136872	0.0110497	0.236275	0.00558659	0.208362
PUT-163a-149080441-863	A/G	4	80537071	INRA	0.275862	0.038674	0.399524	0.0229885	0.319715
PUT-163a-149082994-865	A/C	2	7292319	INRA	0.478992	0.0138122	0.499117	0.0168067	0.374558
PUT-163a-149082994-868	A/G	2	7292210	INRA	0.0722222	0.00552486	0.134012	0.00555556	0.125033
PUT-163a-149083816-872	A/G	5	24217168	INRA	0.15767	0.0276243	0.265621	0.0767045	0.230344
PUT-163a-149084683-873	A/G	1	16604546	INRA	0.392655	0.0220994	0.476954	0.0225989	0.363212
PUT-163a-149085801-876	A/G	1	28446659	INRA	0.451841	0.0248619	0.495361	0.0311615	0.37267
PUT-163a-149085801-877	A/G	1	28446550	INRA	0.460674	0.0165746	0.496907	0.0224719	0.373449
PUT-163a-149086883-882	A/G	1	263148636	INRA	0.117647	0.0138122	0.207612	0.00560224	0.186061
PUT-163a-149086978-883	A/G	8	156868101	INRA	0.168975	0.00276243	0.280845	0	0.241408
PUT-163a-149086982-884	A/C	7	21799369	INRA	0.223164	0.0220994	0.346723	0.0677966	0.286615
PUT-163a-149088205-888	A/G	5	204822022	INRA	0.395775	0.019337	0.478274	0.0309859	0.363901
PUT-163a-149088205-889	A/G	5	204822267	INRA	0.103641	0.0138122	0.1858	0.00560224	0.168539
PUT-163a-149095258-897	A/G	4	235447529	INRA	0.264124	0.0220994	0.388725	0.00282486	0.313172
PUT-163a-149095867-899	A/G	6	4802276	INRA	0.259777	0.0110497	0.384585	0.0223464	0.310632
PUT-163a-149095867-900	A/G	6	4802108	INRA	0.447443	0.0276243	0.494476	0.0198864	0.372223
PUT-163a-149096847-902	A/G	6	144666248	INRA	0.146648	0.0110497	0.250285	0.0027933	0.218964
PUT-163a-149096935-904	A/G	5	186092826	INRA	0.451977	0.0220994	0.495388	0.0112994	0.372683
PUT-163a-149099344-910	A/G	3	168698586	INRA	0.205634	0.019337	0.326697	0	0.273332
PUT-163a-149100124-912	A/C	10	147402420	INRA	0.470255	0.0248619	0.49823	0.0113314	0.374114
PUT-163a-149100124-914	A/C	10	147402456	INRA	0.465672	0.0745856	0.497643	0	0.373819
PUT-163a-149100124-916	A/C	10	147402365	INRA	0.345029	0.0552486	0.451968	0.0175439	0.349831
PUT-163a-149100218-918	A/G	4	41377841	INRA	0.101671	0.00828729	0.182669	0.00278552	0.165985
PUT-163a-149101061-928	A/G	8	160391739	INRA	0.19209	0.0220994	0.310383	0.00564972	0.262214
PUT-163a-149101061-929	A/G	8	160391664	INRA	0.195775	0.019337	0.314894	0.0084507	0.265315
PUT-163a-149102041-931	A/G	2	157292561	INRA	0.473239	0.019337	0.498568	0.0169014	0.374283
PUT-163a-149108100-945	A/C	3	200165926	INRA	0.145892	0.0248619	0.249216	0.00283286	0.218161
PUT-163a-149108100-946	A/G	3	200165830	INRA	0.190476	0.0138122	0.30839	0	0.260838
PUT-163a-149108458-947	A/G	1	282530892	INRA	0.381924	0.0524862	0.472116	0.0174927	0.360669
PUT-163a-149109030-949	A/G	3	193758223	INRA	0.0712291	0.0110497	0.132311	0.00837989	0.123558
PUT-163a-149109388-951	A/C	4	217022054	INRA	0.159722	0.00552486	0.268422	0.0138889	0.232397
PUT-163a-149109869-954	A/G	2	62925278	INRA	0.316011	0.0165746	0.432296	0.0308989	0.338856
PUT-163a-149110076-962	A/G	6	140311376	INRA	0.273611	0.00552486	0.397496	0.0138889	0.318495
PUT-163a-149110508-964	A/G	7	7458784	INRA	0.116992	0.00828729	0.206609	0.00557103	0.185266
PUT-163a-149111517-965	A/G	6	122116260	INRA	0.452646	0.00828729	0.495515	0.00835655	0.372748
PUT-163a-149111766-970	A/G	6	129361537	INRA	0.298319	0.0138122	0.41865	0.00840336	0.331016
PUT-163a-149111766-971	A/G	6	129361466	INRA	0.293539	0.0165746	0.414748	0.00842697	0.32874
PUT-163a-149111766-972	A/C	6	129361625	INRA	0.285714	0.0138122	0.408163	0.0112045	0.324865
PUT-163a-149111766-973	A/G	6	129365100	INRA	0.439607	0.0165746	0.492705	0.00842697	0.371326
PUT-163a-149113139-978	A/G	5	203547853	INRA	0.342029	0.0469613	0.45009	0.0173913	0.3488
PUT-163a-16916618-980	A/T	2	219552802	INRA	0.058011	0	0.109292	0.00552486	0.103319
PUT-163a-16917550-981	A/G	9	26593128	INRA	0.494413	0.0110497	0.499938	0.0167598	0.374969
PUT-163a-16917550-983	A/G	9	26593263	INRA	0.0722222	0.00552486	0.134012	0	0.125033
PUT-163a-16917550-985	A/G	9	26593151	INRA	0.495798	0.0138122	0.499965	0.0112045	0.374982
PUT-163a-16918423-990	C/G	5	6866393	INRA	0.111421	0.00828729	0.198012	0.0222841	0.178408
PUT-163a-16918459-994	A/G	5	192167634	INRA	0.350291	0.0497238	0.455174	0.0203488	0.351582
PUT-163a-16918459-996	A/G	5	192167836	INRA	0.193182	0.0276243	0.311725	0.0170455	0.263139
PUT-163a-16919241-1005	A/C	1	276075809	INRA	0.211111	0.00552486	0.333086	0.00555556	0.277613
PUT-163a-16919246-1009	A/C	2	46342967	INRA	0.0900277	0.00276243	0.163845	0.0138504	0.150423
PUT-163a-16919425-1014	A/G	2	176244155	INRA	0.316761	0.0276243	0.432847	0.0142045	0.339169
PUT-163a-16919428-1017	A/C	7	148179455	INRA	0.0828729	0	0.15201	0.0165746	0.140456
PUT-163a-16919428-1019	A/G	7	148179916	INRA	0.0817175	0.00276243	0.150079	0.0138504	0.138818
PUT-163a-16919428-1020	A/T	7	148179417	INRA	0.0817175	0.00276243	0.150079	0.0138504	0.138818
PUT-163a-16919470-1024	A/G	3	142695491	INRA	0.480282	0.019337	0.499222	0.0253521	0.374611
PUT-163a-16919470-1025	A/G	3	142695278	INRA	0.463483	0.0165746	0.497333	0.0168539	0.373663
PUT-163a-16919470-1026	A/G	3	142695512	INRA	0.48169	0.019337	0.499329	0.0225352	0.374665
PUT-163a-16919569-1033	A/G	8	146890972	INRA	0.242382	0.00276243	0.367266	0.0193906	0.299824
PUT-163a-16919742-1037	A/G	6	92996480	INRA	0.422006	0.00828729	0.487834	0.00835655	0.368843
PUT-163a-16919993-1038	A/C	2	213658579	INRA	0.179775	0.0165746	0.294912	0.011236	0.251426
PUT-163a-16919993-1040	A/G	2	213655158	INRA	0.23324	0.0110497	0.357678	0.0195531	0.293712
PUT-163a-16919993-1041	A/G	2	213656399	INRA	0.366197	0.019337	0.464194	0.0169014	0.356456
PUT-163a-16920212-1045	A/G	5	56777557	INRA	0.428571	0.0138122	0.489796	0.022409	0.369846
PUT-163a-16920212-1046	A/C	5	56777741	INRA	0.386555	0.0138122	0.47426	0.00560224	0.361799
PUT-163a-16920212-1047	A/G	5	56777687	INRA	0.065097	0.00276243	0.121719	0.00277008	0.114311
PUT-163a-16920349-1051	A/G	9	144308202	INRA	0.226891	0.0138122	0.350823	0.00560224	0.289284
PUT-163a-16921014-1053	A/G	8	27652664	INRA	0.169444	0.00552486	0.281466	0.0166667	0.241854
PUT-163a-16921107-1057	A/C	2	217646220	INRA	0.0708333	0.00552486	0.131632	0.00277778	0.122968
PUT-163a-16921481-1061	A/G	10	124064843	INRA	0.186275	0.0138122	0.303153	0.0196078	0.257202
PUT-163a-16922676-1070	A/C	1	46065648	INRA	0.086351	0.00828729	0.157789	0.0111421	0.14534
PUT-163a-16922676-1072	A/G	1	46065675	INRA	0.298023	0.0220994	0.41841	0.00847458	0.330877
PUT-163a-16922676-1073	A/G	1	46065545	INRA	0.138655	0.0138122	0.23886	0.00840336	0.210333
PUT-163a-16922761-1076	A/G	2	844170	INRA	0.297721	0.0303867	0.418166	0.014245	0.330735
PUT-163a-16922936-1080	A/G	9	154642462	INRA	0.173352	0.0359116	0.286603	0.00859599	0.245532
PUT-163a-16922936-1081	C/G	9	154642451	INRA	0.0609418	0.00276243	0.114456	0	0.107906
PUT-163a-16923089-1082	A/G	1	120194259	INRA	0.20614	0.0552486	0.327293	0.0204678	0.273733
PUT-163a-16925044-1085	A/C	5	204089662	INRA	0.432394	0.019337	0.490859	0.0140845	0.370388
PUT-163a-16925263-1086	A/G	4	194341420	INRA	0.156425	0.0110497	0.263912	0.00558659	0.229087
PUT-163a-16925346-1088	A/C	10	23215421	INRA	0.19888	0.0138122	0.318653	0.0112045	0.267883
PUT-163a-16925568-1101	A/G	3	165725417	INRA	0.14121	0.0414365	0.24254	0.0115274	0.213127
PUT-163a-16925568-1102	A/C	3	165725255	INRA	0.342697	0.0165746	0.450511	0.0168539	0.349031
PUT-163a-16925568-1103	A/G	3	165725085	INRA	0.166667	0.0138122	0.277778	0.00840336	0.239198
PUT-163a-16925784-1112	A/T	1	283088009	INRA	0.106529	0.196133	0.190361	0.00687285	0.172243
PUT-163a-16925784-1113	A/G	1	283087978	INRA	0.0640669	0.00828729	0.119925	0.00557103	0.112734
PUT-163a-16925820-1120	A/G	2	213386223	INRA	0.214689	0.0220994	0.337196	0.0169492	0.280345
PUT-163a-16925922-1125	A/G	5	18770133	INRA	0.474719	0.0165746	0.498722	0.0168539	0.37436
PUT-163a-16926058-1127	A/G	1	2801226	INRA	0.303621	0.00828729	0.422871	0.0222841	0.333461
PUT-163a-16926106-1128	A/C	9	15983101	INRA	0.460674	0.0165746	0.496907	0.011236	0.373449
PUT-163a-16926106-1129	A/G	9	15982995	INRA	0.494366	0.019337	0.499937	0.0084507	0.374968
PUT-163a-16926106-1130	A/G	9	15983096	INRA	0.480994	0.0552486	0.499278	0.0146199	0.374639
PUT-163a-16926180-1132	A/G	7	155586035	INRA	0.387464	0.0303867	0.474671	0.017094	0.362015
PUT-163a-16926213-1140	A/G	7	109728151	INRA	0.308571	0.0331492	0.42671	0.0171429	0.335669
PUT-163a-16926216-1141	A/C	9	128175473	INRA	0.308451	0.019337	0.426618	0.0478873	0.335616
PUT-163a-16926216-1143	C/G	9	128175669	INRA	0.477208	0.0303867	0.498961	0.031339	0.37448
PUT-163a-16926285-1144	A/G	5	190211048	INRA	0.379552	0.0138122	0.470984	0.0196078	0.360071
PUT-163a-16926572-1146	A/G	3	191612805	INRA	0.0941828	0.00276243	0.170625	0	0.156068
PUT-163a-16927090-1168	A/G	5	216533976	INRA	0.25779	0.0248619	0.382669	0	0.309451
PUT-163a-16927125-1170	A/T	9	143803276	INRA	0.40678	0.0220994	0.48262	0.0225989	0.366159
PUT-163a-16927572-1177	A/G	7	158152065	INRA	0.130194	0.00276243	0.226487	0.0110803	0.200839
PUT-163a-16927623-1182	C/G	2	30174011	INRA	0.323611	0.00552486	0.437774	0.0138889	0.341951
PUT-163a-16927623-1183	A/G	2	30174064	INRA	0.395543	0.00828729	0.478178	0.00557103	0.363851
PUT-163a-17930612-1185	A/G	1	227783143	INRA	0.379603	0.0248619	0.471009	0.0226629	0.360084
PUT-163a-17930706-1187	A/C	4	195623450	INRA	0.254902	0.0138122	0.379854	0.0112045	0.307709
PUT-163a-17931061-1191	A/G	6	164387488	INRA	0.0609418	0.00276243	0.114456	0.00554017	0.107906
PUT-163a-17931396-1193	A/G	3	168232371	INRA	0.137883	0.00828729	0.237743	0.00835655	0.209482
PUT-163a-17931802-1198	A/C	6	119200356	INRA	0.117647	0.0138122	0.207612	0.022409	0.186061
PUT-163a-17931802-1199	A/G	6	119200431	INRA	0.138268	0.0110497	0.2383	0.00837989	0.209907
PUT-163a-17931895-1207	A/G	1	120194490	INRA	0.381844	0.0414365	0.472078	0.00864553	0.360649
PUT-163a-17932440-1208	A/G	6	75518191	INRA	0.20977	0.038674	0.331533	0.0114943	0.276576
PUT-163a-17932440-1212	A/G	6	75518548	INRA	0.434903	0.00276243	0.491525	0.0221607	0.370726
PUT-163a-17932440-1213	A/G	6	75518248	INRA	0.143454	0.00828729	0.24575	0.00835655	0.215553
PUT-163a-18162161-1219	A/G	8	112531510	INRA	0.115493	0.019337	0.204309	0	0.183438
PUT-163a-18162161-1220	A/T	8	112531519	INRA	0.164345	0.00828729	0.274672	0.00557103	0.23695
PUT-163a-18162176-1222	A/G	3	175868628	INRA	0.146067	0.0165746	0.249463	0.00561798	0.218347
PUT-163a-18162342-1227	A/G	8	4281604	INRA	0.44302	0.0303867	0.493507	0.014245	0.371732
PUT-163a-18162524-1229	A/G	5	161466302	INRA	0.302557	0.0276243	0.422032	0.0142045	0.332977
PUT-163a-18162607-1230	A/G	5	213281711	INRA	0.192082	0.058011	0.310373	0.00293255	0.262207
PUT-163a-18162607-1231	A/G	5	213281689	INRA	0.38604	0.0303867	0.474026	0.019943	0.361676
PUT-163a-18162870-1232	C/G	1	32994296	INRA	0.433616	0.0220994	0.491186	0.0141243	0.370554
PUT-163a-18163109-1240	A/G	1	225494226	INRA	0.376751	0.0138122	0.469619	0.0196078	0.359348
PUT-163a-18163139-1241	A/C	6	163177371	INRA	0.163717	0.0635359	0.273827	0.00294985	0.236337
PUT-163a-18163148-1243	A/C	2	196222087	INRA	0.0911602	0	0.1657	0.0110497	0.151972
PUT-163a-18163247-1245	C/G	6	35091169	INRA	0.252809	0.0165746	0.377793	0.0337079	0.306429
PUT-163a-18163247-1246	A/G	6	35091263	INRA	0.260504	0.0138122	0.385284	0.00560224	0.311062
PUT-163a-18163412-1252	A/C	9	11080686	INRA	0.302932	0.151934	0.422328	0.0130293	0.333148
PUT-163a-18163635-1256	A/C	4	18687134	INRA	0.481586	0.0248619	0.499322	0.0283286	0.374661
PUT-163a-18163705-1263	A/C	8	90791109	INRA	0.203343	0.00828729	0.323989	0.0222841	0.271504
PUT-163a-18165512-1274	C/G	10	20409881	INRA	0.145251	0.0110497	0.248307	0.0111732	0.217479
PUT-163a-18166160-1279	A/G	6	66201646	INRA	0.178371	0.0165746	0.293109	0.00280899	0.250153
PUT-163a-18166456-1282	C/G	9	120363662	INRA	0.20927	0.0165746	0.330952	0.0140449	0.276187
PUT-163a-18166553-1285	A/G	1	262393863	INRA	0.45927	0.0165746	0.496682	0.0926966	0.373336
PUT-163a-18166553-1286	A/C	1	262394028	INRA	0.341429	0.0331492	0.44971	0.0257143	0.348591
PUT-163a-18166705-1287	C/G	3	15231533	INRA	0.225352	0.019337	0.349137	0.0338028	0.288189
PUT-163a-18167596-1292	A/G	6	128566486	INRA	0.17507	0.0138122	0.288841	0.00840336	0.247126
PUT-163a-18167596-1293	A/G	6	128566501	INRA	0.131579	0.00276243	0.228532	0.00831025	0.202418
PUT-163a-18167596-1294	A/G	6	128566599	INRA	0.192416	0.0165746	0.310784	0.00842697	0.262491
PUT-163a-18167719-1295	A/G	2	202747686	INRA	0.0803324	0.00276243	0.147758	0.0387812	0.136842
PUT-163a-18167798-1299	C/G	6	35895867	INRA	0.463483	0.0165746	0.497333	0.0168539	0.373663
PUT-163a-18167798-1300	A/G	6	35895835	INRA	0.475714	0.0331492	0.49882	0.0142857	0.37441
PUT-163a-18167835-1301	A/G	5	135845492	INRA	0.133978	0	0.232056	0.019337	0.205131
PUT-163a-18168329-1303	A/G	1	65222570	INRA	0.153521	0.019337	0.259905	0.0084507	0.22613
PUT-163a-18168329-1304	C/G	1	65222457	INRA	0.335674	0.0165746	0.445994	0.0196629	0.346539
PUT-163a-18168669-1321	A/G	6	111021934	INRA	0.156944	0.00552486	0.264626	0.00833333	0.229612
PUT-163a-18168669-1322	A/G	6	111031131	INRA	0.0879888	0.0110497	0.160494	0.0027933	0.147614
PUT-163a-18169066-1327	A/G	3	185307001	INRA	0.288136	0.0220994	0.410227	0.0112994	0.326084
PUT-163a-18169220-1333	A/G	6	164772982	INRA	0.331006	0.0110497	0.442882	0.0139665	0.34481
PUT-163a-18169220-1336	A/C	6	164772984	INRA	0.309524	0.0138122	0.427438	0.00840336	0.336086
PUT-163a-18169220-1339	A/C	6	164772897	INRA	0.489583	0.0718232	0.499783	0.014881	0.374891
PUT-163a-18169252-1340	A/G	10	130911877	INRA	0.24234	0.00828729	0.367222	0.0167131	0.299796
PUT-163a-18170034-1345	A/G	9	112950433	INRA	0.0637119	0.00276243	0.119305	0.0387812	0.112189
PUT-163a-18170187-1348	A/G	2	30173884	INRA	0.108491	0.121547	0.193441	0.00943396	0.174731
PUT-163a-18170189-1352	A/C	4	167081664	INRA	0.0669516	0.0303867	0.124938	0.00854701	0.117133
PUT-163a-18170300-1353	A/G	3	232040582	INRA	0.251445	0.0441989	0.376441	0.017341	0.305587
PUT-163a-18170739-1355	A/G	4	236372816	INRA	0.23	0.0331492	0.3542	0.0142857	0.291471
PUT-163a-18171884-1372	A/C	7	76579953	INRA	0.0949721	0.0110497	0.171905	0.00558659	0.157129
PUT-163a-18171884-1373	A/T	7	76580092	INRA	0.197222	0.00552486	0.316651	0.00555556	0.266517
PUT-163a-18171884-1374	A/G	7	76580336	INRA	0.0986111	0.00552486	0.177774	0.00277778	0.161972
PUT-163a-18172151-1376	A/G	9	22678247	INRA	0.202857	0.0331492	0.323412	0	0.271115
PUT-163a-18172180-1378	A/G	3	6926847	INRA	0.428571	0.0138122	0.489796	0	0.369846
PUT-163a-18172270-1381	A/C	8	149037965	INRA	0.452857	0.0331492	0.495555	0.02	0.372768
PUT-163a-18173577-1396	A/G	9	139406320	INRA	0.119565	0.110497	0.210539	0.0217391	0.188375
PUT-163a-18173577-1397	A/G	9	139406311	INRA	0.308782	0.0248619	0.426871	0.0113314	0.335762
PUT-163a-18173577-1400	A/G	9	139406597	INRA	0.132394	0.019337	0.229732	0.0112676	0.203344
PUT-163a-18173577-1402	A/G	9	139406446	INRA	0.320225	0.0165746	0.435362	0.00561798	0.340592
PUT-163a-18173735-1405	A/G	8	170328680	INRA	0.369382	0.0165746	0.465878	0.0477528	0.357357
PUT-163a-18174286-1420	A/G	8	134845523	INRA	0.351124	0.0165746	0.455672	0.011236	0.351853
PUT-163a-18174785-1429	A/G	4	1484632	INRA	0.398017	0.0248619	0.479199	0.00849858	0.364383
PUT-163a-18175166-1431	A/C	9	147407394	INRA	0.051105	0	0.0969865	0.00276243	0.0922833
PUT-163a-18176536-1442	A/G	9	128660606	INRA	0.147632	0.00828729	0.251674	0.00557103	0.220004
PUT-163a-18176536-1443	A/G	9	128660807	INRA	0.295198	0.0220994	0.416112	0.0254237	0.329537
PUT-163a-18176670-1449	A/G	3	89432165	INRA	0.260504	0.0138122	0.385284	0.0112045	0.311062
PUT-163a-18176750-1450	A/G	10	106249324	INRA	0.396226	0.121547	0.478462	0.0125786	0.363999
PUT-163a-18176904-1455	A/G	3	199274499	INRA	0.434097	0.0359116	0.491314	0.00286533	0.370619
PUT-163a-18177956-1457	C/G	5	168673145	INRA	0.370787	0.0165746	0.466608	0.0168539	0.357746
PUT-163a-18178033-1462	A/C	9	139187881	INRA	0.0692521	0.00276243	0.128912	0.0110803	0.120603
PUT-163a-18178381-1466	A/G	4	181423521	INRA	0.300836	0.00828729	0.420667	0.00557103	0.332187
PUT-163a-18178494-1469	A/G	4	129535403	INRA	0.0555556	0.00552486	0.104938	0	0.0994323
PUT-163a-18178661-1471	A/G	3	202140574	INRA	0.327195	0.0248619	0.440277	0.0141643	0.343355
PUT-163a-18178995-1475	A/C	7	155588031	INRA	0.430791	0.0220994	0.49042	0.00847458	0.370164
PUT-163a-18179267-1485	A/G	3	210715510	INRA	0.129888	0.0110497	0.226035	0.00837989	0.200489
PUT-163a-18179375-1487	A/G	1	217059217	INRA	0.358571	0.0331492	0.459996	0.0257143	0.354198
PUT-163a-18179723-1488	A/C	3	188335251	INRA	0.329132	0.0138122	0.441608	0.0252101	0.344099
PUT-163a-18179896-1490	A/G	4	136939128	INRA	0.289773	0.0276243	0.411609	0.00568182	0.326898
PUT-163a-18179900-1491	A/G	1	290225724	INRA	0.182584	0.0165746	0.298495	0.00561798	0.253945
PUT-163a-18179900-1492	A/G	1	290224877	INRA	0.146814	0.00276243	0.25052	0.00554017	0.21914
PUT-163a-18179900-1493	A/C	1	290225856	INRA	0.191877	0.0138122	0.31012	0.00840336	0.262033
PUT-163a-21329827-1505	A/C	6	134923311	INRA	0.230447	0.0110497	0.354682	0.00837989	0.291783
PUT-163a-21329873-1510	A/C	7	21636688	INRA	0.192737	0.0110497	0.311179	0	0.262763
PUT-163a-21330234-1513	A/T	10	24611535	INRA	0.337176	0.0414365	0.446977	0.0230548	0.347083
PUT-163a-21330669-1523	A/G	8	91992733	INRA	0.215686	0.0138122	0.338331	0.0112045	0.281097
PUT-163a-21330794-1525	A/C	8	115176442	INRA	0.365819	0.0220994	0.463991	0.00847458	0.356347
PUT-163a-21390416-1527	C/G	5	197720714	INRA	0.195775	0.019337	0.314894	0.0197183	0.265315
PUT-163a-21390480-1528	A/C	6	88998636	INRA	0.47851	0.0359116	0.499076	0.00573066	0.374538
PUT-163a-21390532-1529	A/G	1	182995323	INRA	0.285915	0.019337	0.408336	0.0197183	0.324967
PUT-163a-21390620-1531	A/G	2	230934478	INRA	0.18661	0.0303867	0.303573	0.00854701	0.257495
PUT-163a-21390620-1532	C/G	2	230934317	INRA	0.324513	0.00828729	0.438408	0.0139276	0.342307
PUT-163a-21390620-1533	A/G	2	230934374	INRA	0.481894	0.00828729	0.499344	0.0222841	0.374672
PUT-163a-21480943-1550	C/G	2	9014014	INRA	0.390141	0.019337	0.475862	0.0197183	0.36264
PUT-163a-21481266-1564	A/G	10	24611844	INRA	0.340336	0.0138122	0.449015	0.0196078	0.348208
PUT-163a-21481266-1565	A/G	10	24611766	INRA	0.339385	0.0110497	0.448406	0.0195531	0.347872
PUT-163a-21481266-1566	A/G	10	24611602	INRA	0.339833	0.00828729	0.448693	0.0222841	0.34803
PUT-163a-21481266-1569	A/G	10	24611644	INRA	0.114525	0.0110497	0.202818	0.00558659	0.182251
PUT-163a-21481304-1570	A/C	7	1315401	INRA	0.219373	0.0303867	0.342497	0.00569801	0.283845
PUT-163a-21481350-1571	A/G	3	54698138	INRA	0.384058	0.0469613	0.473115	0.0144928	0.361196
PUT-163a-21621081-1575	A/C	8	73688230	INRA	0.135359	0	0.234074	0.0110497	0.206679
PUT-163a-21626435-1579	A/G	2	32493171	INRA	0.183333	0.00552486	0.299444	0.00555556	0.254611
PUT-163a-21626435-1580	A/G	2	32493024	INRA	0.386686	0.0248619	0.47432	0.0141643	0.36183
PUT-163a-21626449-1585	C/G	6	160162047	INRA	0.352113	0.019337	0.456259	0.0056338	0.352173
PUT-163a-22545298-1589	A/G	3	216008196	INRA	0.279778	0.00276243	0.403005	0.0110803	0.321798
PUT-163a-22545298-1590	A/G	3	216007978	INRA	0.425926	0.0303867	0.489026	0.014245	0.369453
PUT-163a-22545381-1592	A/G	3	143091027	INRA	0.194366	0.019337	0.313176	0	0.264136
PUT-163a-22545381-1593	A/G	3	143091136	INRA	0.199438	0.0165746	0.319325	0.011236	0.268341
PUT-163a-22545381-1595	A/C	3	143091129	INRA	0.147222	0.00552486	0.251096	0.0166667	0.219571
PUT-163a-22546732-1596	A/G	1	34405610	INRA	0.235376	0.00828729	0.359948	0.0194986	0.295167
PUT-163a-22546781-1599	A/C	5	216164141	INRA	0.16156	0.00828729	0.270917	0.0111421	0.234219
PUT-163a-24934942-1601	A/C	3	208344329	INRA	0.187675	0.0138122	0.304906	0.00560224	0.258422
PUT-163a-26557108-1602	A/G	6	165961492	INRA	0.452096	0.0773481	0.49541	0.011976	0.372695
PUT-163a-26557238-1604	A/T	7	95905988	INRA	0.0637119	0.00276243	0.119305	0	0.112189
PUT-163a-26557278-1605	A/G	8	171214402	INRA	0.172702	0.00828729	0.285752	0.00557103	0.244925
PUT-163a-26557367-1607	A/G	5	213908503	INRA	0.295455	0.0276243	0.416322	0.0113636	0.32966
PUT-163a-26557367-1608	A/C	5	213907888	INRA	0.276989	0.0276243	0.400532	0.0142045	0.320319
PUT-163a-26557382-1614	A/G	3	198786706	INRA	0.366667	0.00552486	0.464444	0.00555556	0.35659
PUT-163a-27575902-1620	A/C	6	31869327	INRA	0.365546	0.0138122	0.463844	0.0196078	0.356269
PUT-163a-28390221-1625	A/C	5	181010838	INRA	0.304775	0.0165746	0.423775	0.00280899	0.333982
PUT-163a-28576072-1633	A/G	7	155585749	INRA	0.478916	0.0828729	0.499111	0.0060241	0.374555
PUT-163a-28576072-1634	A/G	7	155585880	INRA	0.385794	0.00828729	0.473914	0.0139276	0.361617
PUT-163a-28873821-1636	A/G	7	116380162	INRA	0.144044	0.00276243	0.246591	0.00554017	0.216188
PUT-163a-28873821-1637	A/G	7	116380151	INRA	0.138268	0.0110497	0.2383	0.0027933	0.209907
PUT-163a-28910517-1641	A/G	2	233257460	INRA	0.253482	0.00828729	0.378458	0	0.306843
PUT-163a-28911070-1643	A/G	7	116380730	INRA	0.14779	0	0.251896	0.00276243	0.22017
PUT-163a-28930802-1645	A/T	10	112586972	INRA	0.221127	0.019337	0.344459	0.0140845	0.285133
PUT-163a-28930802-1647	A/G	10	112585886	INRA	0.0865922	0.0110497	0.158188	0.00558659	0.145676
PUT-163a-28930884-1649	A/G	7	116380162	INRA	0.141667	0.00552486	0.243194	0.00555556	0.213623
PUT-163a-28982456-1669	A/C	1	79752844	INRA	0.402542	0.0220994	0.481004	0.0423729	0.365322
PUT-163a-28982637-1670	A/G	2	220854803	INRA	0.259831	0.0165746	0.384638	0.00280899	0.310665
PUT-163a-28982637-1672	A/G	2	220854786	INRA	0.266234	0.149171	0.390707	0.012987	0.314381
PUT-163a-28982637-1673	A/T	2	220854935	INRA	0.434844	0.0248619	0.491509	0.0141643	0.370719
PUT-163a-28982738-1675	C/G	3	157517609	INRA	0.442529	0.038674	0.493394	0.0344828	0.371675
PUT-163a-28982738-1676	A/C	3	157517726	INRA	0.147059	0.0138122	0.250865	0.00840336	0.219398
PUT-163a-28982738-1683	A/G	3	157517789	INRA	0.427171	0.0138122	0.489392	0.0308123	0.36964
PUT-163a-28982738-1684	A/G	3	157517780	INRA	0.425978	0.0110497	0.489041	0.0363128	0.369461
PUT-163a-28983268-1691	A/G	6	161416400	INRA	0.238764	0.0165746	0.363512	0.011236	0.297441
PUT-163a-28983766-1697	A/G	10	138191677	INRA	0.0824022	0.0110497	0.151224	0.0027933	0.13979
PUT-163a-28984454-1698	A/G	9	17644364	INRA	0.263305	0.0138122	0.387951	0.00560224	0.312698
PUT-163a-28985129-1702	A/G	5	1125118	INRA	0.341667	0.00552486	0.449861	0.0277778	0.348674
PUT-163a-28985129-1703	A/G	5	1125056	INRA	0.342697	0.0165746	0.450511	0.011236	0.349031
PUT-163a-28985344-1712	A/C	6	154782129	INRA	0.319328	0.0138122	0.434715	0.0168067	0.340226
PUT-163a-28986412-1715	A/G	10	143072416	INRA	0.0667614	0.0276243	0.124609	0.0369318	0.116845
PUT-163a-28986827-1723	A/C	5	66424545	INRA	0.0787172	0.0524862	0.145042	0.0058309	0.134523
PUT-163a-29129786-1728	A/G	5	2364152	INRA	0.45493	0.019337	0.495937	0.0140845	0.37296
PUT-163a-29129872-1729	A/G	2	120761523	INRA	0.45493	0.019337	0.495937	0.0197183	0.37296
PUT-163a-29130804-1741	C/G	6	4894009	INRA	0.310734	0.0220994	0.428357	0.0112994	0.336612
PUT-163a-29543827-1754	A/G	9	147377801	INRA	0.467967	0.00828729	0.497948	0.0278552	0.373972
PUT-163a-29543882-1755	A/G	1	6246273	INRA	0.427171	0.0138122	0.489392	0.00280112	0.36964
PUT-163a-29543981-1758	A/G	1	4241458	INRA	0.344538	0.0138122	0.451663	0.00560224	0.349663
PUT-163a-29544067-1760	A/G	5	196615149	INRA	0.0607735	0	0.11416	0.0110497	0.107644
PUT-163a-29544141-1764	A/C	10	130829264	INRA	0.434659	0.0276243	0.491461	0.0113636	0.370694
PUT-163a-29544141-1765	A/G	10	130829312	INRA	0.404624	0.0441989	0.481807	0.017341	0.365738
PUT-163a-29544141-1766	A/G	10	130828963	INRA	0.419944	0.0165746	0.487182	0.0196629	0.368509
PUT-163a-29544284-1768	C/G	5	183319662	INRA	0.28635	0.0690608	0.408707	0.0207715	0.325187
PUT-163a-29544284-1772	A/T	5	183319575	INRA	0.287611	0.0635359	0.409782	0.0265487	0.325821
PUT-163a-29544284-1773	A/G	5	183319751	INRA	0.328125	0.0276243	0.440918	0.0142045	0.343714
PUT-163a-29544489-1776	A/G	2	224561161	INRA	0.0538922	0.0773481	0.101976	0.0179641	0.0967762
PUT-163a-29544531-1779	A/G	10	142821482	INRA	0.327731	0.0138122	0.440647	0.0168067	0.343562
PUT-163a-29544926-1785	A/C	6	138058311	INRA	0.404762	0.0138122	0.481859	0.00840336	0.365765
PUT-163a-29544926-1786	A/G	6	138058215	INRA	0.426184	0.00828729	0.489102	0.0445682	0.369492
PUT-163a-29576864-1790	A/G	8	158114000	INRA	0.487216	0.0276243	0.499673	0.0198864	0.374837
PUT-163a-29577015-1798	A/C	6	115129650	INRA	0.421348	0.0165746	0.487628	0.011236	0.368737
PUT-163a-29945048-1803	A/G	4	18223130	INRA	0.458333	0.038674	0.496528	0.00862069	0.373258
PUT-163a-29945048-1804	C/G	4	18223053	INRA	0.261976	0.0773481	0.386689	0.00898204	0.311925
PUT-163a-29945048-1805	C/G	4	18223147	INRA	0.473988	0.0441989	0.498647	0.0231214	0.374322
PUT-163a-29945152-1806	A/G	1	285922686	INRA	0.434402	0.0524862	0.491394	0.0058309	0.37066
PUT-163a-29945271-1807	A/G	4	60240871	INRA	0.167135	0.0165746	0.278402	0.0252809	0.239648
PUT-163a-29945529-1810	A/T	10	20131893	INRA	0.166667	0.0138122	0.277778	0.0196078	0.239198
PUT-163a-29945603-1815	A/T	5	167062100	INRA	0.0612813	0.00828729	0.115052	0	0.108433
PUT-163a-29945635-1817	A/C	1	60216722	INRA	0.239496	0.0138122	0.364275	0.0140056	0.297927
PUT-163a-29945635-1818	A/G	1	60216776	INRA	0.238095	0.0138122	0.362812	0.0168067	0.296996
PUT-163a-29945635-1821	A/G	1	60216861	INRA	0.253561	0.0303867	0.378536	0.022792	0.306891
PUT-163a-29946189-1835	A/G	2	52315742	INRA	0.16482	0.00276243	0.275309	0.0138504	0.237411
PUT-163a-29946189-1837	A/G	2	52315897	INRA	0.115922	0.0110497	0.204968	0.0027933	0.183962
PUT-163a-29946890-1840	A/G	5	19123994	INRA	0.114206	0.00828729	0.202326	0.00557103	0.181858
PUT-163a-29947492-1845	C/G	2	214061043	INRA	0.109722	0.00552486	0.195367	0.00277778	0.176282
PUT-163a-29947492-1846	A/C	2	214061152	INRA	0.319088	0.0303867	0.434542	0.00569801	0.340129
PUT-163a-30032113-1848	A/G	8	145482802	INRA	0.455331	0.0414365	0.496009	0.0230548	0.372997
PUT-163a-30032190-1853	A/G	4	173792613	INRA	0.137883	0.00828729	0.237743	0.0139276	0.209482
PUT-163a-30052228-1858	A/G	5	130666621	INRA	0.3875	0.00552486	0.474687	0.025	0.362023
PUT-163a-30052323-1860	A/G	5	204194020	INRA	0.267101	0.151934	0.391516	0.019544	0.314874
PUT-163a-30052467-1862	A/G	3	15233962	INRA	0.224784	0.0414365	0.348512	0.0172911	0.287782
PUT-163a-30087333-1864	C/G	2	41303599	INRA	0.0529248	0.00828729	0.100248	0.00557103	0.0952227
PUT-163a-30087540-1870	A/G	6	103440291	INRA	0.248529	0.0607735	0.373525	0.00294118	0.303765
PUT-163a-30087540-1871	A/G	6	103440231	INRA	0.205882	0.0138122	0.32699	0.00280112	0.273529
PUT-163a-30088016-1874	A/C	4	137985349	INRA	0.433989	0.0165746	0.491285	0.0252809	0.370605
PUT-163a-30088383-1880	A/G	4	236882389	INRA	0.21365	0.0690608	0.336007	0.00593472	0.279557
PUT-163a-30088383-1881	A/G	4	236882332	INRA	0.203652	0.0165746	0.324355	0.00280899	0.271752
PUT-163a-30306785-1889	A/T	8	145483761	INRA	0.240854	0.0939227	0.365686	0.0304878	0.298823
PUT-163a-30306835-1890	A/G	5	203314101	INRA	0.48017	0.0248619	0.499214	0.161473	0.374606
PUT-163a-30307134-1892	A/G	7	97618781	INRA	0.0900277	0.00276243	0.163845	0.00831025	0.150423
PUT-163a-30704694-1894	A/G	8	111626288	INRA	0.43608	0.0276243	0.491828	0.0142045	0.370881
PUT-163a-30705690-1900	A/C	5	155811345	INRA	0.375354	0.0248619	0.468927	0.01983	0.358981
PUT-163a-30705690-1901	A/G	5	155822626	INRA	0.395775	0.019337	0.478274	0.0197183	0.363901
PUT-163a-30705690-1902	A/C	5	155822745	INRA	0.224234	0.00828729	0.347906	0.0194986	0.287387
PUT-163a-30705899-1904	A/G	6	166803016	INRA	0.340782	0.0110497	0.449299	0.0111732	0.348364
PUT-163a-31405689-1907	A/C	4	170517994	INRA	0.200557	0.00828729	0.320668	0.00557103	0.269254
PUT-163a-31405788-1909	A/G	4	165666018	INRA	0.273504	0.0303867	0.397399	0.011396	0.318436
PUT-163a-31405788-1910	A/G	4	165665906	INRA	0.273109	0.0138122	0.397041	0.00840336	0.31822
PUT-163a-31405788-1911	A/G	4	165666032	INRA	0.134349	0.00276243	0.232599	0.0138504	0.205548
PUT-163a-31406043-1919	A/G	1	40420899	INRA	0.46338	0.019337	0.497318	0.0366197	0.373655
PUT-163a-31406058-1924	A/G	5	16322295	INRA	0.267606	0.019337	0.391986	0.0169014	0.315159
PUT-163a-31406116-1928	A/G	2	14721161	INRA	0.316156	0.00828729	0.432403	0.0250696	0.338917
PUT-163a-31406136-1931	A/G	4	237041783	INRA	0.142061	0.00828729	0.24376	0	0.21405
PUT-163a-31406136-1932	A/C	4	237041732	INRA	0.366477	0.0276243	0.464343	0.0113636	0.356536
PUT-163a-31406277-1936	A/C	6	155392527	INRA	0.396254	0.0414365	0.478473	0.0144092	0.364005
PUT-163a-31406452-1950	A/C	8	175216162	INRA	0.14507	0.019337	0.24805	0.0140845	0.217286
PUT-163a-31441039-1952	A/G	4	237032134	INRA	0.195225	0.0165746	0.314224	0.00842697	0.264856
PUT-163a-31557941-1954	A/C	10	113712539	INRA	0.0789474	0.00276243	0.145429	0.00831025	0.134855
PUT-163a-31558018-1959	A/C	8	147263791	INRA	0.199721	0.0110497	0.319665	0.0139665	0.268572
PUT-163a-31558543-1963	A/G	4	158494800	INRA	0.488732	0.019337	0.499746	0.0028169	0.374873
PUT-163a-31558578-1965	A/G	1	12517303	INRA	0.0690608	0	0.128583	0.00552486	0.120316
PUT-163a-31558749-1970	A/G	5	32090454	INRA	0.390756	0.0138122	0.476132	0.0140056	0.362781
PUT-163a-31611780-1973	A/G	4	71280111	INRA	0.192771	0.0828729	0.311221	0.0180723	0.262792
PUT-163a-31611790-1975	A/G	1	250066619	INRA	0.127778	0.00552486	0.222901	0.00555556	0.198059
PUT-163a-31611790-1977	A/G	1	250066755	INRA	0.121849	0.0138122	0.214003	0.00280112	0.191105
PUT-163a-31611983-1979	A/G	1	151260826	INRA	0.0527778	0.00552486	0.0999846	0.00555556	0.0949861
PUT-163a-31664245-1982	A/T	5	19126696	INRA	0.200557	0.00828729	0.320668	0.00557103	0.269254
PUT-163a-31664272-1986	A/C	4	238224629	INRA	0.0969529	0.00276243	0.175106	0.00554017	0.159775
PUT-163a-31664455-1989	A/G	4	195380023	INRA	0.159722	0.00552486	0.268422	0.00277778	0.232397
PUT-163a-31664585-1990	A/T	1	43136314	INRA	0.195225	0.0165746	0.314224	0.00842697	0.264856
PUT-163a-31664585-1991	C/G	1	43136421	INRA	0.0692521	0.00276243	0.128912	0	0.120603
PUT-163a-31909551-1999	A/G	1	254095868	INRA	0.294618	0.0248619	0.415636	0.0113314	0.329259
PUT-163a-31909945-2001	A/G	6	110706652	INRA	0.168994	0.0110497	0.280871	0.00837989	0.241426
PUT-163a-31909945-2002	A/G	6	110706907	INRA	0.432584	0.0165746	0.49091	0.0168539	0.370414
PUT-163a-31909945-2005	A/G	6	110706817	INRA	0.426761	0.019337	0.489272	0.0197183	0.369578
PUT-163a-31910899-2009	A/C	6	3588009	INRA	0.350559	0.0110497	0.455335	0.0139665	0.35167
PUT-163a-31997542-2011	A/G	1	281951996	INRA	0.332869	0.00828729	0.444135	0.0250696	0.345507
PUT-163a-31997542-2015	A/C	1	281952051	INRA	0.334278	0.0248619	0.445072	0.0113314	0.346028
PUT-163a-31997542-2016	A/G	1	281952109	INRA	0.157895	0.107735	0.265928	0.00619195	0.230569
PUT-163a-31998271-2018	A/C	4	21137817	INRA	0.275714	0.0331492	0.399392	0.00857143	0.319635
PUT-163a-33467364-2020	A/C	1	292796839	INRA	0.266667	0.00552486	0.391111	0.0111111	0.314627
PUT-163a-33467364-2021	A/G	1	292796831	INRA	0.290462	0.0441989	0.412188	0.0144509	0.327239
PUT-163a-37416849-2022	A/G	8	172223358	INRA	0.0941828	0.00276243	0.170625	0.00554017	0.156068
PUT-163a-37416849-2023	A/T	8	172223355	INRA	0.301676	0.0110497	0.421335	0.0335196	0.332574
PUT-163a-37425134-2024	A/G	5	155823473	INRA	0.377493	0.0303867	0.469984	0.019943	0.359542
PUT-163a-37425134-2025	A/C	5	155823485	INRA	0.391549	0.019337	0.476477	0.0225352	0.362962
PUT-163a-37425582-2026	A/C	9	118451193	INRA	0.25419	0.0110497	0.379155	0.0167598	0.307276
PUT-163a-38687757-2028	A/C	9	143352111	INRA	0.174927	0.0524862	0.288655	0.0058309	0.246994
PUT-163a-4174532-2029	A/G	5	158869149	INRA	0.185028	0.0220994	0.301586	0.00847458	0.256109
PUT-163a-4174541-2030	A/G	6	74599737	INRA	0.0623269	0.00276243	0.116884	0.0138504	0.110053
PUT-163a-4174570-2032	C/G	3	158514003	INRA	0.443978	0.0138122	0.493723	0.0364146	0.371842
PUT-163a-4314538-2043	A/T	5	191774964	INRA	0.466197	0.019337	0.497715	0.0197183	0.373855
PUT-163a-4314538-2045	A/T	5	191775060	INRA	0.487395	0.0138122	0.499682	0.022409	0.374841
PUT-163a-4314538-2046	C/G	5	191775120	INRA	0.488732	0.019337	0.499746	0.0197183	0.374873
PUT-163a-4314770-2048	A/G	1	25288174	INRA	0.331006	0.0110497	0.442882	0.0195531	0.34481
PUT-163a-4314886-2051	A/G	3	213623502	INRA	0.0927978	0.00276243	0.168373	0.00277008	0.154198
PUT-163a-4388053-2054	C/G	9	79713981	INRA	0.303116	0.0248619	0.422473	0.0169972	0.333232
PUT-163a-4573181-2059	A/C	5	169843408	INRA	0.368347	0.0138122	0.465335	0.0196078	0.357067
PUT-163a-4573181-2061	A/C	5	169843416	INRA	0.419811	0.121547	0.48714	0.0157233	0.368487
PUT-163a-4573196-2068	A/C	7	18224200	INRA	0.334262	0.00828729	0.445062	0.0167131	0.346022
PUT-163a-4609499-2076	A/G	1	12165573	INRA	0.463277	0.0220994	0.497303	0.0112994	0.373648
PUT-163a-4621393-2084	A/G	1	273983604	INRA	0.21831	0.019337	0.341301	0.0140845	0.283058
PUT-163a-4621424-2088	A/T	9	151669900	INRA	0.369688	0.0248619	0.466038	0.0368272	0.357442
PUT-163a-4624412-2091	A/C	4	174901927	INRA	0.277159	0.00828729	0.400684	0.0194986	0.32041
PUT-163a-4624412-2092	A/C	4	174901846	INRA	0.286517	0.0165746	0.40885	0.0168539	0.325271
PUT-163a-4628221-2094	A/C	3	176678535	INRA	0.131215	0	0.227996	0.00276243	0.202005
PUT-163a-4630656-2097	A/G	2	8913020	INRA	0.162393	0.0303867	0.272043	0.022792	0.235039
PUT-163a-4646789-2102	A/G	2	165615855	INRA	0.0554017	0.00276243	0.104665	0	0.0991873
PUT-163a-4647150-2110	A/C	8	173119869	INRA	0.485755	0.0303867	0.499594	0.037037	0.374797
PUT-163a-4647150-2111	A/G	8	173119839	INRA	0.347826	0.0469613	0.453686	0.0173913	0.350771
PUT-163a-4647150-2112	A/G	8	173120034	INRA	0.168129	0.0552486	0.279723	0.00292398	0.2406
PUT-163a-4647212-2116	A/C	1	11985908	INRA	0.318436	0.0110497	0.434069	0.0111732	0.339861
PUT-163a-4647306-2121	A/G	9	101477041	INRA	0.352113	0.019337	0.456259	0.0056338	0.352173
PUT-163a-4647306-2122	A/G	9	101477038	INRA	0.336158	0.0220994	0.446312	0.00564972	0.346715
PUT-163a-4647510-2125	A/G	1	34821822	INRA	0.210526	0.00276243	0.33241	0.0110803	0.277162
PUT-163a-4647514-2126	A/G	1	94489355	INRA	0.119777	0.00828729	0.210861	0.0167131	0.18863
PUT-163a-4647702-2129	A/G	5	27396181	INRA	0.0810056	0.0110497	0.148887	0.00558659	0.137804
PUT-163a-4680812-2130	A/T	6	102759826	INRA	0.111878	0	0.198723	0.00828729	0.178978
PUT-163a-4730414-2139	A/G	4	148017780	INRA	0.384722	0.00552486	0.473422	0.0138889	0.361358
PUT-163a-4730452-2140	A/G	6	9206135	INRA	0.181818	0.0276243	0.297521	0.0113636	0.253261
PUT-163a-4730462-2143	A/G	1	49131053	INRA	0.261299	0.0220994	0.386044	0.0141243	0.311529
PUT-163a-4730462-2144	A/G	1	49131074	INRA	0.177233	0.0414365	0.291643	0.0144092	0.249116
PUT-163a-4730530-2145	A/G	6	145987645	INRA	0.329609	0.0110497	0.441934	0.00558659	0.344281
PUT-163a-4730530-2146	A/G	6	145987807	INRA	0.353521	0.019337	0.457088	0.0028169	0.352623
PUT-163a-4730530-2147	C/G	6	145987482	INRA	0.32235	0.0359116	0.436881	0.00859599	0.341448
PUT-163a-4730530-2148	A/G	6	145987264	INRA	0.314246	0.0110497	0.430991	0.00837989	0.338114
PUT-163a-4730566-2149	A/G	7	172159526	INRA	0.415954	0.0303867	0.485873	0.017094	0.367837
PUT-163a-4753386-2162	C/G	1	285063982	INRA	0.210452	0.0220994	0.332324	0.0141243	0.277104
PUT-163a-50323824-2169	C/G	10	106434361	INRA	0.450142	0.0303867	0.495028	0.011396	0.372502
PUT-163a-50323824-2171	A/G	10	106434346	INRA	0.427762	0.0248619	0.489563	0.0226629	0.369727
PUT-163a-50324981-2175	A/C	8	116860676	INRA	0.198034	0.0165746	0.317633	0.00842697	0.267187
PUT-163a-50324981-2176	A/G	8	116860677	INRA	0.196884	0.0248619	0.316241	0.00283286	0.266237
PUT-163a-50325449-2177	A/G	9	147166935	INRA	0.438547	0.0110497	0.492447	0.0167598	0.371195
PUT-163a-50325618-2180	A/G	10	147579602	INRA	0.132312	0.00828729	0.229611	0.0306407	0.20325
PUT-163a-50325923-2183	A/G	1	4758551	INRA	0.191265	0.0828729	0.309365	0.00903614	0.261512
PUT-163a-50325923-2184	A/G	1	4758589	INRA	0.175978	0.0110497	0.290019	0.0167598	0.247964
PUT-163a-50327005-2185	A/G	7	10290906	INRA	0.303621	0.00828729	0.422871	0.0111421	0.333461
PUT-163a-50327548-2188	A/T	1	16603698	INRA	0.199438	0.0165746	0.319325	0.011236	0.268341
PUT-163a-50327822-2193	A/T	3	207172442	INRA	0.349162	0.0110497	0.454496	0.0111732	0.351213
PUT-163a-50327822-2195	A/G	3	207174490	INRA	0.307263	0.0110497	0.425705	0.00558659	0.335092
PUT-163a-50329300-2198	A/T	10	123189257	INRA	0.254986	0.0303867	0.379936	0.00854701	0.30776
PUT-163a-50329452-2201	A/G	8	170963807	INRA	0.155556	0.00552486	0.262716	0.0111111	0.228206
PUT-163a-50329734-2203	A/C	3	190929423	INRA	0.0988701	0.0220994	0.17819	0	0.162314
PUT-163a-50329734-2204	A/G	3	190929287	INRA	0.0527778	0.00552486	0.0999846	0.0388889	0.0949861
PUT-163a-50329734-2207	A/G	3	190929311	INRA	0.117479	0.0359116	0.207355	0.00573066	0.185857
PUT-163a-50330000-2208	A/C	9	152642049	INRA	0.360563	0.019337	0.461115	0.0169014	0.354801
PUT-163a-50330000-2209	A/G	9	152641948	INRA	0.232143	0.149171	0.356505	0.00324675	0.292957
PUT-163a-50330172-2210	C/G	4	39093058	INRA	0.182997	0.0414365	0.299018	0.0144092	0.254312
PUT-163a-50330221-2211	A/G	2	219389649	INRA	0.314199	0.0856354	0.430956	0.0181269	0.338095
PUT-163a-50330285-2212	A/C	7	31773777	INRA	0.199717	0.0248619	0.31966	0.0141643	0.268569
PUT-163a-50332311-2214	A/G	4	1483058	INRA	0.382271	0.00276243	0.47228	0.00554017	0.360756
PUT-163a-50332311-2217	A/G	4	1482992	INRA	0.398329	0.00828729	0.479326	0.0167131	0.364449
PUT-163a-50332509-2221	A/G	2	197232099	INRA	0.21648	0.0110497	0.339233	0.00837989	0.281694
PUT-163a-50332613-2223	A/C	9	78421440	INRA	0.384078	0.0110497	0.473124	0.0195531	0.361201
PUT-163a-50334772-2235	A/T	3	89432949	INRA	0.320896	0.0745856	0.435843	0.00298507	0.340864
PUT-163a-50334772-2236	A/T	3	89432844	INRA	0.398045	0.0110497	0.47921	0.0251397	0.364389
PUT-163a-50335149-2238	A/G	9	147377897	INRA	0.396936	0.00828729	0.478756	0.0139276	0.364152
PUT-163a-50337277-2256	A/G	9	115493423	INRA	0.0726257	0.0110497	0.134702	0	0.12563
PUT-163a-50337277-2257	A/G	9	115493300	INRA	0.349138	0.038674	0.454481	0.00287356	0.351205
PUT-163a-50337277-2258	C/G	9	115493437	INRA	0.0722222	0.00552486	0.134012	0	0.125033
PUT-163a-50337614-2260	A/T	10	76224506	INRA	0.421348	0.0165746	0.487628	0.0224719	0.368737
PUT-163a-50337629-2261	A/G	8	102264018	INRA	0.409859	0.019337	0.483749	0.0084507	0.366743
PUT-163a-50338335-2262	A/C	5	14343518	INRA	0.0972222	0.00552486	0.17554	0	0.160133
PUT-163a-5499453-2271	A/G	1	194732553	INRA	0.230337	0.0165746	0.354564	0.00561798	0.291706
PUT-163a-5499453-2273	A/C	1	194732532	INRA	0.231844	0.0110497	0.356184	0.0111732	0.292751
PUT-163a-5499453-2274	C/G	1	194732460	INRA	0.261905	0.0138122	0.386621	0.00840336	0.311883
PUT-163a-5499487-2275	A/T	1	2538655	INRA	0.33844	0.00828729	0.447797	0.00278552	0.347536
PUT-163a-5525210-2276	A/G	7	82009709	INRA	0.0819444	0.00552486	0.150459	0.00277778	0.13914
PUT-163a-5525290-2290	A/T	3	206871456	INRA	0.139665	0.0110497	0.240317	0.0111732	0.211441
PUT-163a-5739903-2297	A/C	10	111779224	INRA	0.289106	0.0110497	0.411048	0.00837989	0.326568
PUT-163a-5739922-2298	A/T	9	108710347	INRA	0.141667	0.00552486	0.243194	0.0111111	0.213623
PUT-163a-5739948-2299	A/G	6	114740777	INRA	0.48017	0.0248619	0.499214	0.01983	0.374606
PUT-163a-5739948-2300	A/C	6	114740934	INRA	0.492898	0.0276243	0.499899	0.0142045	0.37495
PUT-163a-5739948-2302	A/C	6	114741030	INRA	0.48433	0.0303867	0.499509	0.011396	0.374754
PUT-163a-5739956-2305	A/G	6	6899137	INRA	0.467787	0.0138122	0.497925	0.0168067	0.37396
PUT-163a-5777302-2314	A/G	5	185448035	INRA	0.211485	0.0138122	0.333518	0.0140056	0.277901
PUT-163a-5804489-2316	A/C	10	20699487	INRA	0.143855	0.0110497	0.246321	0.00837989	0.215984
PUT-163a-6021695-2318	A/C	5	45443600	INRA	0.0732044	0	0.135691	0.00828729	0.126485
PUT-163a-6022278-2333	A/C	10	5875385	INRA	0.427374	0.0110497	0.489451	0.0111732	0.36967
PUT-163a-60291834-2336	A/T	3	14859654	INRA	0.174095	0.00828729	0.287571	0.00835655	0.246223
PUT-163a-6031569-2337	A/C	9	11711337	INRA	0.189415	0.00828729	0.307074	0.0167131	0.259927
PUT-163a-60337233-2343	A/G	8	2516825	INRA	0.325843	0.0165746	0.439338	0.0168539	0.342829
PUT-163a-60337838-2346	A/G	6	128483844	INRA	0.308864	0.00276243	0.426934	0.0138504	0.335798
PUT-163a-60337838-2347	C/G	6	128484221	INRA	0.404225	0.019337	0.481654	0.0197183	0.365659
PUT-163a-60338102-2349	A/C	4	174901821	INRA	0.491379	0.038674	0.499851	0.0747126	0.374926
PUT-163a-60338243-2352	A/G	1	96834915	INRA	0.329023	0.038674	0.441534	0.00287356	0.344058
PUT-163a-60338246-2353	A/G	10	128417510	INRA	0.229805	0.00828729	0.353989	0.00835655	0.291335
PUT-163a-60338561-2357	A/C	4	4753704	INRA	0.130919	0.00828729	0.227559	0	0.201667
PUT-163a-60338619-2359	A/G	6	162188623	INRA	0.497183	0.019337	0.499984	0.0366197	0.374992
PUT-163a-60338619-2360	A/G	6	162186556	INRA	0.264789	0.019337	0.389351	0.0169014	0.313554
PUT-163a-60338619-2364	C/G	6	162188423	INRA	0.381766	0.0303867	0.472042	0.0968661	0.36063
PUT-163a-60338736-2369	C/G	7	152775966	INRA	0.323529	0.0138122	0.437716	0.0196078	0.341918
PUT-163a-60339572-2380	A/G	3	176678852	INRA	0.0722222	0.00552486	0.134012	0	0.125033
PUT-163a-60339572-2381	A/T	3	176678561	INRA	0.121884	0.00276243	0.214056	0	0.191146
PUT-163a-60339590-2382	A/G	6	161877666	INRA	0.252825	0.0220994	0.377809	0.00847458	0.306439
PUT-163a-60339590-2383	A/G	6	161877896	INRA	0.369444	0.00552486	0.46591	0.0166667	0.357374
PUT-163a-60339626-2384	A/C	3	208473452	INRA	0.455182	0.0138122	0.495983	0.0140056	0.372983
PUT-163a-60339626-2385	A/C	3	208473528	INRA	0.479167	0.00552486	0.499132	0.0194444	0.374566
PUT-163a-60339626-2386	A/G	3	208473577	INRA	0.25431	0.038674	0.379273	0.00287356	0.307349
PUT-163a-60339688-2389	A/G	1	40421351	INRA	0.0927536	0.0469613	0.168301	0.0115942	0.154138
PUT-163a-60339740-2390	A/G	6	157024972	INRA	0.333333	0.0469613	0.444444	0.0289855	0.345679
PUT-163a-60339906-2392	C/G	6	41236671	INRA	0.159218	0.0110497	0.267735	0	0.231894
PUT-163a-60339906-2393	A/G	6	41236561	INRA	0.16156	0.00828729	0.270917	0.00557103	0.234219
PUT-163a-60340056-2396	A/C	10	82042949	INRA	0.301966	0.0165746	0.421565	0.0308989	0.332707
PUT-163a-60340056-2397	A/G	10	82042858	INRA	0.372881	0.0220994	0.467682	0.0225989	0.358319
PUT-163a-60340795-2404	A/C	4	235166205	INRA	0.104225	0.019337	0.186725	0.0957746	0.169292
PUT-163a-60341367-2413	A/T	8	143938905	INRA	0.0583333	0.00552486	0.109861	0	0.103826
PUT-163a-60341571-2416	A/G	6	163983388	INRA	0.381356	0.0220994	0.471847	0.0112994	0.360527
PUT-163a-60341664-2421	A/G	1	60165174	INRA	0.237681	0.0469613	0.362378	0.0231884	0.296719
PUT-163a-60341664-2425	A/G	1	60164914	INRA	0.235211	0.019337	0.359774	0.0084507	0.295055
PUT-163a-60341913-2428	A/G	10	121539359	INRA	0.390244	0.0939227	0.475907	0.00609756	0.362663
PUT-163a-60341913-2429	C/G	10	121539134	INRA	0.331871	0.0552486	0.443466	0.00292398	0.345135
PUT-163a-60341913-2430	A/G	10	121539182	INRA	0.495787	0.0165746	0.499964	0.00842697	0.374982
PUT-163a-60342104-2435	A/T	2	184692362	INRA	0.45942	0.0469613	0.496707	0.00289855	0.373348
PUT-163a-60342157-2438	A/C	6	35683193	INRA	0.0581717	0.00276243	0.109576	0	0.103572
PUT-163a-60342347-2445	A/G	5	183319499	INRA	0.317664	0.0303867	0.433507	0.014245	0.339543
PUT-163a-60342411-2449	A/G	7	40326592	INRA	0.162011	0.0110497	0.271527	0.0167598	0.234664
PUT-163a-60342470-2456	A/G	2	8910492	INRA	0.346045	0.0220994	0.452596	0.00847458	0.350174
PUT-163a-60342651-2460	A/G	9	122220390	INRA	0.490113	0.0220994	0.499804	0.0254237	0.374902
PUT-163a-60343003-2472	A/C	3	197724539	INRA	0.125698	0.0110497	0.219797	0	0.195641
PUT-163a-60343017-2476	A/G	2	36592397	INRA	0.301676	0.0110497	0.421335	0.0167598	0.332574
PUT-163a-60343168-2479	A/C	5	157518496	INRA	0.474432	0.0276243	0.498693	0.0227273	0.374345
PUT-163a-60343242-2481	A/G	5	21580138	INRA	0.0540166	0.00276243	0.102198	0.00277008	0.0969755
PUT-163a-60343270-2483	A/C	1	294729252	INRA	0.340782	0.0110497	0.449299	0.0111732	0.348364
PUT-163a-60343270-2487	A/G	1	294729214	INRA	0.152778	0.00552486	0.258873	0.0166667	0.225366
PUT-163a-60343349-2488	A/G	2	43196279	INRA	0.385387	0.0359116	0.473728	0.0315186	0.361519
PUT-163a-60343677-2496	A/C	1	49617492	INRA	0.128852	0.0138122	0.224498	0.0112045	0.199298
PUT-163a-60343681-2497	A/G	10	15550179	INRA	0.288515	0.0138122	0.410549	0.022409	0.326273
PUT-163a-60344073-2505	A/T	5	183605416	INRA	0.0581717	0.00276243	0.109576	0	0.103572
PUT-163a-60344363-2515	A/G	1	271114177	INRA	0.455056	0.0165746	0.49596	0.0280899	0.372972
PUT-163a-60344678-2518	A/C	8	118891489	INRA	0.108333	0.00552486	0.193194	0.00555556	0.174532
PUT-163a-60344741-2523	A/G	5	25914902	INRA	0.243697	0.0138122	0.368618	0.0112045	0.300678
PUT-163a-60345084-2531	A/G	4	33434025	INRA	0.371469	0.0220994	0.46696	0.0536723	0.357934
PUT-163a-60345257-2533	A/G	10	142188816	INRA	0.37358	0.0276243	0.468036	0.00852273	0.358507
PUT-163a-60345333-2534	A/C	5	77757611	INRA	0.485994	0.0138122	0.499608	0.0140056	0.374804
PUT-163a-60345333-2536	A/C	5	77757700	INRA	0.473164	0.0220994	0.49856	0.00847458	0.374279
PUT-163a-60345927-2539	A/G	1	14638995	INRA	0.0777778	0.00552486	0.143457	0.00555556	0.133167
PUT-163a-60346233-2546	A/G	2	3585220	INRA	0.143466	0.0276243	0.245767	0.0142045	0.215566
PUT-163a-60346254-2547	A/G	3	204473205	INRA	0.233983	0.00828729	0.35847	0	0.29422
PUT-163a-60346254-2548	A/G	3	204470467	INRA	0.267806	0.0303867	0.392172	0.011396	0.315273
PUT-163a-60346357-2550	A/G	4	36545089	INRA	0.111421	0.00828729	0.198012	0.00557103	0.178408
PUT-163a-60346415-2551	A/G	1	34317549	INRA	0.153203	0.00828729	0.259464	0.0111421	0.225803
PUT-163a-60346455-2552	C/G	8	150871266	INRA	0.168056	0.00552486	0.279626	0.0138889	0.24053
PUT-163a-60346455-2553	A/G	8	150871515	INRA	0.217877	0.0110497	0.340813	0.0167598	0.282736
PUT-163a-60346455-2555	A/G	8	150871339	INRA	0.27809	0.0165746	0.401512	0.0337079	0.320906
PUT-163a-60346578-2556	C/G	8	171647408	INRA	0.139665	0.0110497	0.240317	0.0111732	0.211441
PUT-163a-60346578-2558	A/G	8	171647422	INRA	0.194524	0.0414365	0.313369	0.00288184	0.264269
PUT-163a-60346954-2563	A/G	3	158354184	INRA	0.229692	0.0138122	0.353867	0.00560224	0.291256
PUT-163a-60346998-2564	A/T	1	296875324	INRA	0.455056	0.0165746	0.49596	0.0168539	0.372972
PUT-163a-60347143-2567	A/T	1	36158128	INRA	0.264286	0.0331492	0.388878	0.00857143	0.313265
PUT-163a-60347143-2568	A/G	1	36158110	INRA	0.268802	0.00828729	0.393095	0.00835655	0.315833
PUT-163a-60347143-2570	A/G	1	36159836	INRA	0.0787966	0.0359116	0.145175	0.0143266	0.134637
PUT-163a-60347260-2574	A/G	7	1310254	INRA	0.215877	0.00828729	0.338549	0.00835655	0.281241
PUT-163a-60347270-2575	A/G	5	30750461	INRA	0.233983	0.00828729	0.35847	0.0111421	0.29422
PUT-163a-60347493-2582	C/G	1	276075569	INRA	0.148876	0.0165746	0.253424	0.011236	0.221312
PUT-163a-60347965-2587	A/G	8	172567941	INRA	0.141667	0.00552486	0.243194	0.0111111	0.213623
PUT-163a-60347965-2588	A/C	8	172567911	INRA	0.40678	0.0220994	0.48262	0.0225989	0.366159
PUT-163a-60348412-2592	A/T	9	137491329	INRA	0.483146	0.0165746	0.499432	0.0168539	0.374716
PUT-163a-60348862-2597	A/G	4	214911222	INRA	0.222992	0.00276243	0.346533	0.0193906	0.28649
PUT-163a-60348955-2602	A/G	5	17859992	INRA	0.480114	0.0276243	0.499209	0.0284091	0.374604
PUT-163a-60348955-2603	A/G	5	17860206	INRA	0.417598	0.0110497	0.48642	0.0251397	0.368118
PUT-163a-60349829-2621	A/G	5	10586682	INRA	0.107542	0.0110497	0.191953	0.00837989	0.17353
PUT-163a-60349887-2622	A/G	1	44192508	INRA	0.295518	0.0138122	0.416374	0.00840336	0.329691
PUT-163a-60349887-2623	C/G	1	44186977	INRA	0.308782	0.0248619	0.426871	0.0169972	0.335762
PUT-163a-60349887-2624	C/G	1	44187132	INRA	0.29745	0.0248619	0.417947	0.0226629	0.330607
PUT-163a-60349887-2626	A/G	1	44187081	INRA	0.296034	0.0248619	0.416796	0.0141643	0.329936
PUT-163a-60349887-2627	A/G	1	44192331	INRA	0.25	0.0165746	0.375	0.0224719	0.304688
PUT-163a-60349887-2629	A/G	1	44192259	INRA	0.418994	0.0110497	0.486876	0.027933	0.368352
PUT-163a-60350073-2631	A/C	1	298332980	INRA	0.108939	0.0110497	0.194142	0.00558659	0.175296
PUT-163a-60350111-2634	A/C	10	89152612	INRA	0.22067	0.0110497	0.34395	0.0223464	0.284799
PUT-163a-60350211-2639	A/G	5	16320604	INRA	0.26361	0.0359116	0.38824	0.00573066	0.312875
PUT-163a-60350379-2643	A/C	5	59039744	INRA	0.497191	0.0165746	0.499984	0.0224719	0.374992
PUT-163a-60350823-2645	A/T	5	3207080	INRA	0.130919	0.00828729	0.227559	0.00557103	0.201667
PUT-163a-60350823-2646	A/T	5	3207115	INRA	0.131944	0.00552486	0.22907	0.00833333	0.202834
PUT-163a-60351083-2647	A/G	1	56561450	INRA	0.359944	0.0138122	0.460769	0.00840336	0.354615
PUT-163a-60351083-2650	A/C	1	56561517	INRA	0.0886427	0.00276243	0.16157	0	0.148518
PUT-163a-60351350-2652	A/G	3	200043556	INRA	0.276836	0.0220994	0.400396	0.0112994	0.320237
PUT-163a-60351355-2653	A/C	1	94681297	INRA	0.133978	0	0.232056	0.00828729	0.205131
PUT-163a-60351355-2654	A/G	1	94681210	INRA	0.134722	0.00552486	0.233144	0.00833333	0.205966
PUT-163a-60351534-2655	A/G	3	3027953	INRA	0.396648	0.0110497	0.478637	0.0223464	0.36409
PUT-163a-60351534-2658	A/T	3	3028011	INRA	0.337386	0.0911602	0.447113	0.0182371	0.347158
PUT-163a-60351566-2659	A/G	10	61797521	INRA	0.357143	0.0138122	0.459184	0.00840336	0.353759
PUT-163a-60352388-2679	A/T	2	158674708	INRA	0.0953039	0	0.172442	0.00828729	0.157574
PUT-163a-60352388-2680	A/G	2	158674726	INRA	0.160167	0.00828729	0.269027	0.00835655	0.232839
PUT-163a-60352681-2689	A/G	1	218566508	INRA	0.190476	0.0138122	0.30839	0.0112045	0.260838
PUT-163a-60352681-2690	A/G	1	218566512	INRA	0.189607	0.0165746	0.307312	0.00842697	0.260092
PUT-163a-60352717-2692	C/G	5	182139094	INRA	0.279202	0.0303867	0.402497	0.011396	0.321495
PUT-163a-60352819-2700	A/G	10	126983530	INRA	0.160665	0.00276243	0.269703	0.00554017	0.233333
PUT-163a-60352834-2701	C/G	9	154641474	INRA	0.103352	0.0110497	0.185341	0	0.168165
PUT-163a-60352998-2703	C/G	1	60265393	INRA	0.106145	0.0110497	0.189757	0.0167598	0.171753
PUT-163a-60353056-2704	A/G	1	60146985	INRA	0.119382	0.0165746	0.21026	0.00280899	0.188155
PUT-163a-60353056-2705	A/G	1	60146997	INRA	0.126761	0.019337	0.221385	0	0.196879
PUT-163a-60353197-2707	A/G	1	22633022	INRA	0.265278	0.00552486	0.389811	0.00277778	0.313835
PUT-163a-60353197-2708	C/G	1	22632923	INRA	0.201429	0.0331492	0.32171	0.00285714	0.269961
PUT-163a-60353212-2710	A/G	3	108424862	INRA	0.443213	0.00276243	0.493551	0.0110803	0.371754
PUT-163a-60353212-2711	A/C	3	108424484	INRA	0.441667	0.00552486	0.493194	0.0111111	0.371574
PUT-163a-60353742-2720	A/G	2	118079796	INRA	0.164804	0.0110497	0.275288	0.0223464	0.237396
PUT-163a-60353742-2721	A/C	2	118079809	INRA	0.165738	0.00828729	0.276538	0.0250696	0.238301
PUT-163a-60353769-2723	A/G	2	176648322	INRA	0.177778	0.00552486	0.292346	0.0111111	0.249613
PUT-163a-60353769-2724	A/C	2	176648315	INRA	0.188218	0.038674	0.305584	0.00862069	0.258894
PUT-163a-60353769-2725	A/C	2	176648217	INRA	0.168079	0.0220994	0.279657	0.00847458	0.240553
PUT-163a-60353925-2728	A/C	2	232101388	INRA	0.1	0.00552486	0.18	0.00555556	0.1638
PUT-163a-60353997-2729	C/G	1	248850858	INRA	0.169944	0.0165746	0.282126	0.0196629	0.242328
PUT-163a-60354034-2730	A/C	4	231481152	INRA	0.444444	0.0303867	0.493827	0.02849	0.371895
PUT-163a-60354034-2731	C/G	4	231481030	INRA	0.274148	0.0276243	0.397982	0.00852273	0.318787
PUT-163a-60354034-2733	A/G	4	231481107	INRA	0.353982	0.0635359	0.457358	0.0176991	0.35277
PUT-163a-60354045-2734	A/G	3	194011529	INRA	0.128134	0.00828729	0.223431	0	0.19847
PUT-163a-60354281-2735	C/G	8	149037507	INRA	0.208101	0.0110497	0.329589	0.0195531	0.275275
PUT-163a-60354281-2736	A/G	8	149037561	INRA	0.210227	0.0276243	0.332064	0.0227273	0.27693
PUT-163a-60354281-2737	A/C	8	149037804	INRA	0.338936	0.0138122	0.448117	0.022409	0.347712
PUT-163a-60354281-2740	A/G	8	149037784	INRA	0.208333	0.00552486	0.329861	0.0277778	0.275457
PUT-163a-60354900-2743	A/T	2	205774057	INRA	0.171788	0.0110497	0.284553	0.0027933	0.244068
PUT-163a-60354900-2744	A/T	2	205774079	INRA	0.26204	0.0248619	0.38675	0.00849858	0.311962
PUT-163a-60355040-2750	A/G	5	171688229	INRA	0.197708	0.0359116	0.317239	0.0114613	0.266919
PUT-163a-60355132-2752	C/G	1	104515883	INRA	0.0581717	0.00276243	0.109576	0.00554017	0.103572
PUT-163a-60355132-2753	A/T	1	104516100	INRA	0.0541667	0.00552486	0.102465	0.00277778	0.0972157
PUT-163a-60355148-2754	A/G	6	125241378	INRA	0.256522	0.0469613	0.381437	0.00869565	0.30869
PUT-163a-60355202-2755	A/C	3	220883531	INRA	0.396359	0.0138122	0.478517	0.0196078	0.364028
PUT-163a-60355239-2759	A/T	3	228983258	INRA	0.389045	0.0165746	0.475378	0.0196629	0.362386
PUT-163a-60355279-2761	C/G	6	62187685	INRA	0.103591	0	0.18572	0.00828729	0.168474
PUT-163a-60355279-2762	C/G	6	62187756	INRA	0.103591	0	0.18572	0.00828729	0.168474
PUT-163a-60355361-2765	A/G	10	142821793	INRA	0.285714	0.0524862	0.408163	0.0058309	0.324865
PUT-163a-60355511-2769	A/G	6	104069482	INRA	0.385475	0.0110497	0.473768	0	0.36154
PUT-163a-60355633-2771	A/G	1	193791609	INRA	0.316239	0.0303867	0.432464	0.00569801	0.338951
PUT-163a-60355888-2773	A/G	6	38269388	INRA	0.220056	0.00828729	0.343262	0.0111421	0.284348
PUT-163a-60355888-2778	A/G	6	38269597	INRA	0.140669	0.00828729	0.241762	0.00835655	0.212537
PUT-163a-60355888-2779	A/G	6	38269324	INRA	0.225762	0.00276243	0.349587	0.0138504	0.288481
PUT-163a-60356225-2792	A/G	10	144445119	INRA	0.128049	0.0939227	0.223305	0.00609756	0.198372
PUT-163a-60356273-2793	A/G	2	81673827	INRA	0.218056	0.00552486	0.341015	0.025	0.282869
PUT-163a-60356346-2798	C/G	5	81267278	INRA	0.446176	0.0248619	0.494206	0.0311615	0.372086
PUT-163a-60356346-2799	A/G	5	81267320	INRA	0.44774	0.0220994	0.494538	0.0310734	0.372254
PUT-163a-60356527-2801	A/C	9	21720743	INRA	0.271588	0.00828729	0.395656	0.0194986	0.317384
PUT-163a-60356682-2807	A/G	7	131787374	INRA	0.498596	0.0165746	0.499996	0.00842697	0.374998
PUT-163a-60356802-2809	A/G	9	106406931	INRA	0.463687	0.0110497	0.497363	0.0167598	0.373678
PUT-163a-60356862-2813	A/G	2	16948700	INRA	0.467877	0.0110497	0.497936	0.0139665	0.373966
PUT-163a-60357079-2822	A/G	9	146464107	INRA	0.451117	0.0110497	0.495221	0.0195531	0.372599
PUT-163a-60357114-2824	C/G	5	163620453	INRA	0.448324	0.0110497	0.494659	0.0139665	0.372315
PUT-163a-60357145-2826	A/G	10	119906832	INRA	0.115278	0.00552486	0.203978	0.00277778	0.183174
PUT-163a-60357313-2828	A/G	7	151725611	INRA	0.419034	0.0276243	0.486889	0.0255682	0.368359
PUT-163a-60357313-2829	A/T	7	151725711	INRA	0.398571	0.0331492	0.479424	0.0257143	0.364501
PUT-163a-60357424-2831	A/G	8	161107591	INRA	0.103878	0.00276243	0.186175	0.0138504	0.168844
PUT-163a-60357424-2832	A/G	8	161107593	INRA	0.0963687	0.0110497	0.174164	0.0139665	0.158997
PUT-163a-60357563-2835	A/C	7	155587564	INRA	0.464986	0.0138122	0.497548	0.0112045	0.373771
PUT-163a-60357793-2838	A/G	9	129188812	INRA	0.0637119	0.00276243	0.119305	0.00554017	0.112189
PUT-163a-60357793-2840	A/T	9	129189031	INRA	0.348189	0.00828729	0.453907	0.0167131	0.350891
PUT-163a-60358481-2851	A/G	5	129199465	INRA	0.0693642	0.0441989	0.129106	0.0115607	0.120771
PUT-163a-60358481-2852	A/G	5	129199239	INRA	0.0668524	0.00828729	0.124766	0.0111421	0.116983
PUT-163a-60358961-2868	A/G	8	77751150	INRA	0.278711	0.0138122	0.402063	0.00840336	0.321236
PUT-163a-60359308-2877	A/G	8	165729299	INRA	0.373239	0.019337	0.467864	0.0197183	0.358415
PUT-163a-60359442-2879	A/G	4	171689062	INRA	0.136872	0.0110497	0.236275	0.0223464	0.208362
PUT-163a-60359506-2880	A/G	2	39425469	INRA	0.177374	0.0110497	0.291825	0.0195531	0.249244
PUT-163a-60359506-2881	A/G	2	39426479	INRA	0.0852273	0.0276243	0.155927	0.0227273	0.143771
PUT-163a-60359506-2882	A/G	2	39426606	INRA	0.0662983	0	0.123806	0.00552486	0.116142
PUT-163a-60359769-2889	A/G	6	161877574	INRA	0.303207	0.0524862	0.422545	0.0116618	0.333273
PUT-163a-60359769-2890	A/C	6	161877581	INRA	0.338192	0.0524862	0.447637	0.0174927	0.347447
PUT-163a-60393933-2891	A/C	5	179394335	INRA	0.346369	0.0110497	0.452795	0.0335196	0.350283
PUT-163a-60393963-2893	A/G	2	31453378	INRA	0.299708	0.0552486	0.419766	0.0204678	0.331664
PUT-163a-60394076-2895	C/G	7	170113992	INRA	0.411357	0.00276243	0.484285	0.0193906	0.367019
PUT-163a-60394427-2904	A/C	8	67500219	INRA	0.108333	0.00552486	0.193194	0.0111111	0.174532
PUT-163a-60394721-2914	A/G	5	19055458	INRA	0.212644	0.038674	0.334853	0.0114943	0.27879
PUT-163a-60394924-2916	A/G	7	146491993	INRA	0.260623	0.0248619	0.385398	0.0113314	0.311132
PUT-163a-60394954-2918	C/G	1	102433381	INRA	0.498607	0.00828729	0.499996	0.0278552	0.374998
PUT-163a-60394954-2921	A/G	1	102433560	INRA	0.492837	0.0359116	0.499897	0.0229226	0.374949
PUT-163a-60394982-2922	A/G	7	32242587	INRA	0.274648	0.019337	0.398433	0.0197183	0.319058
PUT-163a-60394982-2923	A/G	7	32242588	INRA	0.273239	0.019337	0.397159	0.0225352	0.318292
PUT-163a-60395273-2925	A/C	5	176591486	INRA	0.425141	0.0220994	0.488792	0.019774	0.369333
PUT-163a-60395393-2931	A/G	4	31062683	INRA	0.170977	0.038674	0.283488	0.00287356	0.243305
PUT-163a-60395621-2932	A/G	7	154472747	INRA	0.217697	0.0165746	0.34061	0.00842697	0.282602
PUT-163a-60395621-2933	A/G	7	154472682	INRA	0.213881	0.0248619	0.336272	0.00849858	0.279732
PUT-163a-60395621-2934	A/G	7	154472759	INRA	0.227147	0.00276243	0.351102	0.00554017	0.289466
PUT-163a-60395758-2936	A/G	7	149602954	INRA	0.213889	0.00552486	0.336281	0.0277778	0.279738
PUT-163a-60395807-2937	C/G	6	147730330	INRA	0.270083	0.00276243	0.394276	0.0747922	0.316549
PUT-163a-60395960-2938	A/C	4	237033434	INRA	0.277465	0.019337	0.400956	0.0028169	0.320573
PUT-163a-60396428-2941	A/G	9	59940211	INRA	0.437151	0.0110497	0.4921	0.0195531	0.371019
PUT-163a-60396428-2942	A/G	9	59940132	INRA	0.367232	0.0220994	0.464745	0.0225989	0.356751
PUT-163a-60396428-2943	A/C	9	59940232	INRA	0.439607	0.0165746	0.492705	0.0140449	0.371326
PUT-163a-60396647-2946	A/G	4	179627089	INRA	0.331921	0.0220994	0.443499	0.0141243	0.345153
PUT-163a-60397322-2953	A/T	6	164524780	INRA	0.0552486	0	0.104392	0	0.0989435
PUT-163a-60397779-2956	A/C	7	18140250	INRA	0.23324	0.0110497	0.357678	0.0139665	0.293712
PUT-163a-60398013-2965	A/C	1	65086379	INRA	0.397222	0.00552486	0.478873	0.0111111	0.364214
PUT-163a-60398021-2966	A/G	7	174359401	INRA	0.355932	0.0220994	0.458489	0.0112994	0.353383
PUT-163a-60398021-2968	A/G	7	174359522	INRA	0.131653	0.0138122	0.22864	0.00560224	0.202502
PUT-163a-60398036-2969	A/G	5	3071971	INRA	0.12117	0.00828729	0.212976	0.0139276	0.190296
PUT-163a-60398036-2970	A/G	5	3072040	INRA	0.120833	0.00552486	0.212465	0.0194444	0.189895
PUT-163a-60398036-2971	A/C	5	3072055	INRA	0.123611	0.00552486	0.216663	0.0138889	0.193191
PUT-163a-60398389-2973	C/G	3	157093410	INRA	0.195225	0.0165746	0.314224	0.0140449	0.264856
PUT-163a-60398609-2977	A/G	8	7981897	INRA	0.461003	0.00828729	0.496958	0.0250696	0.373475
PUT-163a-60399196-2989	A/G	7	169094842	INRA	0.0801105	0	0.147386	0.0110497	0.136524
PUT-163a-60399303-2992	A/G	10	148605566	INRA	0.0949721	0.0110497	0.171905	0.00558659	0.157129
PUT-163a-60399303-2993	A/G	10	148605557	INRA	0.250704	0.019337	0.375703	0.0169014	0.305127
PUT-163a-60399514-2998	A/C	1	296875316	INRA	0.449296	0.019337	0.494858	0.0197183	0.372416
PUT-163a-60399754-3000	A/G	10	130342958	INRA	0.310924	0.0138122	0.428501	0.022409	0.336694
PUT-163a-60399754-3002	A/C	10	130342551	INRA	0.311798	0.0165746	0.42916	0.0168539	0.337071
PUT-163a-60399874-3004	A/C	1	298967209	INRA	0.210306	0.00828729	0.332155	0.00835655	0.276992
PUT-163a-60399874-3008	A/G	1	298967104	INRA	0.488764	0.0165746	0.499748	0.0224719	0.374874
PUT-163a-60400146-3010	A/T	4	22329824	INRA	0.261745	0.176796	0.386469	0.0134228	0.31179
PUT-163a-60400146-3011	A/G	4	22329916	INRA	0.239554	0.00828729	0.364336	0.0167131	0.297966
PUT-163a-60400153-3015	A/T	2	217636968	INRA	0.470833	0.00552486	0.498299	0.025	0.374148
PUT-163a-60400204-3016	A/G	1	96834774	INRA	0.0649171	0	0.121406	0.0138122	0.114036
PUT-163a-60400326-3021	A/G	7	19072513	INRA	0.297101	0.0469613	0.417664	0.0144928	0.330443
PUT-163a-60400367-3022	A/G	6	109092661	INRA	0.219274	0.0110497	0.342386	0.00837989	0.283772
PUT-163a-60400367-3023	A/G	6	109092499	INRA	0.155989	0.00828729	0.263313	0.00557103	0.228646
PUT-163a-60400433-3024	A/G	2	3547133	INRA	0.470339	0.0220994	0.49824	0.00847458	0.374119
PUT-163a-60400468-3026	A/C	9	152135298	INRA	0.131356	0.0220994	0.228203	0.0706215	0.202165
PUT-163a-60400468-3028	A/G	9	152135364	INRA	0.214076	0.058011	0.336495	0.105572	0.279881
PUT-163a-60400663-3031	A/G	2	3547015	INRA	0.458101	0.0110497	0.496489	0.0223464	0.373238
PUT-163a-60400909-3034	A/G	6	143147300	INRA	0.190278	0.00552486	0.308144	0.0138889	0.260668
PUT-163a-60400909-3035	A/G	6	143147251	INRA	0.272222	0.00552486	0.396235	0.0166667	0.317734
PUT-163a-60401045-3037	A/C	1	285061831	INRA	0.247801	0.058011	0.372791	0.00879765	0.303304
PUT-163a-60401045-3038	A/G	1	285061900	INRA	0.381849	0.19337	0.472081	0.0239726	0.360651
PUT-163a-60401538-3047	A/G	2	32493546	INRA	0.0842697	0.0165746	0.154337	0.00561798	0.142427
PUT-163a-6653985-3051	A/G	6	8677058	INRA	0.498596	0.0165746	0.499996	0.0140449	0.374998
PUT-163a-71298926-3055	A/G	8	140462893	INRA	0.296348	0.0165746	0.417052	0.0252809	0.330086
PUT-163a-71298965-3057	A/C	2	12352131	INRA	0.236769	0.00828729	0.361419	0.0167131	0.296107
PUT-163a-71300000-3066	A/C	7	133943770	INRA	0.147632	0.00828729	0.251674	0	0.220004
PUT-163a-71300000-3068	C/G	7	133943876	INRA	0.189076	0.0138122	0.306652	0.00280112	0.259634
PUT-163a-71300804-3072	C/G	6	159760565	INRA	0.0847222	0.00552486	0.155089	0.00833333	0.143062
PUT-163a-71301715-3073	A/G	1	284010179	INRA	0.173611	0.00552486	0.286941	0.025	0.245773
PUT-163a-71303230-3079	A/G	6	161448768	INRA	0.49162	0.0110497	0.49986	0.0223464	0.37493
PUT-163a-71305340-3082	A/C	1	279682094	INRA	0.365819	0.0220994	0.463991	0.0141243	0.356347
PUT-163a-71305340-3083	A/G	1	279682066	INRA	0.37	0.0331492	0.4662	0.0428571	0.357529
PUT-163a-71305340-3084	A/T	1	279682237	INRA	0.269553	0.0110497	0.393788	0.0195531	0.316254
PUT-163a-71306351-3085	A/G	3	7278922	INRA	0.163866	0.0138122	0.274027	0.0140056	0.236482
PUT-163a-71307175-3086	A/G	8	79074727	INRA	0.396893	0.0220994	0.478738	0.0254237	0.364143
PUT-163a-71307175-3090	A/G	8	79074879	INRA	0.49	0.0331492	0.4998	0.0257143	0.3749
PUT-163a-71308794-3091	A/G	5	170416093	INRA	0.234104	0.0441989	0.358599	0.0289017	0.294302
PUT-163a-71308794-3094	A/G	5	170416039	INRA	0.3875	0.00552486	0.474687	0.025	0.362023
PUT-163a-71308794-3096	C/G	5	170416164	INRA	0.411429	0.0331492	0.48431	0.0171429	0.367032
PUT-163a-71309394-3097	C/G	5	31656107	INRA	0.148305	0.0220994	0.252621	0.00847458	0.220713
PUT-163a-71311320-3110	A/G	1	16784593	INRA	0.477465	0.019337	0.498984	0.0197183	0.374492
PUT-163a-71311320-3113	A/T	1	16784467	INRA	0.405099	0.0248619	0.481988	0.0113314	0.365832
PUT-163a-71311544-3115	A/C	8	172351409	INRA	0.0676796	0	0.126198	0.00828729	0.118235
PUT-163a-71311544-3116	C/G	8	172351442	INRA	0.247175	0.0220994	0.372159	0.0141243	0.302908
PUT-163a-71311771-3117	A/G	1	189357952	INRA	0.0529248	0.00828729	0.100248	0	0.0952227
PUT-163a-71312844-3126	A/G	1	1001806	INRA	0.114206	0.00828729	0.202326	0.00557103	0.181858
PUT-163a-71314761-3138	A/G	7	160028125	INRA	0.0963687	0.0110497	0.174164	0.00837989	0.158997
PUT-163a-71314761-3139	A/G	7	160028348	INRA	0.106648	0.00276243	0.190549	0.0138504	0.172394
PUT-163a-71316087-3141	A/G	5	205340920	INRA	0.303468	0.0441989	0.422751	0.0289017	0.333392
PUT-163a-71316848-3143	A/G	10	106434461	INRA	0.43804	0.0414365	0.492322	0.0345821	0.371132
PUT-163a-71319310-3153	A/G	3	127004566	INRA	0.377465	0.019337	0.46997	0.0169014	0.359534
PUT-163a-71319310-3155	C/G	3	127004420	INRA	0.425305	0.0939227	0.488841	0.00914634	0.369358
PUT-163a-71320057-3160	A/G	3	1686795	INRA	0.439093	0.0248619	0.492581	0.0169972	0.371263
PUT-163a-71321225-3161	A/G	3	202798832	INRA	0.389972	0.00828729	0.475788	0.0111421	0.362601
PUT-163a-71322556-3163	A/C	5	1362747	INRA	0.210894	0.0110497	0.332835	0.0307263	0.277446
PUT-163a-71323303-3165	A/G	1	119413065	INRA	0.384507	0.019337	0.473323	0.0197183	0.361306
PUT-163a-71324034-3169	A/G	3	201898644	INRA	0.0586592	0.0110497	0.110437	0.00558659	0.104339
PUT-163a-71326656-3178	A/G	1	229898591	INRA	0.341808	0.0220994	0.449951	0.0169492	0.348723
PUT-163a-71328889-3180	A/G	5	216164529	INRA	0.0907821	0.0110497	0.165081	0.0027933	0.151456
PUT-163a-71329895-3181	A/G	10	141966035	INRA	0.463687	0.0110497	0.497363	0.0167598	0.373678
PUT-163a-71330803-3186	A/G	4	18687262	INRA	0.127551	0.187845	0.222564	0.0102041	0.197796
PUT-163a-71330910-3189	A/G	4	154429074	INRA	0.121849	0.0138122	0.214003	0.00840336	0.191105
PUT-163a-71331763-3192	A/C	3	219834845	INRA	0.311798	0.0165746	0.42916	0.0168539	0.337071
PUT-163a-71331763-3193	A/G	3	219834970	INRA	0.35376	0.00828729	0.457228	0.0278552	0.352699
PUT-163a-71332426-3197	A/G	1	285061801	INRA	0.312676	0.019337	0.429819	0.0169014	0.337447
PUT-163a-71418333-3203	A/G	2	206419348	INRA	0.232955	0.0276243	0.357373	0.0170455	0.293516
PUT-163a-71419466-3204	A/G	7	5146250	INRA	0.352528	0.0165746	0.456504	0.0252809	0.352306
PUT-163a-71419466-3205	A/G	7	5146058	INRA	0.343137	0.0138122	0.450788	0.0140056	0.349183
PUT-163a-71421571-3207	A/G	2	200909276	INRA	0.435028	0.0220994	0.491557	0.0169492	0.370743
PUT-163a-71422538-3211	A/G	6	155757023	INRA	0.0902778	0.00552486	0.164255	0.00833333	0.150765
PUT-163a-71422816-3214	A/G	5	19895817	INRA	0.131805	0.0359116	0.228865	0	0.202675
PUT-163a-71423695-3217	A/C	3	4441981	INRA	0.276836	0.0220994	0.400396	0.0112994	0.320237
PUT-163a-71423695-3220	A/T	3	4441883	INRA	0.284314	0.0138122	0.406959	0.00840336	0.324151
PUT-163a-71423695-3221	A/G	3	4442049	INRA	0.287921	0.0165746	0.410045	0.0140449	0.325977
PUT-163a-71423695-3222	A/G	3	4441913	INRA	0.248603	0.0110497	0.373599	0.00558659	0.303811
PUT-163a-71423695-3223	A/C	3	4441991	INRA	0.239377	0.0248619	0.364151	0.00849858	0.297848
PUT-163a-71425802-3226	A/G	6	106338299	INRA	0.429878	0.0939227	0.490166	0.0182927	0.370035
PUT-163a-71425802-3229	A/G	6	106338311	INRA	0.483051	0.0220994	0.499425	0.0225989	0.374713
PUT-163a-71425880-3232	A/G	8	157967987	INRA	0.177871	0.0138122	0.292466	0.00280112	0.249698
PUT-163a-71425880-3233	A/G	8	157967897	INRA	0.377104	0.179558	0.469793	0.026936	0.35944
PUT-163a-71425880-3234	A/G	8	157967951	INRA	0.231198	0.00828729	0.355491	0.00557103	0.292304
PUT-163a-71425880-3235	A/G	8	157970385	INRA	0.435933	0.00828729	0.491791	0.0752089	0.370862
PUT-163a-71425880-3236	A/G	8	157968223	INRA	0.275766	0.00828729	0.399438	0.00557103	0.319663
PUT-163a-71426617-3241	A/G	9	7394666	INRA	0.070028	0.0138122	0.130248	0.0168067	0.121766
PUT-163a-71426936-3250	A/G	2	83455059	INRA	0.42735	0.0303867	0.489444	0.011396	0.369666
PUT-163a-71427473-3252	A/T	3	129079466	INRA	0.426184	0.00828729	0.489102	0.0167131	0.369492
PUT-163a-71427473-3256	A/G	3	129079987	INRA	0.42437	0.0138122	0.48856	0.0196078	0.369215
PUT-163a-71427473-3257	A/G	3	129079259	INRA	0.1	0.00552486	0.18	0.0166667	0.1638
PUT-163a-71427473-3258	A/G	3	129079375	INRA	0.104225	0.019337	0.186725	0.0112676	0.169292
PUT-163a-71429413-3263	C/G	8	138089176	INRA	0.25	0.0110497	0.375	0.0251397	0.304688
PUT-163a-71430056-3265	A/C	1	47506391	INRA	0.354571	0.00276243	0.457701	0.0166205	0.352956
PUT-163a-71430056-3266	A/G	1	47506409	INRA	0.186275	0.0138122	0.303153	0.00280112	0.257202
PUT-163a-71430056-3267	A/C	1	47506911	INRA	0.191667	0.00552486	0.309861	0.0111111	0.261854
PUT-163a-71430056-3269	A/G	1	47506484	INRA	0.459384	0.0138122	0.496701	0.00560224	0.373345
PUT-163a-71430615-3276	A/G	8	96055015	INRA	0.290503	0.0110497	0.412222	0.0335196	0.327258
PUT-163a-71430615-3278	A/G	8	96053073	INRA	0.0752089	0.00828729	0.139105	0	0.12943
PUT-163a-71431128-3279	A/G	5	19895684	INRA	0.109195	0.038674	0.194544	0.00574713	0.17562
PUT-163a-71431459-3284	A/G	6	134923944	INRA	0.190476	0.0138122	0.30839	0.00560224	0.260838
PUT-163a-71432160-3286	C/G	1	164953949	INRA	0.211485	0.0138122	0.333518	0.0140056	0.277901
PUT-163a-71432160-3287	A/G	1	164954166	INRA	0.210894	0.0110497	0.332835	0.00837989	0.277446
PUT-163a-71432170-3289	A/G	7	164203613	INRA	0.457386	0.0276243	0.496368	0.0113636	0.373177
PUT-163a-71432170-3290	A/C	7	164203652	INRA	0.491202	0.058011	0.499845	0.0146628	0.374923
PUT-163a-71432523-3291	A/G	7	24413022	INRA	0.457627	0.0220994	0.496409	0.00564972	0.373198
PUT-163a-71433079-3301	C/G	1	299197287	INRA	0.0668524	0.00828729	0.124766	0.0111421	0.116983
PUT-163a-71434064-3303	A/C	5	205553153	INRA	0.392523	0.11326	0.476898	0.0311526	0.363182
PUT-163a-71434064-3304	A/G	5	205553141	INRA	0.359649	0.0552486	0.460603	0.0233918	0.354526
PUT-163a-71434660-3308	A/G	10	8790330	INRA	0.144258	0.0138122	0.246895	0.00840336	0.216416
PUT-163a-71436918-3314	A/C	4	31006734	INRA	0.180168	0.0110497	0.295414	0.0027933	0.25178
PUT-163a-71438205-3318	A/G	9	92016198	INRA	0.350975	0.00828729	0.455583	0.0222841	0.351805
PUT-163a-71440154-3326	A/G	6	147658502	INRA	0.0584958	0.00828729	0.110148	0.00557103	0.104082
PUT-163a-71442496-3332	A/G	5	4424473	INRA	0.214681	0.00276243	0.337187	0.00831025	0.280339
PUT-163a-71442496-3333	A/G	5	4424554	INRA	0.23662	0.019337	0.361262	0.0112676	0.296007
PUT-163a-71442496-3334	A/G	5	4424636	INRA	0.110795	0.0276243	0.19704	0.00568182	0.177627
PUT-163a-71443228-3337	A/G	10	128696703	INRA	0.374294	0.0220994	0.468396	0.019774	0.358699
PUT-163a-71443228-3338	A/C	10	128696689	INRA	0.151261	0.0138122	0.256762	0.00560224	0.223798
PUT-163a-71443228-3339	C/G	10	128696953	INRA	0.147632	0.00828729	0.251674	0.0222841	0.220004
PUT-163a-71443302-3341	A/G	1	226136399	INRA	0.291899	0.0110497	0.413388	0.0195531	0.327943
PUT-163a-71444058-3356	C/G	7	80020341	INRA	0.0694444	0.00552486	0.129244	0.00555556	0.120892
PUT-163a-71444135-3357	C/G	10	144617058	INRA	0.3	0.019337	0.42	0.0309859	0.3318
PUT-163a-71445025-3368	A/C	2	39422453	INRA	0.197479	0.0138122	0.316962	0.0140056	0.26673
PUT-163a-71445350-3373	A/G	1	42166337	INRA	0.300279	0.0110497	0.420223	0.0139665	0.331929
PUT-163a-71445350-3375	A/C	1	42166757	INRA	0.357349	0.0414365	0.459301	0.0172911	0.353822
PUT-163a-71445640-3380	A/G	10	22125747	INRA	0.265363	0.0110497	0.389891	0.0167598	0.313884
PUT-163a-71445680-3381	A/G	8	5894265	INRA	0.325	0.00552486	0.43875	0.0166667	0.342499
PUT-163a-71445680-3382	A/C	8	5894383	INRA	0.123269	0.00276243	0.216147	0.0138504	0.192787
PUT-163a-71445875-3383	A/G	10	142189571	INRA	0.136508	0.129834	0.235747	0	0.207959
PUT-163a-71446738-3385	A/G	2	233118751	INRA	0.20028	0.0138122	0.320336	0.00840336	0.269028
PUT-163a-71447601-3386	A/G	7	118075863	INRA	0.484104	0.0441989	0.499495	0.00867052	0.374747
PUT-163a-71447601-3387	A/C	7	118075922	INRA	0.183473	0.0138122	0.299622	0.047619	0.254735
PUT-163a-71448220-3390	A/G	6	38272169	INRA	0.141061	0.0110497	0.242326	0.0027933	0.212965
PUT-163a-71448968-3398	A/G	8	135091236	INRA	0.307263	0.0110497	0.425705	0.0167598	0.335092
PUT-163a-71449103-3401	C/G	8	72932141	INRA	0.158708	0.0165746	0.267039	0.0252809	0.231384
PUT-163a-71449703-3405	A/G	3	199242580	INRA	0.138122	0	0.238088	0	0.209745
PUT-163a-71449703-3406	A/G	3	199243432	INRA	0.131944	0.00552486	0.22907	0.00277778	0.202834
PUT-163a-71757010-3414	A/G	9	137071947	INRA	0.311239	0.0414365	0.428739	0.0115274	0.33683
PUT-163a-71757242-3418	A/C	1	259941507	INRA	0.336158	0.0220994	0.446312	0.0225989	0.346715
PUT-163a-71757242-3419	A/G	1	259940498	INRA	0.458217	0.00828729	0.496508	0.0417827	0.373248
PUT-163a-71758255-3421	A/C	1	256567682	INRA	0.103395	0.104972	0.185409	0.00308642	0.168221
PUT-163a-71758789-3424	A/G	10	13470326	INRA	0.41831	0.019337	0.486653	0.0197183	0.368238
PUT-163a-71758789-3428	A/G	10	13470282	INRA	0.423184	0.0110497	0.488199	0.0195531	0.36903
PUT-163a-71758789-3429	A/C	10	13470225	INRA	0.115274	0.0414365	0.203971	0.00576369	0.183169
PUT-163a-71758950-3431	A/G	4	137985508	INRA	0.0674487	0.058011	0.125799	0	0.117886
PUT-163a-71759731-3434	A/C	4	216320622	INRA	0.0669782	0.11326	0.124984	0.00311526	0.117174
PUT-163a-71759731-3437	C/G	4	216320308	INRA	0.341737	0.0138122	0.449905	0.0112045	0.348698
PUT-163a-71759935-3438	A/G	3	167688152	INRA	0.434174	0.0138122	0.491334	0.0168067	0.370629
PUT-163a-71759952-3439	A/T	10	13470210	INRA	0.421569	0.0138122	0.487697	0.0252101	0.368773
PUT-163a-71761183-3448	A/G	3	205407666	INRA	0.219101	0.0165746	0.342192	0.0168539	0.283644
PUT-163a-71761466-3449	A/G	10	147466538	INRA	0.0696379	0.00828729	0.129577	0	0.121182
PUT-163a-71761993-3454	A/C	6	137859665	INRA	0.457602	0.0552486	0.496405	0.0146199	0.373196
PUT-163a-71762192-3457	C/G	2	177184120	INRA	0.40085	0.0248619	0.480338	0.0141643	0.364976
PUT-163a-71762192-3458	A/T	2	177184118	INRA	0.40113	0.0220994	0.480449	0.0169492	0.365034
PUT-163a-71762206-3459	A/G	5	76112983	INRA	0.156863	0.0138122	0.264514	0.00560224	0.22953
PUT-163a-71762613-3460	A/G	3	200190232	INRA	0.47191	0.0165746	0.498422	0.0168539	0.37421
PUT-163a-71762647-3467	A/T	5	938473	INRA	0.392157	0.0138122	0.47674	0.0112045	0.363099
PUT-163a-71763111-3468	A/T	3	156483053	INRA	0.313031	0.0248619	0.430085	0.00849858	0.337599
PUT-163a-71763203-3469	A/G	10	88685461	INRA	0.147887	0.019337	0.252033	0.0084507	0.220273
PUT-163a-71763258-3470	C/G	5	74617180	INRA	0.132597	0	0.23003	0.0110497	0.203573
PUT-163a-71763840-3474	A/G	2	195918761	INRA	0.421569	0.0138122	0.487697	0.0196078	0.368773
PUT-163a-71763840-3475	C/G	2	195918791	INRA	0.493017	0.0110497	0.499902	0.0139665	0.374951
PUT-163a-71764007-3479	A/G	2	189633700	INRA	0.488827	0.0110497	0.49975	0.0335196	0.374875
PUT-163a-71764007-3482	A/G	2	189633785	INRA	0.0913043	0.0469613	0.165936	0.00289855	0.152168
PUT-163a-71764007-3483	A/G	2	189633972	INRA	0.111878	0	0.198723	0.00828729	0.178978
PUT-163a-71764007-3484	A/C	2	189633872	INRA	0.0763889	0.00552486	0.141107	0.00833333	0.131152
PUT-163a-71764991-3491	A/T	10	111779083	INRA	0.233983	0.00828729	0.35847	0.00557103	0.29422
PUT-163a-71765208-3497	A/C	2	176451542	INRA	0.226761	0.019337	0.35068	0.0140845	0.289192
PUT-163a-71766009-3502	A/C	1	259012705	INRA	0.391738	0.0303867	0.476559	0.037037	0.363005
PUT-163a-71766778-3512	A/C	7	170493311	INRA	0.416435	0.00828729	0.486034	0.0194986	0.367919
PUT-163a-71766779-3518	A/T	3	89432949	INRA	0.304775	0.0165746	0.423775	0.00842697	0.333982
PUT-163a-71766852-3520	A/G	5	81950627	INRA	0.0635359	0	0.118998	0.00552486	0.111918
PUT-163a-71766852-3523	A/G	5	81950495	INRA	0.462185	0.0138122	0.49714	0.0280112	0.373566
PUT-163a-71767261-3524	A/G	10	10398129	INRA	0.455432	0.00828729	0.496027	0.0306407	0.373006
PUT-163a-71768333-3527	A/G	3	181760602	INRA	0.0842541	0	0.154311	0.00276243	0.142405
PUT-163a-71768798-3535	A/C	6	147311143	INRA	0.0564263	0.118785	0.106485	0	0.100815
PUT-163a-71769760-3543	A/G	1	226136255	INRA	0.105263	0.00276243	0.188366	0.0110803	0.170625
PUT-163a-71770689-3544	A/T	1	275832697	INRA	0.440341	0.0276243	0.492882	0.0170455	0.371415
PUT-163a-71771567-3545	A/C	1	34821775	INRA	0.416435	0.00828729	0.486034	0.0250696	0.367919
PUT-163a-71771844-3546	A/G	10	147579766	INRA	0.240845	0.019337	0.365677	0.0084507	0.298817
PUT-163a-71772352-3548	A/G	3	188328828	INRA	0.490169	0.0165746	0.499807	0.0308989	0.374903
PUT-163a-71772697-3550	A/C	3	215654620	INRA	0.284123	0.00828729	0.406794	0.00557103	0.324053
PUT-163a-71772697-3551	A/C	3	215654630	INRA	0.377841	0.0276243	0.470154	0.0113636	0.359632
PUT-163a-71772923-3552	A/G	1	227929791	INRA	0.226257	0.0110497	0.35013	0.0111732	0.288834
PUT-163a-74232076-3565	A/G	9	92315126	INRA	0.106648	0.00276243	0.190549	0.00277008	0.172394
PUT-163a-74232765-3576	A/T	4	224036660	INRA	0.296584	0.110497	0.417244	0.00310559	0.330198
PUT-163a-74232765-3577	C/G	4	224036763	INRA	0.361582	0.0220994	0.461681	0.0112994	0.355106
PUT-163a-74232765-3578	A/C	4	224036678	INRA	0.284123	0.00828729	0.406794	0.0167131	0.324053
PUT-163a-74233187-3589	C/G	1	285111089	INRA	0.20255	0.0248619	0.323046	0.144476	0.270867
PUT-163a-74233187-3591	A/G	1	285111218	INRA	0.276685	0.0165746	0.400261	0.0196629	0.320157
PUT-163a-74233390-3593	A/G	1	299047590	INRA	0.130556	0.00552486	0.227022	0.00555556	0.201252
PUT-163a-74233420-3594	C/G	4	12782895	INRA	0.344371	0.165746	0.451559	0.00662252	0.349606
PUT-163a-74233607-3597	A/C	1	69887397	INRA	0.295833	0.00552486	0.416632	0.00277778	0.329841
PUT-163a-74233701-3600	A/C	8	169087933	INRA	0.189415	0.00828729	0.307074	0.0167131	0.259927
PUT-163a-74233701-3601	A/G	8	169087752	INRA	0.203812	0.058011	0.324546	0.00879765	0.271881
PUT-163a-74234209-3603	A/G	1	286663202	INRA	0.171831	0.019337	0.28461	0.0056338	0.244109
PUT-163a-74234257-3606	A/G	8	122951798	INRA	0.446023	0.0276243	0.494173	0.0113636	0.372069
PUT-163a-74234625-3607	A/G	1	47321420	INRA	0.334262	0.00828729	0.445062	0.0278552	0.346022
PUT-163a-74235109-3610	A/G	10	80053140	INRA	0.488796	0.0138122	0.499749	0.0196078	0.374874
PUT-163a-74235970-3613	A/G	5	30772348	INRA	0.162465	0.0138122	0.27214	0.0112045	0.23511
PUT-163a-74236155-3617	A/G	3	47448805	INRA	0.0847222	0.00552486	0.155089	0.00277778	0.143062
PUT-163a-74236165-3620	A/G	2	174677507	INRA	0.138504	0.00276243	0.238642	0.0166205	0.210167
PUT-163a-74236165-3621	A/G	2	174677425	INRA	0.166205	0.00276243	0.277162	0.0166205	0.238752
PUT-163a-74236583-3626	A/G	7	13613322	INRA	0.343137	0.0138122	0.450788	0.0140056	0.349183
PUT-163a-74236583-3627	A/G	7	13613088	INRA	0.422965	0.0497238	0.488131	0.0145349	0.368995
PUT-163a-74236583-3630	A/G	7	13613239	INRA	0.3125	0.00552486	0.429688	0.0138889	0.337372
PUT-163a-74236726-3633	A/G	1	60165320	INRA	0.247839	0.0414365	0.372829	0.0230548	0.303328
PUT-163a-74237661-3634	C/G	5	212240868	INRA	0.103064	0.00828729	0.184884	0.00557103	0.167793
PUT-163a-74238719-3638	A/G	3	64615629	INRA	0.394663	0.0165746	0.477808	0.0252809	0.363658
PUT-163a-74238957-3640	C/G	1	289334695	INRA	0.269014	0.019337	0.393291	0.0197183	0.315952
PUT-163a-74238957-3641	A/T	1	289334754	INRA	0.179666	0.00828729	0.294772	0.0194986	0.251327
PUT-163a-74238957-3642	A/G	1	289334656	INRA	0.39916	0.0138122	0.479662	0.0140056	0.364624
PUT-163a-74239485-3644	A/G	1	193319123	INRA	0.127778	0.00552486	0.222901	0.0166667	0.198059
PUT-163a-74239932-3645	C/G	8	102263567	INRA	0.0600559	0.0110497	0.112898	0.00837989	0.106525
PUT-163a-74239968-3650	A/G	5	1124315	INRA	0.122905	0.0110497	0.215599	0.00558659	0.192357
PUT-163a-74240952-3655	A/G	2	4176205	INRA	0.310249	0.00276243	0.427989	0.0110803	0.336402
PUT-163a-74240952-3656	A/G	2	4176239	INRA	0.0626741	0.00828729	0.117492	0.00278552	0.11059
PUT-163a-74241827-3666	A/G	1	278514713	INRA	0.477778	0.00552486	0.499012	0.0277778	0.374506
PUT-163a-74242012-3668	A/T	3	175513489	INRA	0.207521	0.00828729	0.328912	0.00835655	0.27482
PUT-163a-74242290-3670	A/G	4	182056708	INRA	0.290503	0.0110497	0.412222	0.0167598	0.327258
PUT-163a-74242884-3673	A/G	5	167670939	INRA	0.0720222	0.00276243	0.13367	0	0.124736
PUT-163a-74244282-3684	A/C	3	2445084	INRA	0.422316	0.0220994	0.487931	0.00847458	0.368892
PUT-163a-74244282-3685	A/G	3	2445165	INRA	0.432665	0.0359116	0.490932	0.00573066	0.370425
PUT-163a-74244507-3687	A/G	5	24217485	INRA	0.146648	0.0110497	0.250285	0.00837989	0.218964
PUT-163a-74244684-3688	C/G	4	12782818	INRA	0.498603	0.0110497	0.499996	0.0251397	0.374998
PUT-163a-74244684-3690	A/G	4	12779099	INRA	0.461111	0.00552486	0.496975	0.0333333	0.373483
PUT-163a-74244759-3691	A/G	6	44009333	INRA	0.488764	0.0165746	0.499748	0.0280899	0.374874
PUT-163a-74244798-3692	A/G	2	844103	INRA	0.379552	0.0138122	0.470984	0.0196078	0.360071
PUT-163a-74245700-3702	A/G	3	92535692	INRA	0.181564	0.0110497	0.297197	0.00558659	0.253034
PUT-163a-74245700-3703	C/G	3	92535545	INRA	0.147632	0.00828729	0.251674	0.00557103	0.220004
PUT-163a-74245700-3707	A/G	3	92535687	INRA	0.181564	0.0110497	0.297197	0	0.253034
PUT-163a-74246330-3710	A/C	2	43202941	INRA	0.485804	0.124309	0.499597	0.00630915	0.374798
PUT-163a-74246330-3711	A/G	2	43202932	INRA	0.231534	0.0276243	0.355852	0.00852273	0.292537
PUT-163a-76010550-3720	A/G	7	148328448	INRA	0.31686	0.0497238	0.43292	0.0406977	0.33921
PUT-163a-76010623-3722	A/G	8	169088218	INRA	0.338028	0.019337	0.44753	0.0169014	0.347389
PUT-163a-76010933-3725	A/G	1	35241384	INRA	0.125	0.00552486	0.21875	0.00555556	0.194824
PUT-163a-76011109-3726	A/G	2	43202730	INRA	0.239377	0.0248619	0.364151	0.00283286	0.297848
PUT-163a-76011799-3728	A/G	4	187296251	INRA	0.191667	0.00552486	0.309861	0.0166667	0.261854
PUT-163a-76012177-3730	A/G	1	295427233	INRA	0.497183	0.019337	0.499984	0.0197183	0.374992
PUT-163a-76012177-3731	A/G	1	295427416	INRA	0.498588	0.0220994	0.499996	0.00282486	0.374998
PUT-163a-76012177-3732	A/G	1	295427386	INRA	0.0727273	0.0883978	0.134876	0	0.12578
PUT-163a-76012755-3733	A/G	5	16218516	INRA	0.184848	0.0883978	0.301359	0.0121212	0.25595
PUT-163a-76013247-3735	A/C	1	270980937	INRA	0.286517	0.0165746	0.40885	0.00561798	0.325271
PUT-163a-76013717-3738	A/G	1	205410919	INRA	0.329096	0.0220994	0.441584	0.00847458	0.344086
PUT-163a-76014009-3744	A/G	5	28790866	INRA	0.0766017	0.00828729	0.141468	0.00278552	0.131461
PUT-163a-76014390-3751	A/C	8	115028901	INRA	0.066482	0.00276243	0.124124	0.00554017	0.116421
PUT-163a-76014455-3754	A/T	4	175130690	INRA	0.103878	0.00276243	0.186175	0.00831025	0.168844
PUT-163a-76014682-3756	A/G	7	40327099	INRA	0.48468	0.00828729	0.499531	0.0278552	0.374765
PUT-163a-76014682-3757	A/G	7	40327180	INRA	0.285515	0.00828729	0.407993	0.0139276	0.324764
PUT-163a-76014682-3758	A/G	7	40327153	INRA	0.391667	0.00552486	0.476528	0.0111111	0.362988
PUT-163a-76015810-3765	A/G	4	178502050	INRA	0.22067	0.0110497	0.34395	0.0111732	0.284799
PUT-163a-76016170-3772	A/G	4	238955516	INRA	0.266476	0.0359116	0.390933	0	0.314519
PUT-163a-76016170-3773	A/C	4	238955486	INRA	0.159722	0.00552486	0.268422	0.00833333	0.232397
PUT-163a-76016322-3774	A/C	3	153926254	INRA	0.125348	0.00828729	0.219272	0.0111421	0.195232
PUT-163a-76017457-3788	C/G	4	231148758	INRA	0.26393	0.058011	0.388542	0.0058651	0.313059
PUT-163a-76017457-3789	A/G	4	231148671	INRA	0.447443	0.0276243	0.494476	0.00852273	0.372223
PUT-163a-76017930-3790	A/G	1	252930586	INRA	0.0891365	0.00828729	0.162382	0.00557103	0.149198
PUT-163a-76017930-3792	A/C	1	252930443	INRA	0.0849582	0.00828729	0.155481	0.00278552	0.143394
PUT-163a-76018051-3796	A/G	8	107953394	INRA	0.282486	0.0220994	0.405375	0.0112994	0.323211
PUT-163a-76018596-3800	C/G	2	177184066	INRA	0.183989	0.0165746	0.300274	0.00842697	0.255192
PUT-163a-76020873-3816	A/G	4	207411637	INRA	0.5	0.0165746	0.5	0.0168539	0.375
PUT-163a-76020949-3817	A/C	2	189634441	INRA	0.116379	0.038674	0.20567	0.00862069	0.18452
PUT-163a-76021734-3825	A/C	7	102133280	INRA	0.144068	0.0220994	0.246625	0.00564972	0.216213
PUT-163a-76021734-3826	A/G	7	102133300	INRA	0.14986	0.0138122	0.254804	0.00280112	0.222341
PUT-163a-76021734-3828	A/G	7	102133038	INRA	0.209722	0.00552486	0.331478	0.0138889	0.276539
PUT-163a-76280414-3829	A/C	2	959006	INRA	0.411079	0.0524862	0.484186	0.0174927	0.366968
PUT-163a-76280510-3832	A/G	8	83338845	INRA	0.0738162	0.00828729	0.136735	0.00278552	0.127386
PUT-163a-76281530-3840	A/G	6	99953386	INRA	0.0609418	0.00276243	0.114456	0.00554017	0.107906
PUT-163a-76282462-3845	A/C	1	15992259	INRA	0.126389	0.00552486	0.220829	0.00833333	0.196447
PUT-163a-76282834-3848	A/T	1	54928065	INRA	0.475434	0.0441989	0.498793	0.00867052	0.374396
PUT-163a-76282834-3849	A/G	1	54928411	INRA	0.477716	0.00828729	0.499007	0.0139276	0.374503
PUT-163a-76282927-3850	A/G	1	43111492	INRA	0.180168	0.0110497	0.295414	0.0139665	0.25178
PUT-163a-76282990-3853	A/C	3	135445650	INRA	0.446479	0.019337	0.494271	0.0197183	0.372119
PUT-163a-76283309-3855	A/C	2	175088917	INRA	0.153203	0.00828729	0.259464	0.00557103	0.225803
PUT-163a-76283309-3856	A/G	2	175088884	INRA	0.193277	0.0138122	0.311842	0.00560224	0.26322
PUT-163a-76284148-3860	A/G	6	105431913	INRA	0.445833	0.00552486	0.494132	0.00833333	0.372049
PUT-163a-76284233-3866	A/G	9	39672724	INRA	0.0969101	0.0165746	0.175037	0.00842697	0.159718
PUT-163a-76285192-3869	A/G	5	180908047	INRA	0.239554	0.00828729	0.364336	0.0111421	0.297966
PUT-163a-76285464-3871	A/G	7	166549872	INRA	0.0969529	0.00276243	0.175106	0.00554017	0.159775
PUT-163a-76285464-3874	A/C	7	166548949	INRA	0.427577	0.00828729	0.48951	0.0194986	0.3697
PUT-163a-76285464-3875	A/G	7	166549821	INRA	0.216374	0.0552486	0.339113	0.0116959	0.281614
PUT-163a-76285464-3878	A/T	7	166549405	INRA	0.0566298	0	0.106846	0.00276243	0.101138
PUT-163a-76285947-3883	A/C	1	105229590	INRA	0.289916	0.0138122	0.411729	0.0252101	0.326969
PUT-163a-76286252-3888	A/G	9	39670481	INRA	0.24162	0.0110497	0.36648	0.0139665	0.299326
PUT-163a-76286252-3889	A/G	9	39670617	INRA	0.101671	0.00828729	0.182669	0.0139276	0.165985
PUT-163a-76286252-3891	A/G	9	39671331	INRA	0.225352	0.019337	0.349137	0.0112676	0.288189
PUT-163a-76287315-3901	A/C	8	20973739	INRA	0.467606	0.019337	0.497901	0.0112676	0.373948
PUT-163a-76287542-3906	A/G	1	16603761	INRA	0.356338	0.019337	0.458722	0.0140845	0.353509
PUT-163a-76287817-3909	A/G	1	283863246	INRA	0.0862573	0.0552486	0.157634	0.00292398	0.14521
PUT-163a-76287889-3910	A/G	6	165090578	INRA	0.122191	0.0165746	0.214521	0.00842697	0.191511
PUT-163a-76289682-3927	A/G	9	87256902	INRA	0.481793	0.0138122	0.499337	0.022409	0.374668
PUT-163a-76289682-3929	A/G	9	87257058	INRA	0.490196	0.0138122	0.499808	0.0280112	0.374904
PUT-163a-76289682-3932	A/C	9	87257297	INRA	0.138889	0.00552486	0.239198	0.0111111	0.21059
PUT-163a-76289863-3935	A/T	4	28124580	INRA	0.155989	0.00828729	0.263313	0.0111421	0.228646
PUT-163a-76289864-3936	A/G	4	28122307	INRA	0.445833	0.00552486	0.494132	0.0305556	0.372049
PUT-163a-76289887-3938	A/C	2	170886256	INRA	0.488636	0.0276243	0.499742	0.0284091	0.374871
PUT-163a-76290498-3947	C/G	5	19437923	INRA	0.0621547	0	0.116583	0.00276243	0.109787
PUT-163a-76291488-3952	C/G	5	34609754	INRA	0.444134	0.0110497	0.493758	0.0167598	0.37186
PUT-163a-76291488-3953	C/G	5	34609922	INRA	0.177285	0.00276243	0.29171	0.00554017	0.249163
PUT-163a-76291555-3955	A/C	2	185599968	INRA	0.21547	0	0.338085	0.0110497	0.280934
PUT-163a-76291555-3956	A/T	2	185600132	INRA	0.249304	0.00828729	0.374303	0.00835655	0.304251
PUT-163a-76291599-3958	A/C	8	144539645	INRA	0.396848	0.0359116	0.478719	0.025788	0.364133
PUT-163a-76291599-3959	A/C	8	144539720	INRA	0.497191	0.0165746	0.499984	0.0280899	0.374992
PUT-163a-76291731-3961	A/T	6	6268008	INRA	0.0777778	0.00552486	0.143457	0.00555556	0.133167
PUT-163a-76292635-3968	A/C	2	190158725	INRA	0.144509	0.0441989	0.247252	0.0115607	0.216685
PUT-163a-76293504-3970	A/T	7	134138810	INRA	0.0621547	0	0.116583	0.00276243	0.109787
PUT-163a-76293556-3972	A/C	2	46345261	INRA	0.0953757	0.0441989	0.172558	0.017341	0.15767
PUT-163a-76293601-3974	C/G	3	166448477	INRA	0.274648	0.019337	0.398433	0.0197183	0.319058
PUT-163a-76908411-3976	A/G	9	106399234	INRA	0.48169	0.019337	0.499329	0.0112676	0.374665
PUT-163a-76908528-3985	A/C	2	21627989	INRA	0.0801105	0	0.147386	0	0.136524
PUT-163a-76908811-3987	A/G	5	41933333	INRA	0.446176	0.0248619	0.494206	0.0141643	0.372086
PUT-163a-76909091-3994	C/G	2	223976034	INRA	0.304035	0.0414365	0.423195	0.0201729	0.333648
PUT-163a-76911814-3997	A/G	1	104807915	INRA	0.138418	0.0220994	0.238517	0.0112994	0.210072
PUT-163a-76911814-3998	A/G	1	104807970	INRA	0.196884	0.0248619	0.316241	0.01983	0.266237
PUT-163a-76912438-4001	A/G	5	129184409	INRA	0.0638889	0.00552486	0.119614	0.0111111	0.11246
PUT-163a-76912438-4002	A/G	5	129184455	INRA	0.066482	0.00276243	0.124124	0.0110803	0.116421
PUT-163a-76914695-4004	A/G	7	100241732	INRA	0.408696	0.0469613	0.483327	0.0057971	0.366525
PUT-163a-76914695-4005	A/G	7	100241568	INRA	0.15493	0.019337	0.261853	0	0.227569
PUT-163a-76916726-4010	A/C	8	131341661	INRA	0.379944	0.0220994	0.471173	0.00282486	0.360171
PUT-163a-76917042-4012	A/G	2	81674043	INRA	0.203343	0.00828729	0.323989	0.0278552	0.271504
PUT-163a-76917042-4013	A/G	2	81674105	INRA	0.207627	0.0220994	0.329036	0.019774	0.274904
PUT-163a-76921937-4020	A/C	4	179648507	INRA	0.10084	0.0138122	0.181343	0.00560224	0.1649
PUT-163a-76923750-4022	A/C	10	58304069	INRA	0.488764	0.0165746	0.499748	0.0224719	0.374874
PUT-163a-76925486-4031	A/G	8	502500	INRA	0.0635359	0	0.118998	0.0165746	0.111918
PUT-163a-76925486-4032	A/G	8	502404	INRA	0.0635359	0	0.118998	0.0165746	0.111918
PUT-163a-76926256-4034	A/G	4	162907479	INRA	0.283708	0.0165746	0.406435	0.00561798	0.323841
PUT-163a-76926924-4036	A/G	3	137228649	INRA	0.0902778	0.00552486	0.164255	0.00277778	0.150765
PUT-163a-76926924-4037	A/G	3	137228483	INRA	0.0902778	0.00552486	0.164255	0.00277778	0.150765
PUT-163a-76926924-4038	A/G	3	137228522	INRA	0.0810056	0.0110497	0.148887	0.0111732	0.137804
PUT-163a-76926924-4039	A/G	3	137228691	INRA	0.0902778	0.00552486	0.164255	0.00277778	0.150765
PUT-163a-76927231-4041	A/G	2	215291850	INRA	0.356269	0.0966851	0.458683	0.00917431	0.353488
PUT-163a-76931131-4048	A/G	6	157369138	INRA	0.112676	0.019337	0.19996	0	0.179968
PUT-163a-76931442-4049	A/G	3	108424899	INRA	0.42735	0.0303867	0.489444	0.011396	0.369666
PUT-163a-76932604-4055	A/G	2	7524341	INRA	0.154605	0.160221	0.261405	0.00657895	0.227239
PUT-163a-76935255-4066	A/G	7	85637191	INRA	0.229167	0.00552486	0.353299	0.00833333	0.290889
PUT-163a-76936327-4069	A/G	7	149915881	INRA	0.498596	0.0165746	0.499996	0.0252809	0.374998
PUT-163a-78073698-4081	A/C	3	219786401	INRA	0.174855	0.0441989	0.288562	0.00867052	0.246928
PUT-163a-78074087-4083	A/C	3	58484766	INRA	0.243662	0.019337	0.368582	0.0084507	0.300655
PUT-163a-78074087-4085	A/C	3	58484910	INRA	0.239496	0.0138122	0.364275	0.00840336	0.297927
PUT-163a-78074087-4086	A/C	3	58484696	INRA	0.230337	0.0165746	0.354564	0.011236	0.291706
PUT-163a-78074154-4087	A/C	8	145802542	INRA	0.239496	0.0138122	0.364275	0.0140056	0.297927
PUT-163a-78074154-4088	A/G	8	145802654	INRA	0.24581	0.0110497	0.370775	0.00558659	0.302038
PUT-163a-78074154-4089	A/G	8	145802527	INRA	0.241573	0.0165746	0.366431	0.00561798	0.299295
PUT-163a-78074248-4091	A/G	2	174982891	INRA	0.329577	0.019337	0.441912	0.0225352	0.344269
PUT-163a-78074248-4092	A/G	2	174982976	INRA	0.330986	0.019337	0.442868	0.0197183	0.344802
PUT-163a-78074902-4096	A/G	6	163011289	INRA	0.293629	0.00276243	0.414822	0.0387812	0.328783
PUT-163a-78075531-4099	A/G	9	112107053	INRA	0.485549	0.0441989	0.499582	0.017341	0.374791
PUT-163a-78075766-4100	A/G	6	158208313	INRA	0.108939	0.0110497	0.194142	0.00558659	0.175296
PUT-163a-78075766-4103	A/G	6	158208198	INRA	0.121884	0.00276243	0.214056	0.00554017	0.191146
PUT-163a-78075766-4104	A/G	6	158208257	INRA	0.148876	0.0165746	0.253424	0.011236	0.221312
PUT-163a-78075766-4105	A/G	6	158208260	INRA	0.13649	0.00828729	0.235721	0.00557103	0.207939
PUT-163a-78076151-4108	A/C	8	1523752	INRA	0.267507	0.0138122	0.391894	0.0140056	0.315104
PUT-163a-78076181-4111	C/G	8	156374379	INRA	0.360704	0.058011	0.461193	0.0175953	0.354844
PUT-163a-78077062-4114	A/G	5	7724647	INRA	0.326648	0.0359116	0.439898	0.0114613	0.343143
PUT-163a-78077294-4120	A/G	3	202799368	INRA	0.364903	0.00828729	0.463497	0.0167131	0.356082
PUT-163a-78077553-4122	A/T	1	261490188	INRA	0.207521	0.00828729	0.328912	0.0194986	0.27482
PUT-163a-78079407-4129	C/G	2	208673630	INRA	0.188366	0.00276243	0.305768	0.0221607	0.259021
PUT-163a-78080886-4137	C/G	7	77304928	INRA	0.253482	0.00828729	0.378458	0.0111421	0.306843
PUT-163a-78082025-4147	A/C	8	83335830	INRA	0.0654596	0.00828729	0.122349	0.00278552	0.114865
PUT-163a-78082556-4150	A/G	6	44381778	INRA	0.370787	0.0165746	0.466608	0.0224719	0.357746
PUT-163a-78082563-4151	A/T	5	67511662	INRA	0.0752089	0.00828729	0.139105	0.00557103	0.12943
PUT-163a-78082681-4153	A/T	4	29793985	INRA	0.35	0.00552486	0.455	0.0166667	0.351488
PUT-163a-78082794-4155	A/G	1	212983760	INRA	0.469101	0.0165746	0.498091	0.0280899	0.374043
PUT-163a-78082794-4158	A/G	1	212983865	INRA	0.322626	0.0110497	0.437077	0.0307263	0.341559
PUT-163a-78082892-4159	A/C	4	233845341	INRA	0.0886427	0.00276243	0.16157	0.0110803	0.148518
PUT-163a-78082892-4160	A/C	4	233845288	INRA	0.358939	0.0110497	0.460203	0.0139665	0.35431
PUT-163a-78083518-4162	A/G	2	30906065	INRA	0.153203	0.00828729	0.259464	0.0111421	0.225803
PUT-163a-78083518-4163	A/G	2	30906125	INRA	0.219444	0.00552486	0.342577	0.0111111	0.283898
PUT-163a-78083703-4166	A/G	4	186507778	INRA	0.066092	0.038674	0.123448	0	0.115828
PUT-163a-78084243-4171	A/T	1	211624890	INRA	0.272599	0.0220994	0.396577	0.00847458	0.317941
PUT-163a-78085872-4176	A/G	7	171735958	INRA	0.151389	0.00552486	0.256941	0.0138889	0.223931
PUT-163a-78085872-4178	A/T	7	171734171	INRA	0.350559	0.0110497	0.455335	0.0251397	0.35167
PUT-163a-78085872-4180	A/G	7	171734083	INRA	0.369748	0.0138122	0.466069	0.022409	0.357459
PUT-163a-78085872-4181	A/C	7	171735922	INRA	0.140056	0.0138122	0.240881	0.0168067	0.211869
PUT-163a-78085872-4182	A/G	7	171734222	INRA	0.188761	0.0414365	0.30626	0.0259366	0.259363
PUT-163a-78085894-4183	A/G	1	58364445	INRA	0.170423	0.019337	0.282757	0.0140845	0.242782
PUT-163a-78085894-4184	A/T	1	58364423	INRA	0.177374	0.0110497	0.291825	0.0251397	0.249244
PUT-163a-78086550-4187	C/G	5	147980662	INRA	0.377465	0.019337	0.46997	0.0112676	0.359534
PUT-163a-78087119-4200	A/G	5	215659822	INRA	0.431624	0.0303867	0.490649	0.00854701	0.370281
PUT-163a-78087119-4201	A/G	5	215660111	INRA	0.405899	0.0165746	0.48229	0.00842697	0.365988
PUT-163a-78087243-4204	A/G	8	116860792	INRA	0.2	0.019337	0.32	0.0112676	0.2688
PUT-163a-78087243-4205	A/T	8	116860744	INRA	0.308782	0.0248619	0.426871	0.0226629	0.335762
PUT-163a-78087768-4207	A/G	1	290805843	INRA	0.102694	0.179558	0.184295	0.003367	0.167313
PUT-163a-78087967-4211	A/G	3	220506868	INRA	0.140669	0.00828729	0.241762	0.00835655	0.212537
PUT-163a-78087967-4212	A/C	3	220506908	INRA	0.142061	0.00828729	0.24376	0.00557103	0.21405
PUT-163a-78088608-4213	A/G	5	88658938	INRA	0.0858726	0.00276243	0.156997	0.00554017	0.144673
PUT-163a-78088608-4215	C/G	5	88659012	INRA	0.105556	0.00552486	0.188827	0	0.170999
PUT-163a-78089347-4224	A/T	8	171213488	INRA	0.267409	0.00828729	0.391803	0.0167131	0.315048
PUT-163a-78089347-4225	A/G	8	171213375	INRA	0.259943	0.0276243	0.384745	0.00284091	0.310731
PUT-163a-78089662-4227	A/T	2	213948797	INRA	0.315126	0.0138122	0.431643	0.00840336	0.338485
PUT-163a-78089980-4234	A/G	1	288855192	INRA	0.376056	0.019337	0.469276	0.0084507	0.359166
PUT-163a-78091466-4240	A/G	6	73905001	INRA	0.446779	0.0138122	0.494335	0.0252101	0.372151
PUT-163a-78091466-4241	A/G	6	73904998	INRA	0.0986111	0.00552486	0.177774	0.00833333	0.161972
PUT-163a-78092140-4247	A/G	2	1285001	INRA	0.152778	0.00552486	0.258873	0.00555556	0.225366
PUT-163a-78092140-4249	A/G	2	1283721	INRA	0.337535	0.0138122	0.44721	0.0252101	0.347212
PUT-163a-78092237-4250	A/G	8	110988886	INRA	0.252809	0.0165746	0.377793	0.0280899	0.306429
PUT-163a-78092237-4251	A/G	8	110988894	INRA	0.190476	0.0138122	0.30839	0.0112045	0.260838
PUT-163a-78092282-4253	A/C	2	188055661	INRA	0.439776	0.0138122	0.492746	0.0168067	0.371347
PUT-163a-78092706-4257	A/G	3	138122637	INRA	0.0680556	0.00552486	0.126848	0.0138889	0.118803
PUT-163a-78092706-4259	A/G	3	138122644	INRA	0.279883	0.0524862	0.403097	0.0174927	0.321854
PUT-163a-78092903-4261	A/G	1	299560371	INRA	0.37037	0.0303867	0.466392	0	0.357631
PUT-163a-78093215-4263	A/G	8	169688706	INRA	0.440199	0.168508	0.492848	0.00996678	0.371398
PUT-163a-78103544-4264	A/C	3	155960502	INRA	0.134943	0.0276243	0.233467	0.00852273	0.206214
PUT-163a-78103662-4265	A/G	2	3806120	INRA	0.25	0.0165746	0.375	0.00561798	0.304688
PUT-163a-78105559-4270	A/G	1	284010291	INRA	0.170391	0.0110497	0.282716	0.0223464	0.242752
PUT-163a-78106858-4272	A/G	1	190747955	INRA	0.127424	0.00276243	0.222374	0	0.197649
PUT-163a-78107436-4275	C/G	1	196589117	INRA	0.342618	0.00828729	0.450462	0.0111421	0.349004
PUT-163a-78108031-4276	A/C	8	164866713	INRA	0.473389	0.0138122	0.498584	0.0168067	0.374291
PUT-163a-78108989-4283	A/G	7	133943986	INRA	0.212676	0.019337	0.33489	0.0197183	0.278814
PUT-163a-78109095-4286	A/T	8	149044244	INRA	0.404494	0.0165746	0.481757	0.0168539	0.365712
PUT-163a-78110296-4293	C/G	2	193497384	INRA	0.0886288	0.174033	0.161547	0.0100334	0.148499
PUT-163a-78110296-4294	A/G	2	193497332	INRA	0.418079	0.0220994	0.486578	0.0169492	0.368199
PUT-163a-78110296-4295	A/G	2	193497630	INRA	0.381944	0.00552486	0.472126	0.0305556	0.360674
PUT-163a-78110296-4297	A/G	2	193497611	INRA	0.350416	0.00276243	0.455249	0.0304709	0.351623
PUT-163a-78110589-4304	A/G	3	38240705	INRA	0.162319	0.0469613	0.271943	0.0173913	0.234966
PUT-163a-78112211-4308	A/C	6	103440074	INRA	0.31882	0.0165746	0.434348	0.00280899	0.340019
PUT-163a-78112739-4310	A/C	4	41032807	INRA	0.143064	0.0441989	0.245193	0.00289017	0.215133
PUT-163a-78112841-4311	A/G	7	41740308	INRA	0.350559	0.0110497	0.455335	0.0195531	0.35167
PUT-163a-78112841-4312	A/G	7	41740287	INRA	0.350559	0.0110497	0.455335	0.0195531	0.35167
PUT-163a-78113073-4313	A/G	3	58715038	INRA	0.287535	0.0248619	0.409718	0.00849858	0.325783
PUT-163a-78113073-4314	A/C	3	58714575	INRA	0.136236	0.0165746	0.235351	0.0140449	0.207656
PUT-163a-78113253-4315	A/G	4	233121674	INRA	0.410364	0.0138122	0.483931	0.0140056	0.366836
PUT-163a-78113253-4316	A/G	4	233120915	INRA	0.445682	0.00828729	0.494099	0.0167131	0.372032
PUT-163a-78113898-4320	A/G	6	75517507	INRA	0.12465	0.0138122	0.218225	0.00280112	0.194414
PUT-163a-78113898-4323	A/G	6	75517239	INRA	0.467967	0.00828729	0.497948	0.0167131	0.373972
PUT-163a-78115415-4342	A/T	4	2526276	INRA	0.321637	0.0552486	0.436374	0.0643275	0.341163
PUT-163a-78115415-4343	A/T	4	2526197	INRA	0.43662	0.019337	0.491966	0.028169	0.370951
PUT-163a-78115415-4344	C/G	4	2526167	INRA	0.150146	0.0524862	0.255204	0.00291545	0.222639
PUT-163a-78115808-4348	A/G	2	209927278	INRA	0.414141	0.179558	0.485257	0.020202	0.36752
PUT-163a-78115808-4349	A/G	2	209927506	INRA	0.0958333	0.00552486	0.173299	0.0138889	0.158282
PUT-163a-78116027-4353	A/G	8	23771334	INRA	0.193709	0.165746	0.312371	0.00331126	0.263583
PUT-163a-78116027-4354	A/C	8	23771379	INRA	0.391061	0.0110497	0.476265	0.0167598	0.362851
PUT-163a-78116163-4359	A/G	10	111843535	INRA	0.176389	0.00552486	0.290552	0.00833333	0.248342
PUT-163a-78116163-4360	A/C	10	111843474	INRA	0.190616	0.058011	0.308563	0.0058651	0.260957
PUT-163a-78118553-4379	A/G	4	71986628	INRA	0.1625	0.00552486	0.272188	0.025	0.235144
PUT-163a-78119421-4381	A/C	6	163869634	INRA	0.302817	0.019337	0.422238	0.0140845	0.333095
PUT-163a-78119421-4384	A/G	6	163869773	INRA	0.184358	0.0110497	0.30074	0.00558659	0.255518
PUT-163a-78119421-4385	A/G	6	163869556	INRA	0.0527778	0.00552486	0.0999846	0.0111111	0.0949861
PUT-163a-78120078-4387	A/G	3	17430258	INRA	0.0724432	0.0276243	0.13439	0.0142045	0.12536
PUT-163a-78120310-4388	A/G	7	157280694	INRA	0.282913	0.0138122	0.405747	0.00560224	0.323431
PUT-163a-78121045-4390	A/G	3	200702122	INRA	0.293296	0.0110497	0.414547	0.0223464	0.328622
PUT-163a-78121212-4392	A/G	1	299559822	INRA	0.383621	0.038674	0.472912	0.00287356	0.361089
PUT-163a-78121249-4396	A/T	3	145737837	INRA	0.117898	0.0276243	0.207996	0.00852273	0.186365
PUT-163a-78122363-4401	A/G	1	285227497	INRA	0.0915698	0.0497238	0.166369	0.00290698	0.15253
PUT-163a-78122363-4402	C/G	1	285228530	INRA	0.468661	0.0303867	0.498036	0.019943	0.374016
PUT-163a-78122682-4404	A/C	4	24909358	INRA	0.196023	0.0276243	0.315196	0.119318	0.265521
PUT-163a-78122682-4405	A/G	4	24909405	INRA	0.415278	0.00552486	0.485644	0.025	0.367719
PUT-163a-78122776-4410	A/G	9	154548959	INRA	0.280453	0.0248619	0.403598	0.0113314	0.322153
PUT-163a-78122879-4417	A/T	1	263148351	INRA	0.294693	0.0110497	0.415698	0.0139665	0.329296
PUT-163a-78123293-4429	A/T	2	145019270	INRA	0.296188	0.058011	0.416921	0.0175953	0.330009
PUT-163a-78123541-4431	A/G	7	153100989	INRA	0.450704	0.019337	0.49514	0.0112676	0.372558
PUT-163a-78123660-4432	A/G	7	111658183	INRA	0.276685	0.0165746	0.400261	0.00280899	0.320157
PUT-163a-78123661-4433	A/G	7	111659433	INRA	0.25419	0.0110497	0.379155	0.00558659	0.307276
PUT-163a-78123661-4434	A/T	7	111659166	INRA	0.312325	0.0138122	0.429556	0.00840336	0.337297
PUT-163a-78123661-4435	C/G	7	111659402	INRA	0.255587	0.0110497	0.380524	0.00837989	0.308125
PUT-163a-78123795-4439	A/C	9	144307969	INRA	0.227143	0.0331492	0.351098	0.0142857	0.289463
PUT-163a-78124186-4445	A/G	2	146019190	INRA	0.384831	0.0165746	0.473472	0.0337079	0.361384
PUT-163a-78125205-4455	A/G	10	15550017	INRA	0.261905	0.0138122	0.386621	0.00840336	0.311883
PUT-163a-84626286-4456	A/C	5	12274590	INRA	0.221448	0.00828729	0.344818	0.00835655	0.285368
PUT-163a-84969550-4459	A/G	3	47849599	INRA	0.41573	0.0165746	0.485797	0.0337079	0.367798
PUT-163a-84969550-4460	A/G	3	47849718	INRA	0.171831	0.019337	0.28461	0.0112676	0.244109
PUT-163a-86466287-4481	A/G	1	229898788	INRA	0.355072	0.0469613	0.457992	0.026087	0.353114
PUT-163a-86466287-4482	A/G	1	229898718	INRA	0.341808	0.0220994	0.449951	0.0169492	0.348723
PUT-163a-86466287-4483	A/G	1	229898856	INRA	0.347339	0.0138122	0.453389	0.022409	0.350608
PUT-163a-86468823-4491	A/G	6	120879772	INRA	0.0583333	0.00552486	0.109861	0.00555556	0.103826
PUT-163a-86469191-4494	A/G	6	122126334	INRA	0.154596	0.00828729	0.261392	0.00835655	0.227229
PUT-163a-86469720-4496	A/G	8	170316558	INRA	0.317039	0.0110497	0.433051	0.0027933	0.339284
PUT-163a-86469720-4499	A/G	8	170316976	INRA	0.238701	0.0220994	0.363445	0.0141243	0.297399
PUT-163a-86470670-4501	A/C	9	39670383	INRA	0.242978	0.0165746	0.367879	0.0140449	0.300211
PUT-163a-86470789-4502	A/T	1	5740302	INRA	0.415254	0.0220994	0.485636	0.0112994	0.367715
PUT-163a-86470789-4503	A/G	1	5740373	INRA	0.175978	0.0110497	0.290019	0.0167598	0.247964
PUT-163a-86470789-4504	A/G	1	5740354	INRA	0.415254	0.0220994	0.485636	0.0112994	0.367715
PUT-163a-86471385-4507	A/G	1	254986403	INRA	0.488858	0.00828729	0.499752	0.0194986	0.374876
PUT-163a-86472589-4510	A/G	6	153257020	INRA	0.451895	0.0524862	0.495372	0.0116618	0.372675
PUT-163a-86473168-4518	A/G	3	212156590	INRA	0.177374	0.0110497	0.291825	0.00837989	0.249244
PUT-163a-86473403-4519	A/G	4	32530819	INRA	0.198324	0.0110497	0.317983	0.00558659	0.267427
PUT-163a-86475047-4524	A/G	8	169088324	INRA	0.341667	0.00552486	0.449861	0.0277778	0.348674
PUT-163a-88747038-4526	A/C	1	283862456	INRA	0.266017	0.00828729	0.390504	0.0306407	0.314257
PUT-163a-88747784-4527	C/G	10	138191759	INRA	0.0824022	0.0110497	0.151224	0.0027933	0.13979
PUT-163a-88748877-4533	A/G	5	3057217	INRA	0.255556	0.00552486	0.380494	0.0166667	0.308106
PUT-163a-88749542-4536	A/C	8	172224419	INRA	0.308864	0.00276243	0.426934	0.0193906	0.335798
PUT-163a-88750800-4538	A/G	9	146305103	INRA	0.380223	0.00828729	0.471307	0.0194986	0.360242
PUT-163a-88752620-4549	A/G	5	20772915	INRA	0.192958	0.019337	0.31145	0.0140845	0.26295
PUT-163a-88752753-4552	A/T	8	100958428	INRA	0.248596	0.0165746	0.373592	0.0196629	0.303806
PUT-163a-88752821-4554	A/G	8	156625025	INRA	0.36	0.0331492	0.4608	0.0285714	0.354632
PUT-163a-88752821-4558	A/G	8	156625241	INRA	0.439093	0.0248619	0.492581	0.0169972	0.371263
PUT-163a-88753790-4562	A/G	8	13596862	INRA	0.463173	0.0248619	0.497288	0.01983	0.37364
PUT-163a-88754120-4563	A/G	3	200702050	INRA	0.3	0.0331492	0.42	0.0171429	0.3318
PUT-163a-88754338-4567	A/T	9	118451353	INRA	0.25	0.0220994	0.375	0.0141243	0.304688
PUT-163a-88754607-4569	A/T	6	108061240	INRA	0.400838	0.0110497	0.480334	0.0139665	0.364974
PUT-163a-88754607-4571	A/C	6	108060971	INRA	0.369253	0.038674	0.46581	0.00862069	0.357321
PUT-163a-88754607-4573	A/G	6	108061275	INRA	0.0747922	0.00276243	0.138397	0.00554017	0.12882
PUT-163a-88754682-4574	A/G	8	103312502	INRA	0.127389	0.132597	0.222321	0.00636943	0.197608
PUT-163a-88754682-4575	A/G	8	103312474	INRA	0.314655	0.038674	0.431295	0.0143678	0.338287
PUT-163a-88755043-4579	A/C	10	22125640	INRA	0.423184	0.0110497	0.488199	0.00837989	0.36903
PUT-163a-88756199-4581	A/T	6	161416279	INRA	0.445225	0.0165746	0.493999	0.0196629	0.371982
PUT-163a-89246749-4594	C/G	6	160701435	INRA	0.360955	0.0165746	0.461333	0.0140449	0.354919
PUT-163a-89247801-4610	A/G	6	137859940	INRA	0.458807	0.0276243	0.496606	0.00852273	0.373297
PUT-163a-89247801-4612	A/G	6	137859871	INRA	0.42577	0.0138122	0.48898	0.0168067	0.369429
PUT-163a-89248979-4617	A/C	7	128121440	INRA	0.381616	0.00828729	0.47197	0.0111421	0.360592
PUT-163a-89248979-4619	C/G	7	128121339	INRA	0.0847458	0.0220994	0.155128	0.00564972	0.143096
PUT-163a-89248979-4620	A/G	7	128121511	INRA	0.216667	0.00552486	0.339444	0.00555556	0.281833
PUT-163a-89248979-4622	A/G	7	128121322	INRA	0.269553	0.0110497	0.393788	0.00837989	0.316254
PUT-163a-89249187-4625	C/G	4	37023987	INRA	0.320225	0.0165746	0.435362	0.011236	0.340592
PUT-163a-89249187-4626	A/C	4	37023932	INRA	0.132022	0.0165746	0.229185	0.00561798	0.202922
PUT-163a-89249187-4628	A/G	4	37023868	INRA	0.164789	0.019337	0.275267	0.0084507	0.237381
PUT-163a-89249339-4630	A/G	10	108378345	INRA	0.480447	0.0110497	0.499235	0.0167598	0.374617
PUT-163a-89249339-4631	A/C	10	108378288	INRA	0.487252	0.0248619	0.499675	0.0169972	0.374837
PUT-163a-89249339-4632	A/G	10	108378363	INRA	0.485836	0.0248619	0.499599	0.0141643	0.374799
PUT-163a-89249343-4633	A/G	9	30844365	INRA	0.217087	0.0138122	0.33992	0.0196078	0.282147
PUT-163a-89249801-4639	A/G	8	25015578	INRA	0.0916667	0.00552486	0.166528	0.0166667	0.152662
PUT-163a-89249801-4641	A/T	8	25015633	INRA	0.0847222	0.00552486	0.155089	0.0138889	0.143062
PUT-163a-89249846-4642	C/G	1	86166459	INRA	0.199446	0.00276243	0.319335	0.0110803	0.268347
PUT-163a-89250320-4644	C/G	9	147281177	INRA	0.321727	0.00828729	0.436437	0.0194986	0.341199
PUT-163a-89250869-4646	A/G	1	12517267	INRA	0.430595	0.0248619	0.490366	0.0169972	0.370137
PUT-163a-89252215-4648	A/C	8	164188963	INRA	0.394587	0.0303867	0.477776	0.019943	0.363641
PUT-163a-89252215-4653	A/G	8	164188652	INRA	0.238827	0.0110497	0.363577	0.0195531	0.297483
PUT-163a-89252435-4659	A/G	10	132030342	INRA	0.256303	0.0138122	0.381223	0.00840336	0.308558
PUT-163a-89252658-4662	C/G	7	130319775	INRA	0.397651	0.176796	0.479049	0.0167785	0.364305
PUT-163a-89252858-4663	A/G	7	11442302	INRA	0.362881	0.00276243	0.462397	0.00554017	0.355491
PUT-163a-89754492-4670	A/G	10	76224930	INRA	0.389518	0.0248619	0.475588	0.0368272	0.362496
PUT-163a-89754706-4671	A/G	7	19497183	INRA	0.0692521	0.00276243	0.128912	0.00554017	0.120603
PUT-163a-89754706-4672	A/G	7	19497325	INRA	0.457507	0.0248619	0.496389	0.0141643	0.373188
PUT-163a-89756005-4673	A/G	3	93205028	INRA	0.474576	0.0220994	0.498707	0.0225989	0.374353
PUT-163a-89759500-4683	A/G	2	216285446	INRA	0.415042	0.00828729	0.485564	0.0222841	0.367678
PUT-163a-89759564-4684	A/G	5	213908962	INRA	0.292373	0.0220994	0.413782	0.019774	0.328174
PUT-163a-89759564-4685	A/G	5	213909177	INRA	0.305634	0.019337	0.424444	0.0197183	0.334367
PUT-163a-89759704-4687	A/G	1	246817049	INRA	0.109722	0.00552486	0.195367	0.0138889	0.176282
PUT-163a-89759744-4692	A/G	1	205189764	INRA	0.0960452	0.0220994	0.173641	0.00564972	0.158565
PUT-163a-89762606-4702	A/C	2	7191765	INRA	0.132682	0.0110497	0.230154	0.0139665	0.203669
PUT-163a-89762653-4707	A/G	5	8134415	INRA	0.110028	0.00828729	0.195843	0.00278552	0.176666
PUT-163a-89763149-4708	A/G	5	191361248	INRA	0.386872	0.0110497	0.474404	0.0139665	0.361874
PUT-163a-89763149-4709	A/C	5	191361140	INRA	0.398571	0.0331492	0.479424	0.02	0.364501
PUT-163a-89763353-4714	A/G	5	179761225	INRA	0.497126	0.038674	0.499983	0.0114943	0.374992
PUT-163a-91049286-4723	A/C	9	144297865	INRA	0.198034	0.0165746	0.317633	0.00280899	0.267187
PUT-163a-91049497-4724	A/G	5	12565656	INRA	0.255714	0.0331492	0.380649	0.00285714	0.308202
PUT-163a-91049497-4725	A/G	5	12567844	INRA	0.286119	0.0248619	0.40851	0	0.32507
PUT-163a-91049497-4726	A/G	5	12567838	INRA	0.239437	0.019337	0.364213	0.0169014	0.297888
PUT-163a-91050968-4727	C/G	5	177663086	INRA	0.48324	0.0110497	0.499438	0.0223464	0.374719
PUT-163a-91054620-4735	A/C	1	237087492	INRA	0.202899	0.0469613	0.323461	0.0231884	0.271148
PUT-163a-91054620-4736	A/C	1	237087552	INRA	0.157895	0.00276243	0.265928	0.0110803	0.230569
PUT-163a-91054912-4739	A/G	1	46064096	INRA	0.140056	0.0138122	0.240881	0.00560224	0.211869
PUT-163a-91054926-4741	A/G	4	219996436	INRA	0.251404	0.0165746	0.376401	0.0196629	0.305562
PUT-163a-91055993-4743	A/G	1	222720881	INRA	0.330946	0.0359116	0.442841	0.0372493	0.344787
PUT-163a-91055993-4744	A/G	1	222720749	INRA	0.344538	0.0138122	0.451663	0.0392157	0.349663
PUT-163a-91056577-4755	A/T	5	204628597	INRA	0.432584	0.0165746	0.49091	0.0224719	0.370414
PUT-163a-91870981-4763	A/G	7	18222359	INRA	0.317927	0.0138122	0.433699	0.00840336	0.339652
PUT-163a-91871509-4764	A/G	7	141002983	INRA	0.197222	0.00552486	0.316651	0.00555556	0.266517
PUT-163a-91872419-4768	A/G	8	105567043	INRA	0.16289	0.0248619	0.272713	0.00283286	0.235527
PUT-163a-91872419-4769	A/C	8	105566792	INRA	0.163352	0.0276243	0.273337	0.00852273	0.23598
PUT-163a-91872856-4771	A/G	4	229902592	INRA	0.170391	0.0110497	0.282716	0.00558659	0.242752
PUT-163a-91873336-4773	A/G	5	31131707	INRA	0.25	0.0165746	0.375	0.011236	0.304688
PUT-163a-91873854-4774	A/C	8	85863995	INRA	0.206944	0.00552486	0.328237	0.0138889	0.274367
PUT-163a-91873854-4775	A/T	8	85864051	INRA	0.213043	0.0469613	0.335312	0.0144928	0.279095
PUT-163a-91874258-4778	A/C	5	130658666	INRA	0.416901	0.019337	0.486189	0.0056338	0.367999
PUT-163a-91874274-4780	A/C	10	112093738	INRA	0.172702	0.00828729	0.285752	0.0111421	0.244925
PUT-163a-91875212-4781	A/G	5	7724698	INRA	0.0677233	0.0414365	0.126274	0.00864553	0.118301
PUT-163a-91875212-4782	A/C	5	7724714	INRA	0.067867	0.00276243	0.126522	0.00831025	0.118518
PUT-163a-91876396-4785	A/G	7	24227429	INRA	0.0752351	0.118785	0.13915	0.0940439	0.129468
PUT-163a-91877872-4792	C/G	7	13209205	INRA	0.3	0.00552486	0.42	0.00555556	0.3318
PUT-163a-91878433-4794	A/G	10	132702129	INRA	0.155989	0.00828729	0.263313	0.00557103	0.228646
PUT-163a-91878761-4795	A/G	8	6856360	INRA	0.26324	0.11326	0.387889	0.0155763	0.31266
PUT-163a-91878761-4796	C/G	8	6856313	INRA	0.231844	0.0110497	0.356184	0.0223464	0.292751
PUT-163a-93011727-4797	A/G	1	277849479	INRA	0.124302	0.0110497	0.217702	0.0139665	0.194005
PUT-163a-93011727-4798	A/G	1	277850711	INRA	0.131653	0.0138122	0.22864	0.00560224	0.202502
PUT-163a-93012953-4804	A/G	7	162155226	INRA	0.171745	0.00276243	0.284498	0.00554017	0.244028
PUT-163a-93013517-4810	A/G	9	151764660	INRA	0.0530726	0.0110497	0.100512	0	0.0954605
PUT-163a-93013701-4812	A/G	4	230213027	INRA	0.317416	0.0165746	0.433326	0	0.33944
PUT-163a-93014139-4814	A/C	10	80051436	INRA	0.470085	0.0303867	0.49821	0.011396	0.374104
PUT-163a-93015162-4825	A/G	3	106957725	INRA	0.0847222	0.00552486	0.155089	0.0361111	0.143062
PUT-163a-93015241-4826	A/G	8	171565941	INRA	0.214058	0.135359	0.336474	0.00638978	0.279866
PUT-163a-93015957-4829	A/T	5	163228400	INRA	0.332386	0.0276243	0.443811	0.0113636	0.345327
PUT-163a-93016565-4831	A/G	5	7996427	INRA	0.315493	0.019337	0.431914	0.0169014	0.338639
PUT-163a-93016584-4835	A/G	9	105691600	INRA	0.148876	0.0165746	0.253424	0.00561798	0.221312
PUT-163a-93017150-4839	C/G	7	161700308	INRA	0.227147	0.00276243	0.351102	0.0166205	0.289466
PUT-163a-93280940-4840	C/G	5	94443945	INRA	0.219888	0.0138122	0.343074	0.00840336	0.284224
PUT-163a-93281684-4842	A/G	6	147656102	INRA	0.297753	0.0165746	0.418192	0.011236	0.33075
PUT-163a-93281684-4843	A/C	6	147656140	INRA	0.136872	0.0110497	0.236275	0.0167598	0.208362
PUT-163a-93281720-4844	A/G	5	130501052	INRA	0.388268	0.0110497	0.475032	0.0223464	0.362204
PUT-163a-93283750-4847	A/G	5	18452835	INRA	0.219101	0.0165746	0.342192	0.011236	0.283644
PUT-163a-93283750-4848	A/G	5	18452726	INRA	0.213687	0.0110497	0.33605	0.0251397	0.279585
PUT-163a-93283750-4849	A/G	5	18452810	INRA	0.214085	0.019337	0.336505	0.0169014	0.279887
PUT-163a-93283750-4850	A/C	5	18452570	INRA	0.166667	0.0138122	0.277778	0.00840336	0.239198
PUT-163a-94472096-4855	A/G	6	112512580	INRA	0.358543	0.0138122	0.45998	0.022409	0.354189
PUT-163a-94472096-4856	A/G	6	112515260	INRA	0.245098	0.0138122	0.37005	0.00840336	0.301581
PUT-163a-94472707-4860	A/G	9	152088353	INRA	0.284483	0.038674	0.407105	0.045977	0.324238
PUT-163a-94473612-4863	A/C	6	6268078	INRA	0.396648	0.0110497	0.478637	0.0223464	0.36409
PUT-163a-94473612-4864	A/G	6	6268139	INRA	0.316667	0.00552486	0.432778	0.0222222	0.339129
PUT-163a-94473788-4869	A/G	4	32530097	INRA	0.161111	0.00552486	0.270309	0.00555556	0.233775
PUT-163a-94473855-4870	A/C	3	228720304	INRA	0.370056	0.0220994	0.466229	0.0112994	0.357544
PUT-163a-94475287-4875	A/G	6	158198759	INRA	0.150418	0.00828729	0.255585	0.0111421	0.222923
PUT-163a-94475287-4876	A/C	6	158198766	INRA	0.097493	0.00828729	0.175976	0.00557103	0.160492
PUT-163a-94475607-4877	A/G	7	172580930	INRA	0.191341	0.0110497	0.309459	0.00837989	0.261577
PUT-163a-94476049-4878	A/G	1	232180798	INRA	0.0891365	0.00828729	0.162382	0.00557103	0.149198
PUT-163a-94477249-4885	A/G	3	187053517	INRA	0.377437	0.00828729	0.469957	0.0194986	0.359527
PUT-163a-94477459-4887	A/G	6	149823632	INRA	0.296089	0.0110497	0.416841	0.0223464	0.329963
PUT-163a-94477459-4888	A/G	6	149823732	INRA	0.125698	0.0110497	0.219797	0.00558659	0.195641
PUT-163a-94477459-4889	A/T	6	149823702	INRA	0.296919	0.0138122	0.417516	0.022409	0.330356
PUT-163a-94477459-4890	A/G	6	149823628	INRA	0.14624	0.00828729	0.249707	0.00835655	0.21853
PUT-163a-94478236-4898	A/G	2	201417657	INRA	0.288515	0.0138122	0.410549	0.0168067	0.326273
PUT-163a-94480077-4901	A/G	9	137413358	INRA	0.249288	0.0303867	0.374287	0.00854701	0.304241
PUT-163a-94480077-4903	A/G	9	137413641	INRA	0.288732	0.019337	0.410732	0.0478873	0.326382
PZA00001.8	A/C	8	166078830	Panzea	0.473538	0.00828729	0.498599	0.0222841	0.374299
PZA00003.11	A/C	6	121697500	Panzea	0.113573	0.00276243	0.201349	0.00554017	0.181078
PZA00003.5	A/G	6	121697395	Panzea	0.111111	0.00552486	0.197531	0.00555556	0.178022
PZA00004.2	A/G	5	13621123	Panzea	0.221264	0.038674	0.344613	0.00574713	0.285234
PZA00005.2	A/G	4	237391404	Panzea	0.413842	0.0220994	0.485154	0.0141243	0.367467
PZA00005.8	A/C	4	237391332	Panzea	0.401989	0.0276243	0.480788	0.00852273	0.365209
PZA00006.16	A/G	6	86257854	Panzea	0.263305	0.0138122	0.387951	0.00560224	0.312698
PZA-000061001	A/G	2	33346033	Public	0.280282	0.019337	0.403448	0.0140845	0.322063
PZA00007.1	A/C	10	144616587	Panzea	0.490085	0.0248619	0.499803	0.0169972	0.374902
PZA00013.8	A/G	1	264163814	Panzea	0.287425	0.0773481	0.409624	0.0239521	0.325728
PZA-000148003	A/C	5	164727639	Public	0.485876	0.0220994	0.499601	0.0282486	0.3748
PZA00017.1	A/G	1	35578083	Panzea	0.152661	0.0138122	0.258711	0.00280112	0.225246
PZA00017.4	A/G	1	35578167	Panzea	0.0840336	0.0138122	0.153944	0.00560224	0.142095
PZA-000175002	A/T	1	8558256	Public	0.3625	0.00552486	0.462187	0.00833333	0.355379
PZA00020.1	A/G	8	165411598	Panzea	0.231322	0.038674	0.355624	0.0143678	0.29239
PZA-000222007	A/G	5	59271817	Public	0.450284	0.0276243	0.495057	0.0142045	0.372516
PZA-000310005	A/C	10	20409576	Public	0.19774	0.0220994	0.317278	0.0112994	0.266945
PZA-000399010	A/G	4	224036845	Public	0.407407	0.0303867	0.482853	0.02849	0.36628
PZA-000403005	A/G	1	224079095	Public	0.308451	0.019337	0.426618	0.0140845	0.335616
PZA-000405002	A/G	7	144130314	Public	0.321727	0.00828729	0.436437	0.0194986	0.341199
PZA-000422002	A/G	8	154682448	Public	0.134349	0.00276243	0.232599	0.0193906	0.205548
PZA-000429001	A/G	8	145842587	Public	0.367978	0.0165746	0.46514	0.0280899	0.356962
PZA00043.7	A/G	7	172926856	Panzea	0.107242	0.00828729	0.191483	0.00278552	0.17315
PZA00045.1	A/G	8	118191980	Panzea	0.208914	0.00828729	0.330537	0.0222841	0.27591
PZA00045.4	A/G	8	118191829	Panzea	0.238827	0.0110497	0.363577	0.0139665	0.297483
PZA00047.2	A/G	3	205627388	Panzea	0.17	0.0331492	0.2822	0.02	0.242382
PZA00048.1	A/G	10	98715751	Panzea	0.371831	0.019337	0.467145	0.0056338	0.358033
PZA00048.2	A/G	10	98715675	Panzea	0.381766	0.0303867	0.472042	0.011396	0.36063
PZA00049.12	A/G	8	134066246	Panzea	0.098338	0.00276243	0.177335	0.0138504	0.161611
PZA-000492026	A/G	4	161070862	Public	0.0856354	0	0.156604	0.0773481	0.144341
PZA00050.9	A/G	1	296575998	Panzea	0.0761773	0.00276243	0.140749	0.00831025	0.130844
PZA-000516003	A/G	8	164866616	Public	0.45493	0.019337	0.495937	0.0140845	0.37296
PZA-000524002	A/T	5	133338936	Public	0.438547	0.0110497	0.492447	0.0391061	0.371195
PZA-000527006	A/G	2	219860018	Public	0.219274	0.0110497	0.342386	0.0139665	0.283772
PZA-000536002	A/G	6	123777598	Public	0.480282	0.019337	0.499222	0.0140845	0.374611
PZA00058.1	A/G	8	6023496	Unknown	0.434358	0.0110497	0.491382	0.0139665	0.370654
PZA00058.6	A/C	8	6023577	Panzea	0.420613	0.00828729	0.487395	0.0222841	0.368618
PZA00065.2	A/G	1	49621367	Panzea	0.202817	0.019337	0.323364	0.0169014	0.271082
PZA-000655001	A/C	7	139358571	Public	0.134722	0.00552486	0.233144	0.00277778	0.205966
PZA-000667001	A/G	3	162743710	Public	0.334278	0.0248619	0.445072	0.0169972	0.346028
PZA00067.10	A/G	5	145869341	Panzea	0.279202	0.0303867	0.402497	0.00569801	0.321495
PZA00067.8	A/C	5	145869216	Panzea	0.376045	0.00828729	0.46927	0.0278552	0.359163
PZA00069.4	A/G	5	215340163	Panzea	0.244382	0.0165746	0.369319	0.00561798	0.301121
PZA-000717015	A/C	8	70199463	Public	0.495822	0.00828729	0.499965	0.0222841	0.374983
PZA-000749001	C/G	3	6926974	Public	0.171309	0.00828729	0.283925	0.00835655	0.243618
PZA00078.2	A/C	4	18682174	Panzea	0.304775	0.0165746	0.423775	0.0252809	0.333982
PZA00084.2	A/G	7	41732007	Panzea	0.344101	0.0165746	0.451391	0.0252809	0.349514
PZA-000881001	A/C	5	98651459	Public	0.407821	0.0110497	0.483006	0.027933	0.366359
PZA00089.3	A/C	5	5289919	Panzea	0.307584	0.0165746	0.425952	0.0196629	0.335235
PZA-000892005	A/G	3	201685053	Public	0.168975	0.00276243	0.280845	0.00554017	0.241408
PZA00090.4	A/G	8	138794916	Panzea	0.43454	0.00828729	0.49143	0.0334262	0.370678
PZA-000904001	A/G	8	167092992	Public	0.494366	0.019337	0.499937	0.0140845	0.374968
PZA-000908002	A/G	8	101178933	Public	0.21831	0.019337	0.341301	0.0140845	0.283058
PZA00093.2	A/G	8	124657588	Panzea	0.286313	0.0110497	0.408676	0.0251397	0.325168
PZA-000933003	A/G	10	71465771	Public	0.356338	0.019337	0.458722	0.0140845	0.353509
PZA00099.6	A/G	3	186432969	Panzea	0.318942	0.00828729	0.434436	0.0250696	0.340068
PZA-000996001	A/G	5	38478710	Public	0.386872	0.0110497	0.474404	0.0195531	0.361874
PZA00100.14	A/C	3	5673926	Panzea	0.466006	0.0248619	0.497689	0.0254958	0.373842
PZA00100.2	A/G	3	5674016	Panzea	0.477591	0.0138122	0.498996	0.0364146	0.374497
PZA00103.20	A/C	7	173489499	Panzea	0.155989	0.00828729	0.263313	0.0111421	0.228646
PZA00106.9	A/G	1	10096325	Panzea	0.0947075	0.00828729	0.171476	0.0222841	0.156774
PZA00107.19	A/G	3	182088805	Panzea	0.228933	0.0165746	0.353045	0.00842697	0.290725
PZA00108.12	A/G	2	13851566	Panzea	0.113889	0.00552486	0.201836	0.0111111	0.181467
PZA00111.4	A/C	7	139366225	Panzea	0.264706	0.0138122	0.389273	0.0140056	0.313506
PZA00118.1	A/G	8	127489638	Unknown	0.374302	0.0110497	0.4684	0.0111732	0.358701
PZA00119.4	A/G	1	84814783	Panzea	0.075	0.00552486	0.13875	0.00555556	0.129124
PZA-001238001	A/G	1	295450468	Public	0.0888889	0.00552486	0.161975	0.0111111	0.148857
PZA00125.2	A/G	4	36210500	Panzea	0.443182	0.0276243	0.493543	0.00568182	0.371751
PZA00125.8	A/G	4	36210640	Panzea	0.109244	0.0138122	0.194619	0.00560224	0.175681
PZA00130.7	A/C	10	143674223	Panzea	0.211268	0.019337	0.333267	0.0112676	0.277734
PZA00130.9	A/G	10	143674115	Panzea	0.498588	0.0220994	0.499996	0.019774	0.374998
PZA00131.14	A/G	1	203947049	Panzea	0.097493	0.00828729	0.175976	0.00557103	0.160492
PZA00132.18	A/G	7	31773878	Panzea	0.203652	0.0165746	0.324355	0.0140449	0.271752
PZA00132.3	A/G	7	31773709	Panzea	0.397222	0.00552486	0.478873	0.0166667	0.364214
PZA00134.12	A/G	3	1631019	Panzea	0.0660112	0.0165746	0.123308	0.00280899	0.115705
PZA00139.4	A/G	4	20200808	Panzea	0.347222	0.00552486	0.453318	0.00555556	0.350569
PZA00140.7	A/G	2	143045436	Panzea	0.0554017	0.00276243	0.104665	0.00554017	0.0991873
PZA-001410001	A/G	5	173389286	Public	0.247863	0.0303867	0.372854	0.017094	0.303344
PZA00143.5	A/G	3	226481779	Panzea	0.169944	0.0165746	0.282126	0.00842697	0.242328
PZA-001456002	A/G	10	136296385	Public	0.452113	0.019337	0.495414	0.0028169	0.372696
PZA00151.2	A/C	4	132212669	Panzea	0.397183	0.019337	0.478857	0.0225352	0.364205
PZA00153.6	A/G	2	170296830	Panzea	0.318697	0.0248619	0.434258	0.0254958	0.339968
PZA00155.1	A/G	4	215267112	Panzea	0.142458	0.0110497	0.244328	0.0111732	0.21448
PZA00160.3	A/G	6	146415014	Panzea	0.307799	0.00828729	0.426118	0.00835655	0.33533
PZA-001618002	A/G	6	129664249	Public	0.423295	0.0276243	0.488233	0.0454545	0.369047
PZA-001619001	A/G	10	92133622	Public	0.157382	0.00828729	0.265225	0.00278552	0.230053
PZA00164.3	A/G	2	220832898	Panzea	0.417135	0.0165746	0.486267	0.0196629	0.368039
PZA00166.1	A/G	3	173587461	Panzea	0.195531	0.0110497	0.314597	0.0223464	0.265111
PZA00170.1	A/G	2	69704230	Panzea	0.133333	0.00552486	0.231111	0.0222222	0.204405
PZA-001751002	A/T	4	37348608	Public	0.299157	0.0165746	0.419324	0.00842697	0.331408
PZA-001755001	A/T	2	25310110	Public	0.435028	0.0220994	0.491557	0.0112994	0.370743
PZA-001804001	A/G	5	58602681	Public	0.332869	0.00828729	0.444135	0.0194986	0.345507
PZA00182.4	A/G	6	113558165	Panzea	0.439437	0.019337	0.492664	0.0225352	0.371305
PZA00184.4	A/G	9	155683487	Panzea	0.201133	0.0248619	0.321357	0.0169972	0.269722
PZA00189.23	A/C	8	171302381	Panzea	0.138268	0.0110497	0.2383	0.00837989	0.209907
PZA00192.7	A/G	1	35579161	Panzea	0.0865922	0.0110497	0.158188	0.00558659	0.145676
PZA00193.1	A/C	4	192205532	Panzea	0.491597	0.0138122	0.499859	0.0308123	0.374929
PZA-001935010	A/G	2	6474554	Public	0.386555	0.0138122	0.47426	0.0280112	0.361799
PZA-001972014	C/G	8	112677295	Public	0.167614	0.0276243	0.279039	0.0113636	0.240107
PZA-001974001	A/C	7	50154171	Public	0.22549	0.0138122	0.349289	0.0252101	0.288287
PZA-002002001	A/C	4	28980120	Public	0.435933	0.00828729	0.491791	0.0139276	0.370862
PZA00204.1	A/G	10	127348939	Panzea	0.0611111	0.00552486	0.114753	0.00555556	0.108169
PZA-002049001	C/G	10	144469845	Public	0.490028	0.0303867	0.499801	0.017094	0.374901
PZA00205.7	A/G	1	119653134	Panzea	0.375706	0.0220994	0.469102	0.0169492	0.359074
PZA00210.1	A/G	3	30057289	Panzea	0.267507	0.0138122	0.391894	0.0140056	0.315104
PZA00216.9	A/G	4	2999034	Panzea	0.210084	0.0138122	0.331897	0.00560224	0.27682
PZA-002174002	A/C	8	4176433	Public	0.324022	0.0110497	0.438064	0.0111732	0.342114
PZA00218.1	A/G	4	71640363	Panzea	0.344538	0.0138122	0.451663	0.022409	0.349663
PZA00222.5	A/G	5	59271871	Panzea	0.374294	0.0220994	0.468396	0.00847458	0.358699
PZA00223.4	A/G	6	156592786	Unknown	0.387324	0.019337	0.474608	0.0084507	0.361982
PZA-002264005	A/G	2	3180038	Public	0.469188	0.0138122	0.498101	0.0196078	0.374049
PZA00227.8	A/G	7	167241354	Panzea	0.254875	0.00828729	0.379827	0.0250696	0.307693
PZA00235.8	A/G	1	293795893	Panzea	0.0789474	0.00276243	0.145429	0.00277008	0.134855
PZA00237.6	A/C	2	6048853	Panzea	0.139276	0.00828729	0.239756	0.00557103	0.211015
PZA00237.7	A/G	2	6048795	Panzea	0.287709	0.0110497	0.409865	0.0111732	0.325871
PZA00237.8	A/G	2	6048913	Panzea	0.24581	0.0110497	0.370775	0.00558659	0.302038
PZA-002390001	A/G	5	212682814	Public	0.180556	0.00552486	0.29591	0.0166667	0.252129
PZA00240.4	A/G	1	41104478	Panzea	0.392758	0.00828729	0.476998	0.0111421	0.363235
PZA00240.6	A/G	1	41104295	Panzea	0.375	0.0165746	0.46875	0.0140449	0.358887
PZA00240.8	A/G	1	41104379	Panzea	0.227147	0.00276243	0.351102	0.0166205	0.289466
PZA00240.9	A/G	1	41104364	Panzea	0.383191	0.0303867	0.472711	0.00854701	0.360983
PZA00245.14	A/G	1	285522115	Panzea	0.0875	0.00552486	0.159688	0.00833333	0.146937
PZA00245.19	A/G	1	285522004	Panzea	0.195225	0.0165746	0.314224	0.0140449	0.264856
PZA-002478007	A/G	6	140913988	Public	0.349296	0.019337	0.454576	0.0112676	0.351257
PZA00250.1	A/G	6	132889427	Panzea	0.193593	0.00828729	0.31223	0.0139276	0.263486
PZA00255.17	A/C	5	170416167	Panzea	0.464689	0.0220994	0.497506	0.00847458	0.37375
PZA00256.16	A/G	7	17520123	Panzea	0.0896359	0.0138122	0.163203	0	0.149885
PZA00261.6	A/G	5	75935660	Unknown	0.458333	0.00552486	0.496528	0.0333333	0.373258
PZA-002613001	A/G	9	120363712	Public	0.0831025	0.00276243	0.152393	0.0110803	0.140781
PZA-002614002	A/G	4	200539283	Public	0.418539	0.0165746	0.486728	0.0224719	0.368276
PZA00263.13	A/G	1	65086506	Panzea	0.111111	0.00552486	0.197531	0.0111111	0.178022
PZA-002699001	A/G	3	64615276	Public	0.414085	0.019337	0.485237	0.0112676	0.36751
PZA00271.1	A/G	4	172522625	Panzea	0.0972222	0.00552486	0.17554	0	0.160133
PZA-002742001	C/G	3	97781701	Public	0.188889	0.00552486	0.30642	0.0222222	0.259473
PZA00276.18	A/G	1	293150895	Panzea	0.174095	0.00828729	0.287571	0.00835655	0.246223
PZA00277.13	A/C	2	144729547	Panzea	0.15562	0.0414365	0.262804	0.0172911	0.228271
PZA00283.1	A/G	9	22055806	Panzea	0.0766017	0.00828729	0.141468	0.00278552	0.131461
PZA00285.3	A/G	9	8955852	Panzea	0.302817	0.019337	0.422238	0.0140845	0.333095
PZA00286.1	A/C	3	65830255	Panzea	0.155125	0.00276243	0.262122	0.0166205	0.227768
PZA-002872001	A/G	7	13174365	Public	0.487324	0.019337	0.499679	0.0112676	0.374839
PZA00291.7	A/G	2	110826348	Panzea	0.320225	0.0165746	0.435362	0.0168539	0.340592
PZA00294.20	A/G	1	63891664	Panzea	0.261111	0.00552486	0.385864	0.0111111	0.311419
PZA00294.22	A/G	1	63891892	Panzea	0.49422	0.0441989	0.499933	0.0115607	0.374967
PZA00294.4	A/G	1	63891944	Panzea	0.21648	0.0110497	0.339233	0.00837989	0.281694
PZA-002969009	A/G	10	144061151	Public	0.450565	0.0220994	0.495112	0.019774	0.372544
PZA00298.5	A/G	8	168273438	Panzea	0.181944	0.00552486	0.297681	0.00833333	0.253374
PZA00300.12	A/G	5	172395470	Panzea	0.164345	0.00828729	0.274672	0.0111421	0.23695
PZA00300.16	A/G	5	172395504	Panzea	0.154062	0.0138122	0.260653	0.0112045	0.226683
PZA00303.21	A/G	3	189347297	Panzea	0.180672	0.0138122	0.29606	0.0196078	0.252234
PZA-003058021	A/C	9	19393702	Public	0.20028	0.0138122	0.320336	0.0140056	0.269028
PZA-003064006	A/G	1	249417407	Public	0.448753	0.00276243	0.494748	0.0277008	0.37236
PZA00309.1	A/G	3	1298537	Panzea	0.296089	0.0110497	0.416841	0.0167598	0.329963
PZA00316.9	A/G	3	225099271	Panzea	0.478693	0.0276243	0.499092	0.00852273	0.374546
PZA-003166001	A/G	7	143208018	Public	0.193593	0.00828729	0.31223	0.00278552	0.263486
PZA00318.2	A/G	1	256084651	Panzea	0.273109	0.0138122	0.397041	0.0196078	0.31822
PZA-003182005	A/G	8	153464299	Public	0.497207	0.0110497	0.499984	0.0167598	0.374992
PZA00323.3	A/G	9	146915036	Panzea	0.305797	0.0469613	0.42457	0.0144928	0.33444
PZA00323.4	A/G	9	146915233	Panzea	0.222841	0.00828729	0.346366	0.0167131	0.286381
PZA00328.1	A/C	1	59582044	Panzea	0.127778	0.00552486	0.222901	0.0111111	0.198059
PZA00332.3	A/G	4	189041979	Panzea	0.268802	0.00828729	0.393095	0.00835655	0.315833
PZA00332.5	A/G	4	189042036	Unknown	0.279167	0.00552486	0.402465	0.00833333	0.321476
PZA00332.7	A/G	4	189042034	Panzea	0.278873	0.019337	0.402206	0.0056338	0.321321
PZA-003385001	A/C	4	37230464	Public	0.168994	0.0110497	0.280871	0.0027933	0.241426
PZA00339.4	A/G	1	261177751	Unknown	0.22449	0.187845	0.348188	0.00680272	0.287571
PZA00340.1	A/G	2	199180541	Panzea	0.483099	0.019337	0.499429	0.0084507	0.374714
PZA00342.9	A/G	10	130512105	Panzea	0.121469	0.0220994	0.213428	0.0112994	0.190653
PZA00345.15	A/G	5	62595345	Panzea	0.120499	0.00276243	0.211957	0.0138504	0.189494
PZA00346.1	A/G	7	145729154	Panzea	0.261905	0.0138122	0.386621	0.0140056	0.311883
PZA00346.2	A/G	7	145729102	Panzea	0.365169	0.0165746	0.463641	0.0224719	0.356159
PZA00349.4	A/G	2	21283724	Panzea	0.421348	0.0165746	0.487628	0.0224719	0.368737
PZA00357.19	A/G	6	134461937	Panzea	0.208914	0.00828729	0.330537	0.0111421	0.27591
PZA00358.12	A/G	1	18980563	Panzea	0.194986	0.00828729	0.313933	0.0167131	0.264656
PZA00363.7	A/G	3	135907308	Panzea	0.181058	0.00828729	0.296553	0.0111421	0.252581
PZA00365.3	A/G	2	1268910	Panzea	0.35493	0.019337	0.457909	0.0225352	0.353069
PZA00367.6	A/G	2	164724240	Panzea	0.0586592	0.0110497	0.110437	0	0.104339
PZA00370.1	A/C	7	128121229	Panzea	0.124654	0.00276243	0.21823	0	0.194418
PZA-003713001	A/T	10	121752090	Public	0.369014	0.019337	0.465685	0.0169014	0.357254
PZA-003723001	A/C	7	45150930	Public	0.369444	0.00552486	0.46591	0.0111111	0.357374
PZA-003733001	A/G	3	182279935	Public	0.290278	0.00552486	0.412033	0.0138889	0.327148
PZA-003741001	A/G	1	217587466	Public	0.401961	0.0138122	0.480777	0.0196078	0.365204
PZA00380.10	A/C	3	39822311	Unknown	0.0698006	0.0303867	0.129857	0.002849	0.121425
PZA00380.5	A/G	3	39822327	Panzea	0.113889	0.00552486	0.201836	0.00555556	0.181467
PZA00381.5	A/G	1	238343616	Panzea	0.0654596	0.00828729	0.122349	0.00278552	0.114865
PZA00382.28	A/G	6	118604688	Panzea	0.377119	0.0220994	0.4698	0.00847458	0.359444
PZA00386.2	A/G	7	170656427	Panzea	0.247899	0.0138122	0.37289	0.0140056	0.303367
PZA00390.7	A/G	2	209927506	Panzea	0.0958333	0.00552486	0.173299	0.0138889	0.158282
PZA00391.2	A/G	3	158354531	Panzea	0.157895	0.00276243	0.265928	0.0110803	0.230569
PZA00393.1	A/G	1	4193258	Panzea	0.0893372	0.0414365	0.162712	0	0.149474
PZA00396.9	A/C	2	4692176	Panzea	0.311453	0.0110497	0.4289	0.0195531	0.336922
PZA00400.3	A/G	10	98999036	Panzea	0.475146	0.0552486	0.498765	0.0204678	0.374382
PZA00409.3	A/G	10	62249775	Panzea	0.391243	0.0220994	0.476344	0.0141243	0.362892
PZA00413.2	A/G	3	128907108	Panzea	0.210526	0.00276243	0.33241	0.0277008	0.277162
PZA00417.2	A/C	8	45262229	Panzea	0.198061	0.00276243	0.317666	0.0249307	0.26721
PZA00417.3	A/G	8	45262014	Panzea	0.0817175	0.00276243	0.150079	0.0193906	0.138818
PZA00419.1	A/G	8	126550861	Panzea	0.392157	0.0138122	0.47674	0.022409	0.363099
PZA00422.6	A/G	8	154682317	Panzea	0.25766	0.00828729	0.382543	0.0194986	0.309373
PZA00423.16	A/G	7	172769215	Panzea	0.222535	0.019337	0.346027	0.0112676	0.286159
PZA00424.1	A/G	7	174785900	Panzea	0.305866	0.0110497	0.424624	0.00837989	0.334471
PZA00425.11	A/C	1	21468295	Panzea	0.44507	0.019337	0.493965	0.0225352	0.371965
PZA00432.4	A/G	1	298689673	Panzea	0.43662	0.019337	0.491966	0.028169	0.370951
PZA00433.3	A/G	5	214074859	Panzea	0.248547	0.0497238	0.373542	0.00872093	0.303775
PZA00447.5	A/C	1	9052575	Panzea	0.119777	0.00828729	0.210861	0.00557103	0.18863
PZA00447.6	A/C	1	9052677	Panzea	0.206704	0.0110497	0.327955	0.0111732	0.274178
PZA00447.8	A/G	1	9052735	Panzea	0.236152	0.0524862	0.360768	0.0116618	0.295691
PZA00448.6	A/G	5	210299967	Panzea	0.205714	0.0331492	0.326792	0	0.273395
PZA00452.1	A/G	8	79189135	Panzea	0.245042	0.0248619	0.369993	0.00849858	0.301546
PZA00459.5	A/G	2	17094806	Panzea	0.2507	0.0138122	0.375699	0.00840336	0.305124
PZA00460.8	A/G	8	164859649	Unknown	0.396307	0.0276243	0.478495	0.0142045	0.364017
PZA00462.2	A/G	6	44008563	Panzea	0.488701	0.0220994	0.499745	0.0225989	0.374872
PZA00463.3	A/G	10	13493461	Panzea	0.226124	0.0165746	0.349983	0.0196629	0.288739
PZA00464.6	A/G	4	159667649	Panzea	0.0766017	0.00828729	0.141468	0.00835655	0.131461
PZA00466.1	A/G	9	12104064	Panzea	0.269014	0.019337	0.393291	0.0084507	0.315952
PZA00468.8	A/G	1	50096948	Panzea	0.182961	0.0110497	0.298972	0.0027933	0.25428
PZA00471.2	A/G	2	22504931	Panzea	0.145833	0.00552486	0.249132	0.00277778	0.218099
PZA00471.3	A/G	2	22505161	Panzea	0.108033	0.00276243	0.192724	0	0.174153
PZA00471.4	A/G	2	22505011	Panzea	0.108033	0.00276243	0.192724	0	0.174153
PZA00473.5	A/G	6	124146768	Panzea	0.376081	0.0414365	0.469288	0.0144092	0.359172
PZA00473.9	A/G	6	124146963	Panzea	0.0597222	0.00552486	0.112311	0.00277778	0.106004
PZA00477.5	A/C	1	299197562	Panzea	0.117647	0.0138122	0.207612	0.0112045	0.186061
PZA00479.9	A/G	2	195036102	Panzea	0.170423	0.019337	0.282757	0.0084507	0.242782
PZA00481.7	A/G	8	24530674	Panzea	0.169444	0.00552486	0.281466	0.0111111	0.241854
PZA00494.2	A/G	3	187930027	Unknown	0.428969	0.00828729	0.489909	0.0222841	0.369904
PZA00495.4	A/G	2	173250689	Panzea	0.378571	0.0331492	0.47051	0.0142857	0.35982
PZA00495.5	A/C	2	173250593	Panzea	0.391854	0.0165746	0.476609	0.00842697	0.363031
PZA00497.1	A/G	2	19918031	Panzea	0.201681	0.0138122	0.322011	0.0168067	0.270166
PZA00497.4	A/G	2	19917977	Panzea	0.0883978	0	0.161167	0.0110497	0.14818
PZA00498.5	A/C	8	52299429	Unknown	0.284091	0.0276243	0.406767	0.0284091	0.324037
PZA00505.5	A/G	7	168255020	Panzea	0.387955	0.0138122	0.474892	0.0196078	0.362131
PZA00508.2	A/G	3	12132551	Panzea	0.497199	0.0138122	0.499984	0.0252101	0.374992
PZA00509.1	A/G	3	58294211	Panzea	0.0947075	0.00828729	0.171476	0.00557103	0.156774
PZA00515.12	A/G	2	172144424	Panzea	0.322129	0.0138122	0.436724	0.0112045	0.34136
PZA00516.2	A/G	8	164866552	Panzea	0.255714	0.0331492	0.380649	0.0142857	0.308202
PZA00521.3	A/C	4	229180768	Panzea	0.15864	0.0248619	0.266947	0.0169972	0.231317
PZA00523.3	A/G	4	149284251	Panzea	0.117403	0	0.20724	0.0138122	0.185765
PZA00527.10	A/G	2	219860208	Panzea	0.237288	0.0220994	0.361965	0.00564972	0.296456
PZA00528.1	A/C	1	8353079	Panzea	0.289916	0.0138122	0.411729	0.00280112	0.326969
PZA00531.1	A/G	8	125316626	Panzea	0.112717	0.0441989	0.200023	0.00578035	0.180019
PZA00538.12	A/C	3	208472870	Panzea	0.356145	0.0110497	0.458612	0.0195531	0.353449
PZA00538.18	A/G	3	208472941	Panzea	0.356546	0.00828729	0.458842	0.0222841	0.353574
PZA00538.7	A/G	3	208473280	Panzea	0.372928	0	0.467706	0.00552486	0.358331
PZA00540.3	A/C	6	39892591	Panzea	0.314121	0.0414365	0.430898	0.0115274	0.338061
PZA00543.12	A/C	6	81693128	Unknown	0.471299	0.0856354	0.498353	0.0241692	0.374175
PZA00547.14	A/G	5	93579745	Panzea	0.247238	0	0.372222	0.0359116	0.302948
PZA00547.6	A/G	5	93579552	Panzea	0.349432	0.0276243	0.454658	0.0227273	0.351301
PZA00547.8	A/G	5	93579342	Panzea	0.229917	0.00276243	0.35411	0.0277008	0.291413
PZA00549.3	A/C	4	118700428	Panzea	0.0581717	0.00276243	0.109576	0.00554017	0.103572
PZA00552.4	A/G	10	26987438	Panzea	0.117403	0	0.20724	0.00828729	0.185765
PZA00562.3	A/G	10	61954483	Panzea	0.355153	0.00828729	0.458039	0.00835655	0.353139
PZA00562.4	A/G	10	61954391	Panzea	0.341808	0.0220994	0.449951	0.00564972	0.348723
PZA00562.5	A/G	10	61954503	Panzea	0.352113	0.019337	0.456259	0.0112676	0.352173
PZA00567.10	A/G	8	118280566	Panzea	0.246459	0.0248619	0.371434	0.0113314	0.302452
PZA00571.2	A/G	6	120640769	Panzea	0.460674	0.0165746	0.496907	0.011236	0.373449
PZA00578.1	A/G	6	63950351	Panzea	0.219274	0.0110497	0.342386	0.00837989	0.283772
PZA00578.2	A/G	6	63950427	Panzea	0.212676	0.019337	0.33489	0.0084507	0.278814
PZA00583.4	A/G	9	20597640	Panzea	0.495702	0.0359116	0.499963	0.017192	0.374982
PZA00587.3	A/G	10	84610447	Panzea	0.106742	0.0165746	0.190696	0.011236	0.172513
PZA00587.4	A/G	10	84610591	Panzea	0.110028	0.00828729	0.195843	0.0139276	0.176666
PZA00590.1	A/G	2	22069205	Panzea	0.139503	0	0.240083	0.00828729	0.211263
PZA00596.1	A/G	9	4009899	Panzea	0.101389	0.00552486	0.182218	0.00277778	0.165617
PZA00606.10	A/C	6	2395908	Panzea	0.179887	0.0248619	0.295055	0.00283286	0.251526
PZA00606.3	A/C	6	2395840	Panzea	0.42437	0.0138122	0.48856	0.0196078	0.369215
PZA00608.1	A/G	3	68056795	Panzea	0.282548	0.00276243	0.40543	0.0166205	0.323243
PZA00615.3	A/G	3	1885957	Panzea	0.0816901	0.019337	0.150034	0	0.138779
PZA00620.2	A/C	2	10516860	Panzea	0.474648	0.019337	0.498715	0.0309859	0.374356
PZA00623.3	A/G	1	294729469	Panzea	0.144444	0.00552486	0.24716	0.0222222	0.216616
PZA00623.4	A/G	1	294729698	Panzea	0.291899	0.0110497	0.413388	0.0195531	0.327943
PZA00626.3	A/G	5	66831722	Panzea	0.402778	0.00552486	0.481096	0.0222222	0.365369
PZA00626.4	A/G	5	66831656	Panzea	0.379167	0.00552486	0.470799	0.025	0.359973
PZA00627.1	A/C	3	57089664	Panzea	0.296089	0.0110497	0.416841	0.0111732	0.329963
PZA00645.1	A/G	3	27394653	Panzea	0.0896359	0.0138122	0.163203	0.00560224	0.149885
PZA00652.17	A/G	5	199226793	Unknown	0.308571	0.0331492	0.42671	0	0.335669
PZA00656.16	A/G	10	17602091	Panzea	0.384181	0.0220994	0.473172	0.00564972	0.361226
PZA00658.19	A/C	1	225130798	Panzea	0.159722	0.00552486	0.268422	0.0138889	0.232397
PZA00658.21	A/G	1	225130631	Panzea	0.130814	0.0497238	0.227403	0.00581395	0.201547
PZA00661.6	A/G	1	47506583	Panzea	0.0877437	0.00828729	0.16009	0.00278552	0.147275
PZA00665.6	A/C	10	69031285	Panzea	0.0524862	0	0.0994628	0	0.0945164
PZA00667.2	A/G	3	162743863	Panzea	0.342254	0.019337	0.450232	0.0197183	0.348878
PZA00670.2	A/G	7	155360188	Panzea	0.24234	0.00828729	0.367222	0.0111421	0.299796
PZA00672.8	A/G	2	232004713	Panzea	0.0779944	0.00828729	0.143823	0	0.13348
PZA00674.4	A/G	5	169236599	Panzea	0.497151	0.0303867	0.499984	0.019943	0.374992
PZA00676.2	A/G	2	217281403	Panzea	0.128134	0.00828729	0.223431	0	0.19847
PZA00680.1	A/G	2	1094384	Panzea	0.154167	0.00552486	0.260799	0.00833333	0.226791
PZA00695.1	A/G	7	171232753	Panzea	0.403631	0.0110497	0.481426	0.0195531	0.365541
PZA00695.2	A/G	7	171232863	Panzea	0.48169	0.019337	0.499329	0.0225352	0.374665
PZA00695.3	A/G	7	171232753	Panzea	0.402235	0.0110497	0.480884	0.0223464	0.365259
PZA00698.4	A/G	1	274531768	Panzea	0.115278	0.00552486	0.203978	0.00277778	0.183174
PZA00709.19	A/G	1	262720351	Panzea	0.341292	0.0165746	0.449624	0.0308989	0.348543
PZA00710.1	A/G	5	62200260	Panzea	0.409605	0.0220994	0.483657	0.0169492	0.366695
PZA00712.4	A/C	10	117991835	Panzea	0.217697	0.0165746	0.34061	0.0140449	0.282602
PZA00714.1	A/G	1	75768235	Panzea	0.176301	0.0441989	0.290437	0.00578035	0.24826
PZA00731.6	A/G	1	9304156	Panzea	0.353933	0.0165746	0.457329	0.0168539	0.352754
PZA00731.7	A/G	1	9304303	Panzea	0.415278	0.00552486	0.485644	0.00277778	0.367719
PZA00732.5	A/G	2	1186913	Panzea	0.172269	0.0138122	0.285185	0.0140056	0.24452
PZA00740.3	A/C	7	139602620	Panzea	0.247175	0.0220994	0.372159	0.00847458	0.302908
PZA00752.1	A/G	1	82019775	Panzea	0.114525	0.0110497	0.202818	0.0111732	0.182251
PZA00793.2	A/C	8	66143070	Unknown	0.282913	0.0138122	0.405747	0.0280112	0.323431
PZA00827.1	A/C	3	156790687	Panzea	0.271067	0.0165746	0.39518	0.0196629	0.317096
PZA00836.1	A/G	5	211177741	Unknown	0.497199	0.0138122	0.499984	0.00280112	0.374992
PZA00838.2	A/G	8	160240426	Unknown	0.371148	0.0138122	0.466795	0.00840336	0.357846
PZA00856.2	A/G	1	296905665	Unknown	0.346045	0.0220994	0.452596	0.0141243	0.350174
PZA00878.1	A/C	4	220606704	Panzea	0.152355	0.00276243	0.258285	0.0166205	0.22493
PZA00902.1	A/G	2	3081671	Panzea	0.0714286	0.0911602	0.132653	0.0151976	0.123855
PZA00910.1	A/G	6	166592347	Unknown	0.406162	0.0138122	0.482389	0.0168067	0.366039
PZA00934.2	A/G	5	30750567	Panzea	0.30618	0.0165746	0.424867	0.011236	0.334611
PZA00944.1	A/G	1	88998955	Unknown	0.450425	0.0248619	0.495085	0.0169972	0.37253
PZA00947.1	A/C	9	99848290	Panzea	0.10221	0	0.183526	0.00552486	0.166685
PZA00968.3	A/G	5	18452810	Panzea	0.211485	0.0138122	0.333518	0.0196078	0.277901
PZA00980.1	A/G	5	204909284	Unknown	0.241279	0.0497238	0.366127	0.0174419	0.299102
PZA00981.3	A/G	5	37720441	Panzea	0.467877	0.0110497	0.497936	0.0195531	0.373966
PZA00985.1	A/G	5	14060419	Panzea	0.27809	0.0165746	0.401512	0.011236	0.320906
PZA00987.1	A/G	5	172937146	Panzea	0.294366	0.019337	0.415429	0.0197183	0.329139
PZA00991.2	A/C	1	293627565	Panzea	0.1875	0.00552486	0.304688	0.0138889	0.25827
PZA01022.1	A/G	1	5327583	Panzea	0.0778098	0.0414365	0.143511	0.00576369	0.133213
PZA01038.1	A/G	8	125007237	Panzea	0.264789	0.019337	0.389351	0.0112676	0.313554
PZA01049.1	A/G	8	130408047	Unknown	0.357542	0.0110497	0.459411	0.0167598	0.353882
PZA01055.1	A/G	6	120020457	Panzea	0.166667	0.0138122	0.277778	0.00280112	0.239198
PZA01060.1	A/G	5	217376156	Panzea	0.350829	0	0.455496	0.0110497	0.351758
PZA01062.1	A/C	9	90969667	Unknown	0.435574	0.0138122	0.491699	0.0196078	0.370815
PZA01079.1	A/G	8	14068718	Panzea	0.119444	0.00552486	0.210355	0.0111111	0.18823
PZA01089.1	A/G	10	117566548	Unknown	0.235294	0.0138122	0.359862	0.0112045	0.295111
PZA01114.1	A/C	3	40528346	Panzea	0.0814917	0	0.149702	0.00276243	0.138496
PZA01114.2	A/C	3	40528511	Panzea	0.0870166	0	0.158889	0.00276243	0.146266
PZA01119.1	A/G	1	254094787	Panzea	0.487324	0.019337	0.499679	0.0169014	0.374839
PZA01154.1	A/G	3	217695689	Unknown	0.220222	0.00276243	0.343448	0.0193906	0.28447
PZA01209.1	A/C	8	56203327	Panzea	0.397472	0.0165746	0.478976	0.0196629	0.364267
PZA01211.1	A/G	2	3606091	Panzea	0.131503	0.0441989	0.22842	0.00289017	0.202332
PZA01216.1	A/G	1	203587826	Panzea	0.447143	0.0331492	0.494412	0.0142857	0.372191
PZA01238.2	A/G	1	295450405	Panzea	0.483193	0.0138122	0.499435	0.0252101	0.374717
PZA01254.1	A/G	1	107365834	Panzea	0.30112	0.0138122	0.420894	0.0196078	0.332318
PZA01257.1	A/G	8	70512994	Panzea	0.49162	0.0110497	0.49986	0.0167598	0.37493
PZA01265.1	A/G	5	201993308	Panzea	0.206461	0.0165746	0.327669	0.0140449	0.273986
PZA01267.3	A/G	1	77242690	Panzea	0.365646	0.187845	0.463898	0.0238095	0.356297
PZA01280.2	A/G	2	152235728	Panzea	0.251404	0.0165746	0.376401	0.00842697	0.305562
PZA01290.1	A/G	8	173107403	Panzea	0.477465	0.019337	0.498984	0.0253521	0.374492
PZA01292.1	A/G	10	109804242	Panzea	0.318697	0.0248619	0.434258	0.0141643	0.339968
PZA01297.1	A/C	8	84066730	Panzea	0.175487	0.00828729	0.289383	0.0111421	0.247512
PZA01301.1	A/C	8	83436171	Unknown	0.220721	0.0801105	0.344006	0.015015	0.284836
PZA01304.1	A/G	5	179195391	Panzea	0.288089	0.00276243	0.410187	0.0221607	0.32606
PZA01313.2	A/G	10	4072690	Unknown	0.48468	0.00828729	0.499531	0.0111421	0.374765
PZA01327.1	A/G	5	15138119	Panzea	0.386555	0.0138122	0.47426	0.0168067	0.361799
PZA01332.1	A/G	4	207265489	Panzea	0.480392	0.0138122	0.499231	0.0140056	0.374615
PZA01332.2	A/G	4	207265372	Panzea	0.481742	0.0165746	0.499333	0.0196629	0.374666
PZA01342.2	A/G	6	148634319	Panzea	0.123249	0.0138122	0.216118	0.00560224	0.192764
PZA01360.1	A/G	3	225454239	Panzea	0.125698	0.0110497	0.219797	0.00558659	0.195641
PZA01374.1	A/G	2	28394927	Panzea	0.122222	0.00552486	0.214568	0.00555556	0.191548
PZA01396.1	A/G	3	166377572	Unknown	0.465084	0.0110497	0.497562	0.0139665	0.373778
PZA01414.1	A/G	7	169095061	Panzea	0.168605	0.0497238	0.280354	0.0116279	0.241055
PZA01426.1	A/G	7	775637	Panzea	0.462396	0.00828729	0.497172	0.0222841	0.373582
PZA01427.1	A/C	5	23265300	Unknown	0.271067	0.0165746	0.39518	0.00842697	0.317096
PZA01436.1	A/C	6	162922101	Panzea	0.257235	0.140884	0.38213	0.00643087	0.309118
PZA01447.1	A/G	3	53890967	Panzea	0.495822	0.00828729	0.499965	0.0111421	0.374983
PZA01451.1	A/G	10	9378309	Panzea	0.364146	0.0138122	0.463087	0.022409	0.355862
PZA01468.1	A/G	6	161548253	Panzea	0.356941	0.0248619	0.459068	0.0226629	0.353696
PZA01476.1	A/C	1	61143070	Panzea	0.0784884	0.0497238	0.144656	0.00581395	0.134193
PZA01497.1	A/G	1	14639175	Unknown	0.458807	0.0276243	0.496606	0.0255682	0.373297
PZA01527.1	A/C	6	58264144	Panzea	0.145429	0.00276243	0.248559	0.00277008	0.217668
PZA01537.2	A/G	2	153794103	Panzea	0.250696	0.00828729	0.375695	0.0222841	0.305122
PZA01552.1	A/G	6	129703454	Panzea	0.417889	0.058011	0.486515	0.00879765	0.368167
PZA01563.1	A/C	5	33285056	Panzea	0.191011	0.0165746	0.309052	0.011236	0.261295
PZA01570.1	A/G	5	3538875	Unknown	0.411765	0.0138122	0.484429	0.0112045	0.367093
PZA01575.1	A/G	5	183121294	Panzea	0.0944444	0.00552486	0.171049	0	0.15642
PZA01589.2	A/G	6	117104582	Panzea	0.172269	0.0138122	0.285185	0.00280112	0.24452
PZA01591.1	A/G	6	124805125	Unknown	0.246479	0.019337	0.371454	0.0084507	0.302465
PZA01597.1	A/C	10	61794503	Unknown	0.440111	0.00828729	0.492827	0.0111421	0.371388
PZA01603.1	A/G	5	59429070	Panzea	0.165266	0.0138122	0.275906	0.00560224	0.237844
PZA01608.1	A/G	5	159288407	Panzea	0.333333	0.0220994	0.444444	0.0169492	0.345679
PZA01623.3	A/G	8	5161464	Panzea	0.347143	0.0331492	0.453269	0.02	0.350543
PZA01652.1	A/G	1	14959203	Unknown	0.271709	0.0138122	0.395766	0.0168067	0.317451
PZA01671.1	A/G	5	71846587	Panzea	0.421127	0.019337	0.487558	0.0140845	0.368702
PZA01673.1	A/C	7	104620055	Panzea	0.264205	0.0276243	0.388801	0.00568182	0.313218
PZA01677.1	A/G	10	71053038	Panzea	0.118384	0.00828729	0.208739	0.0194986	0.186953
PZA01680.3	A/G	5	209682546	Panzea	0.0611111	0.00552486	0.114753	0.0166667	0.108169
PZA01699.1	A/G	5	1686096	Panzea	0.111582	0.0220994	0.198263	0.00282486	0.178609
PZA01714.1	A/G	7	134137353	Panzea	0.410112	0.0165746	0.48384	0.0168539	0.36679
PZA01715.1	A/G	9	147377897	Panzea	0.402817	0.019337	0.481111	0.0169014	0.365377
PZA01729.1	A/G	6	123748714	Panzea	0.164365	0	0.274698	0.00828729	0.236968
PZA01735.1	A/G	2	184692191	Unknown	0.423184	0.0110497	0.488199	0.0251397	0.36903
PZA01753.1	A/C	2	14836855	Panzea	0.0805556	0.00552486	0.148133	0	0.137161
PZA01765.1	A/G	3	9806074	Panzea	0.363248	0.0303867	0.462598	0.00854701	0.355599
PZA01779.1	A/G	5	81950336	Panzea	0.413295	0.0441989	0.484964	0.0346821	0.367369
PZA01791.2	A/G	9	81015267	Unknown	0.297183	0.019337	0.417731	0.0084507	0.330481
PZA01810.2	A/G	4	198078892	Panzea	0.475921	0.0248619	0.49884	0.0169972	0.37442
PZA01866.1	A/C	9	133886984	Panzea	0.44507	0.019337	0.493965	0.0169014	0.371965
PZA01879.1	A/G	2	22275514	Panzea	0.0886427	0.00276243	0.16157	0	0.148518
PZA01883.2	A/G	10	9401386	Unknown	0.154167	0.00552486	0.260799	0.0138889	0.226791
PZA01921.19	A/G	1	262168660	Unknown	0.129167	0.00552486	0.224965	0.00277778	0.199661
PZA01925.1	A/G	5	8508510	Panzea	0.102241	0.0138122	0.183575	0.00840336	0.166725
PZA01930.3	A/G	2	135049555	Panzea	0.491501	0.0248619	0.499856	0.01983	0.374928
PZA01936.4	A/G	7	45386174	Panzea	0.366667	0.00552486	0.464444	0.00555556	0.35659
PZA01946.7	A/C	7	129350989	Panzea	0.326211	0.0303867	0.439595	0.014245	0.342973
PZA01964.29	A/G	8	168277887	Panzea	0.338483	0.0165746	0.447825	0.0308989	0.347551
[truncated: 41,736 more rows]
