# Supplementary material for: Characterizing the population structure and genetic diversity of maize breeding germplasm in Southwest China using genome-wide SNP markers
Source: BMC Genomics. 2016 Aug 31;17(1):697. doi: 10.1186/s12864-016-3041-3 (PMC5007717; doi:10.1186/s12864-016-3041-3)
Supplement: Additional file 6: — Table S3. Pairwise kinship matrix of the entire population calculated by VanRaden algorithm. (XLSX 1849 kb) [file 12864_2016_3041_MOESM6_ESM.xlsx]

## Sheet: GAPIT.Kin.VanRaden
	F19	F06	Zheng58	Chang7-2	S273	Su1611	YA8201	5311	CTL26	5Gong	21A	SN8-1-1	Jiao51	V37	Mian7317	Mian723	7041-5	NZ013-1	Yu561	H08-155	K169R	Dong156	M14	Y8G	B151	618	141	ShuangM9	P953	LN8	HZ127-7	En1824	ZYDH381-1	Su95-1	De2010-1	End28	98009	Mian715	BS08-565	MDH3-200	21209	De12	TD1	Y75	Jing07-4	M89	H127RE	MH9	NZ925
F19	1.93427	0.220684	-0.121897	0.0237673	0.144458	0.151772	0.0613344	0.181288	0.119103	0.0833796	0.145818	0.119198	0.0840811	-0.0329032	-0.133386	-0.113919	-0.0208884	-0.118178	-0.0180337	-0.040939	-0.0927797	-0.00890044	0.120546	-0.0442588	-0.00479374	-0.0190497	-0.12881	0.10053	-0.142654	-0.0578391	-0.0983137	-0.0932543	-0.105444	-0.119159	-0.109536	-0.0992881	-0.0328883	0.0652161	-0.0894969	-0.120783	-0.0721362	-0.076036	-0.0161392	-0.0499102	-0.0498752	-0.019849	-0.0973283	0.014562	-0.119377
F06	0.220684	1.91269	-0.183511	-0.0429385	0.343633	0.258863	0.129618	0.574441	0.397633	1.01301	0.12593	0.454915	0.109024	-0.107309	-0.156627	-0.21372	-0.117088	-0.151602	-0.111005	-0.106962	-0.156629	-0.0414553	0.401124	-0.0851962	-0.0544862	-0.0974911	-0.0901451	0.249472	-0.150682	-0.116411	-0.0611385	-0.207958	-0.133652	-0.181891	-0.0889399	-0.0708681	-0.123065	0.0943192	-0.0935513	-0.168675	-0.165977	-0.0933161	-0.0588773	-0.0382552	-0.0727437	-0.142873	-0.0926897	0.0660185	-0.144419
Zheng58	-0.121897	-0.183511	1.98947	-0.054689	-0.153682	-0.144257	-0.141059	-0.192419	-0.201204	-0.141243	-0.191502	-0.165033	-0.0926679	0.00195961	0.49142	-0.078808	0.152627	0.027148	0.0988535	0.102275	-0.0668583	0.1422	-0.200134	-0.16649	-0.0714524	-0.127	-0.105559	-0.179355	0.0831437	0.104935	-0.161619	0.390663	-0.0243838	0.327999	-0.155394	0.174135	0.451091	-0.274712	0.104199	0.106567	0.20346	0.219678	-0.00536836	-0.0365936	0.309546	0.133797	-0.155915	-0.0899732	0.382981
Chang7-2	0.0237673	-0.0429385	-0.054689	2.10228	0.0143974	0.0822513	0.0942669	-0.00658071	0.00978157	0.0203167	0.0894614	0.0258344	0.423503	0.00257504	-0.0622041	-0.107128	0.128902	-0.0553166	-0.013726	0.0275725	-0.0654977	0.16728	0.0133351	-0.0434903	-0.0921969	-0.0649128	-0.172128	0.0614348	-0.124251	0.0183099	-0.0704729	-0.0053699	-0.0861715	-0.0144478	-0.189985	-0.0194757	0.103242	-0.0754626	0.121145	-0.0341406	0.105162	-0.0537835	-0.00711244	0.14645	0.0426662	-0.0895557	-0.0719091	0.0450107	0.169625
S273	0.144458	0.343633	-0.153682	0.0143974	1.95105	0.238956	0.093877	0.304238	0.256831	0.222846	0.117945	0.294927	0.0466452	-0.0636331	-0.16455	-0.0338758	0.0795214	-0.0624125	-0.054414	-0.088496	-0.111526	-0.0141723	0.257218	0.110544	0.015827	-0.0494691	-0.109245	0.103827	-0.0801828	-0.10254	0.0497212	-0.174093	-0.0104979	-0.141631	-0.0545162	0.0732734	0.00983748	0.0049922	-0.0755821	-0.150954	-0.0721301	0.0669694	-0.0800886	-0.0601495	-0.0110613	-0.0790173	0.0304023	0.0860988	-0.113162
Su1611	0.151772	0.258863	-0.144257	0.0822513	0.238956	1.98325	0.136645	0.238096	0.201866	0.192842	0.135938	0.207176	0.120957	-0.0778036	-0.125135	-0.159565	-0.0516317	-0.128182	-0.0416984	-0.0886336	-0.109987	-0.0195877	0.203308	-0.072953	0.032827	-0.0941892	0.00964881	0.254202	-0.125896	-0.0994485	-0.0790723	-0.104935	-0.143079	-0.115565	-0.0123066	-0.0352159	-0.0510267	0.0836502	-0.0796936	-0.127745	-0.132684	-0.0330131	-0.0633991	0.00981553	-0.0128133	-0.132244	-0.0959075	0.0678301	-0.122427
YA8201	0.0613344	0.129618	-0.141059	0.0942669	0.093877	0.136645	1.94947	0.144305	0.16191	0.320163	0.263446	0.160204	0.189228	-0.0690168	-0.083625	-0.154193	-0.0217334	-0.101761	-0.0672488	-0.0466272	-0.0753073	0.0576873	0.161862	-0.0235576	-0.0332078	-0.0605653	-0.135927	0.210148	-0.109969	-0.0494322	-0.0395497	-0.0759682	-0.0974713	-0.0840526	-0.102061	-0.00637316	-0.0480145	-0.011444	-0.079724	-0.101386	-0.0568991	-0.0725344	-0.0449258	-0.0222546	-0.0156378	-0.106941	-0.0455186	0.11915	-0.0301879
5311	0.181288	0.574441	-0.192419	-0.00658071	0.304238	0.238096	0.144305	1.94629	0.324956	0.364737	0.131925	0.535483	0.10825	-0.0784019	-0.106484	-0.17432	-0.0796749	-0.113754	-0.108487	-0.0881142	-0.149083	-0.000937308	0.32348	-0.0614432	-0.0601651	-0.0961535	-0.132769	0.22709	-0.141273	-0.0923473	-0.0547094	-0.163155	-0.0936928	-0.162671	-0.0500984	-0.000545541	-0.0852171	0.00965841	-0.111152	-0.144425	-0.171842	-0.0711154	-0.0259967	0.0174756	-0.078671	-0.120858	-0.0768224	0.0520192	-0.138549
CTL26	0.119103	0.397633	-0.201204	0.00978157	0.256831	0.201866	0.16191	0.324956	1.94797	0.26126	0.157477	0.288013	0.107227	-0.0638403	-0.141535	-0.172984	-0.0828097	-0.163707	-0.0648044	-0.0595197	-0.152155	-0.0353668	1.91557	-0.0504209	-0.0464108	-0.0765003	-0.0417715	0.277727	-0.162725	-0.102188	-0.061073	-0.157659	-0.11204	-0.171518	-0.0404421	-0.063724	-0.100274	0.091218	-0.0987636	-0.160413	-0.18131	-0.0648742	-0.139656	-0.0540233	-0.0736096	-0.131134	-0.0779082	0.0713619	-0.13951
5Gong	0.0833796	1.01301	-0.141243	0.0203167	0.222846	0.192842	0.320163	0.364737	0.26126	1.89279	0.172855	0.280976	0.130118	-0.0973288	-0.120568	-0.151521	-0.0827682	-0.116102	-0.0847567	-0.0785406	-0.117839	-0.02775	0.256059	-0.0475231	-0.0488529	-0.0809295	-0.0874923	0.219836	-0.129464	-0.127915	-0.033897	-0.163641	-0.118829	-0.138071	-0.0780909	-0.0200934	-0.0750847	0.0924393	-0.0750027	-0.168754	-0.103777	-0.0624732	-0.0722444	-0.00946133	-0.056803	-0.142393	-0.0552029	0.0735766	-0.0829645
21A	0.145818	0.12593	-0.191502	0.0894614	0.117945	0.135938	0.263446	0.131925	0.157477	0.172855	1.9986	0.150059	0.175544	-0.0818943	-0.0497468	-0.15577	-0.0522452	-0.176607	-0.0893161	-0.0813614	-0.103398	0.011466	0.156187	-0.0363109	-0.0320524	-0.0579818	-0.111362	0.199692	-0.126696	-0.0994411	-0.0149233	-0.11598	-0.0853255	-0.142444	-0.0493686	0.00229546	-0.0599607	0.136747	-0.0789411	-0.0989887	-0.0964765	-0.0608854	-0.0934446	-0.0329589	-0.0219335	-0.114851	-0.0309512	0.148993	-0.0821218
SN8-1-1	0.119198	0.454915	-0.165033	0.0258344	0.294927	0.207176	0.160204	0.535483	0.288013	0.280976	0.150059	1.99771	0.101982	-0.0888307	-0.138335	-0.184004	-0.067502	-0.108535	-0.0849516	-0.0802257	-0.097605	0.0358864	0.294858	-0.0644209	-0.0310409	-0.085595	-0.121466	0.212377	-0.15313	-0.075207	-0.0735828	-0.1598	-0.137155	-0.148014	-0.0438864	-0.0168732	-0.10763	0.067159	-0.0968058	-0.115487	-0.200402	-0.0591909	-0.0335692	-0.00295017	-0.018873	-0.181272	-0.0996077	0.0565547	-0.115758
Jiao51	0.0840811	0.109024	-0.0926679	0.423503	0.0466452	0.120957	0.189228	0.10825	0.107227	0.130118	0.175544	0.101982	2.06569	-0.0383222	-0.0593881	-0.135296	0.103839	-0.1059	-0.0585351	-0.0375409	-0.0885744	0.195367	0.109042	-0.0710998	-0.0671518	-0.0606066	-0.139818	0.124791	-0.0854837	-0.0432643	-0.0683399	-0.0054723	-0.122474	-0.019766	-0.0988734	0.0651163	0.0857538	-0.0311687	-0.027297	-0.0777079	-0.059362	-0.0650005	-0.0217445	0.0360711	0.0310766	-0.136662	-0.0569229	0.124635	-0.035383
V37	-0.0329032	-0.107309	0.00195961	0.00257504	-0.0636331	-0.0778036	-0.0690168	-0.0784019	-0.0638403	-0.0973288	-0.0818943	-0.0888307	-0.0383222	1.99943	0.0429389	-0.0533355	-0.0661727	0.00269803	0.517373	1.04958	-0.0614416	0.0250456	-0.0638881	0.00570712	-0.0638005	0.442404	-0.0900212	-0.0834694	-0.0160037	0.0822854	0.0275294	-0.0204383	-0.0206437	-0.0346078	-0.153951	-0.108186	0.129155	-0.147097	0.157179	-0.0825528	-0.0735209	-0.117284	0.102874	0.11412	-0.0399591	-0.0438975	0.0503094	-0.0323366	-0.0238975
Mian7317	-0.133386	-0.156627	0.49142	-0.0622041	-0.16455	-0.125135	-0.083625	-0.106484	-0.141535	-0.120568	-0.0497468	-0.138335	-0.0593881	0.0429389	1.93588	-0.0505578	0.025708	-0.0237078	-0.0303011	0.0153438	-0.0464317	-0.0384917	-0.143011	0.0281682	-0.127834	-0.0906777	-0.101028	-0.105467	-0.062155	0.11226	0.0465754	0.269953	0.0162229	0.167798	-0.106591	-0.0229493	0.138887	-0.197161	0.0483137	0.185671	0.209916	0.0090579	0.0454836	0.0761648	0.0186399	0.0890264	0.0296161	-0.00832325	0.306667
Mian723	-0.113919	-0.21372	-0.078808	-0.107128	-0.0338758	-0.159565	-0.154193	-0.17432	-0.172984	-0.151521	-0.15577	-0.184004	-0.135296	-0.0533355	-0.0505578	1.8705	0.0190334	0.445992	-0.0633651	-0.112349	0.752422	-0.0916116	-0.176013	0.254031	-0.132025	0.452416	-0.223443	-0.158773	0.792644	-0.116024	0.138814	-0.0447017	0.0829418	0.0540133	-0.160021	-0.0731509	-0.0268691	-0.170491	0.27281	-0.0821032	0.0548396	-0.0477876	-0.0485553	-0.18391	-0.157858	0.10247	0.188791	0.0180975	0.0141802
7041-5	-0.0208884	-0.117088	0.152627	0.128902	0.0795214	-0.0516317	-0.0217334	-0.0796749	-0.0828097	-0.0827682	-0.0522452	-0.067502	0.103839	-0.0661727	0.025708	0.0190334	2.12213	0.197514	-0.016345	0.0237737	-0.0345867	0.255564	-0.0859001	-0.0538089	-0.0247133	-0.144899	-0.152766	-0.0378625	-0.0524212	-0.0236759	-0.132452	0.0138677	-0.100029	-0.0777934	-0.246128	0.130343	0.30348	-0.150978	-0.110037	-0.0215469	0.410088	0.0453674	-0.042889	-0.0218322	0.254453	0.0250562	-0.116503	-0.0599991	0.0842367
NZ013-1	-0.118178	-0.151602	0.027148	-0.0553166	-0.0624125	-0.128182	-0.101761	-0.113754	-0.163707	-0.116102	-0.176607	-0.108535	-0.1059	0.00269803	-0.0237078	0.445992	0.197514	1.95257	-0.0348387	0.0502972	0.441426	0.270787	-0.167977	0.015186	-0.180991	0.204692	-0.203796	-0.132544	0.20962	-0.0513593	-0.024836	-0.0872713	0.0889907	0.107625	-0.148633	-0.0599614	0.105414	-0.2071	0.0384361	0.0112479	-0.00983508	0.06326	-0.00612016	-0.0773331	0.134314	0.00954297	0.033461	-0.00516132	-0.0018759
Yu561	-0.0180337	-0.111005	0.0988535	-0.013726	-0.054414	-0.0416984	-0.0672488	-0.108487	-0.0648044	-0.0847567	-0.0893161	-0.0849516	-0.0585351	0.517373	-0.0303011	-0.0633651	-0.016345	-0.0348387	1.99837	0.432156	-0.014967	0.0316567	-0.0659078	-0.109321	-0.106305	0.166121	-0.0452852	-0.0464329	0.00873851	0.0405884	-0.0966266	-0.0373603	-0.101086	-0.0653765	-0.0571816	0.0288197	0.0986967	-0.0690797	0.119269	-0.0352709	0.0219449	-0.00555018	0.0319932	0.0264744	0.00732273	0.0234402	-0.0975039	-0.0437324	-0.0466562
H08-155	-0.040939	-0.106962	0.102275	0.0275725	-0.088496	-0.0886336	-0.0466272	-0.0881142	-0.0595197	-0.0785406	-0.0813614	-0.0802257	-0.0375409	1.04958	0.0153438	-0.112349	0.0237737	0.0502972	0.432156	1.50252	-0.0913962	0.0483044	-0.0602506	-0.0826766	-0.0540778	0.36408	-0.160771	-0.07592	0.00750352	0.11846	-0.078737	0.00716699	-0.0378071	0.0483842	-0.148016	-0.0776624	0.0954127	-0.15029	0.126479	0.00658637	-0.0174771	-0.0208181	0.106635	0.159422	-0.0105531	0.0328231	-0.0526662	-0.0707979	0.0717614
K169R	-0.0927797	-0.156629	-0.0668583	-0.0654977	-0.111526	-0.109987	-0.0753073	-0.149083	-0.152155	-0.117839	-0.103398	-0.097605	-0.0885744	-0.0614416	-0.0464317	0.752422	-0.0345867	0.441426	-0.014967	-0.0913962	1.82082	-0.0294289	-0.152824	0.11317	-0.16559	0.461448	-0.269799	-0.0781487	0.251845	-0.0898547	0.0791092	-0.116204	0.0893653	-0.096906	-0.180484	-0.184828	-0.112094	-0.093717	0.231671	0.0054133	-0.054726	-0.0912866	-0.0145627	-0.0844096	-0.0335828	0.0150092	0.104249	0.0295505	-0.0611102
Dong156	-0.00890044	-0.0414553	0.1422	0.16728	-0.0141723	-0.0195877	0.0576873	-0.000937308	-0.0353668	-0.02775	0.011466	0.0358864	0.195367	0.0250456	-0.0384917	-0.0916116	0.255564	0.270787	0.0316567	0.0483044	-0.0294289	2.0878	-0.0335519	-0.133594	-0.0987857	-0.0669068	-0.21827	0.0588819	0.00390095	0.0525159	-0.120589	-0.0471032	-0.138957	-0.0251968	-0.220231	-0.0178063	0.167563	-0.142468	-0.0773104	-0.0190591	0.0027018	0.0682216	0.0442933	-0.0020205	0.167031	-0.0508169	-0.121466	0.0194836	0.108209
M14	0.120546	0.401124	-0.200134	0.0133351	0.257218	0.203308	0.161862	0.32348	1.91557	0.256059	0.156187	0.294858	0.109042	-0.0638881	-0.143011	-0.176013	-0.0859001	-0.167977	-0.0659078	-0.0602506	-0.152824	-0.0335519	1.95364	-0.0495994	-0.048756	-0.0775416	-0.0375349	0.27681	-0.163766	-0.106148	-0.0621144	-0.159756	-0.11184	-0.176658	-0.0404279	-0.0600463	-0.0987693	0.0922257	-0.10024	-0.1622	-0.184649	-0.0606377	-0.143865	-0.056679	-0.0736574	-0.130313	-0.0796946	0.066595	-0.143532
Y8G	-0.0442588	-0.0851962	-0.16649	-0.0434903	0.110544	-0.072953	-0.0235576	-0.0614432	-0.0504209	-0.0475231	-0.0363109	-0.0644209	-0.0710998	0.00570712	0.0281682	0.254031	-0.0538089	0.015186	-0.109321	-0.0826766	0.11317	-0.133594	-0.0495994	1.85452	-0.0179687	0.207826	-0.130064	-0.0554583	0.0624267	-0.162228	1.41847	-0.0991645	1.02252	-0.131713	0.0391643	-0.0568281	-0.0817044	-0.0270028	-0.00468963	-0.172145	-0.0771149	-0.00737282	-0.11227	-0.0532746	-0.1126	-0.0961101	1.41046	0.0633555	-0.0560542
B151	-0.00479374	-0.0544862	-0.0714524	-0.0921969	0.015827	0.032827	-0.0332078	-0.0601651	-0.0464108	-0.0488529	-0.0320524	-0.0310409	-0.0671518	-0.0638005	-0.127834	-0.132025	-0.0247133	-0.180991	-0.106305	-0.0540778	-0.16559	-0.0987857	-0.048756	-0.0179687	1.85366	-0.0836633	0.365596	-0.0464186	-0.15511	-0.0503631	0.0063994	-0.0668401	0.00547882	-0.208734	0.266025	0.107071	-0.0362164	0.314233	-0.154421	-0.036126	-0.100674	0.11778	-0.0825535	0.0829308	0.0824691	-0.0337329	-0.0263936	-0.00720764	-0.169896
618	-0.0190497	-0.0974911	-0.127	-0.0649128	-0.0494691	-0.0941892	-0.0605653	-0.0961535	-0.0765003	-0.0809295	-0.0579818	-0.085595	-0.0606066	0.442404	-0.0906777	0.452416	-0.144899	0.204692	0.166121	0.36408	0.461448	-0.0669068	-0.0775416	0.207826	-0.0836633	1.8929	-0.248537	-0.0684362	0.177794	0.0609945	0.174385	-0.0969917	0.00879512	-0.156613	-0.142023	-0.150899	-0.0964209	-0.095119	0.421824	-0.187483	-0.04402	-0.109143	0.0934425	-0.0774912	-0.133526	0.0682487	0.20294	-0.00451227	-0.102686
141	-0.12881	-0.0901451	-0.105559	-0.172128	-0.109245	0.00964881	-0.135927	-0.132769	-0.0417715	-0.0874923	-0.111362	-0.121466	-0.139818	-0.0900212	-0.101028	-0.223443	-0.152766	-0.203796	-0.0452852	-0.160771	-0.269799	-0.21827	-0.0375349	-0.130064	0.365596	-0.248537	1.71026	-0.138271	-0.14364	-0.184563	-0.147173	-0.0475469	-0.106554	-0.130639	0.53164	0.23397	-0.0920554	0.472862	-0.209763	-0.17312	-0.173837	0.162345	-0.232401	0.088812	0.0259471	-0.157687	-0.141283	-0.137992	-0.137936
ShuangM9	0.10053	0.249472	-0.179355	0.0614348	0.103827	0.254202	0.210148	0.22709	0.277727	0.219836	0.199692	0.212377	0.124791	-0.0834694	-0.105467	-0.158773	-0.0378625	-0.132544	-0.0464329	-0.07592	-0.0781487	0.0588819	0.27681	-0.0554583	-0.0464186	-0.0684362	-0.138271	2.00607	-0.126284	-0.0205442	-0.0433224	-0.109732	-0.149552	-0.117257	-0.0613132	-0.026973	-0.108292	0.0314149	-0.0926243	-0.10876	-0.125807	-0.0874218	-0.00746904	-0.0244751	-0.00308019	-0.136668	-0.0593504	0.311591	-0.0902787
P953	-0.142654	-0.150682	0.0831437	-0.124251	-0.0801828	-0.125896	-0.109969	-0.141273	-0.162725	-0.129464	-0.126696	-0.15313	-0.0854837	-0.0160037	-0.062155	0.792644	-0.0524212	0.20962	0.00873851	0.00750352	0.251845	0.00390095	-0.163766	0.0624267	-0.15511	0.177794	-0.14364	-0.126284	1.83333	0.0329507	0.0361893	0.0787526	-0.0035392	0.325497	-0.150942	-0.103314	0.0460418	-0.11329	0.189868	0.0739497	-0.061508	-0.0524305	-0.0132106	-0.143287	-0.0486852	0.0749147	0.0433219	-0.00529735	0.132605
LN8	-0.0578391	-0.116411	0.104935	0.0183099	-0.10254	-0.0994485	-0.0494322	-0.0923473	-0.102188	-0.127915	-0.0994411	-0.075207	-0.0432643	0.0822854	0.11226	-0.116024	-0.0236759	-0.0513593	0.0405884	0.11846	-0.0898547	0.0525159	-0.106148	-0.162228	-0.0503631	0.0609945	-0.184563	-0.0205442	0.0329507	2.01078	-0.149347	0.872355	-0.0578739	0.247442	-0.0652576	-0.0515943	-0.0456106	-0.1295	-0.04646	0.185465	0.111479	-0.102729	1.05888	0.0202612	0.0226557	0.050012	-0.174875	-0.0736029	0.1462
HZ127-7	-0.0983137	-0.0611385	-0.161619	-0.0704729	0.0497212	-0.0790723	-0.0395497	-0.0547094	-0.061073	-0.033897	-0.0149233	-0.0735828	-0.0683399	0.0275294	0.0465754	0.138814	-0.132452	-0.024836	-0.0966266	-0.078737	0.0791092	-0.120589	-0.0621144	1.41847	0.0063994	0.174385	-0.147173	-0.0433224	0.0361893	-0.149347	1.81527	-0.095349	0.897804	-0.110512	0.158534	-0.0566761	-0.105893	-0.014184	0.074941	-0.10394	-0.126078	-0.0154792	-0.0695845	0.0403269	-0.0858104	-0.04765	1.5705	0.111691	-0.0722946
En1824	-0.0932543	-0.207958	0.390663	-0.0053699	-0.174093	-0.104935	-0.0759682	-0.163155	-0.157659	-0.163641	-0.11598	-0.1598	-0.0054723	-0.0204383	0.269953	-0.0447017	0.0138677	-0.0872713	-0.0373603	0.00716699	-0.116204	-0.0471032	-0.159756	-0.0991645	-0.0668401	-0.0969917	-0.0475469	-0.109732	0.0787526	0.872355	-0.095349	1.87147	0.0302131	0.332487	-0.073973	-0.0149821	-0.0114821	-0.168951	0.0868305	0.23344	0.20236	-0.0859245	0.124174	-0.0799789	-0.0369137	0.102147	-0.0942394	-0.0504027	0.313393
ZYDH381-1	-0.105444	-0.133652	-0.0243838	-0.0861715	-0.0104979	-0.143079	-0.0974713	-0.0936928	-0.11204	-0.118829	-0.0853255	-0.137155	-0.122474	-0.0206437	0.0162229	0.0829418	-0.100029	0.0889907	-0.101086	-0.0378071	0.0893653	-0.138957	-0.11184	1.02252	0.00547882	0.00879512	-0.106554	-0.149552	-0.0035392	-0.0578739	0.897804	0.0302131	1.79661	0.0977576	0.0154214	-0.101869	-0.13519	-0.038824	0.0750139	0.519357	-0.0826025	-0.0134193	-0.0872701	-0.0439221	-0.0810806	0.0626994	0.838063	-0.00894383	0.0122243
Su95-1	-0.119159	-0.181891	0.327999	-0.0144478	-0.141631	-0.115565	-0.0840526	-0.162671	-0.171518	-0.138071	-0.142444	-0.148014	-0.019766	-0.0346078	0.167798	0.0540133	-0.0777934	0.107625	-0.0653765	0.0483842	-0.096906	-0.0251968	-0.176658	-0.131713	-0.208734	-0.156613	-0.130639	-0.117257	0.325497	0.247442	-0.110512	0.332487	0.0977576	1.92894	-0.154954	-0.0430603	0.00452547	-0.195601	0.0825959	0.288752	0.0972866	-0.111333	0.217053	-0.142829	0.00200609	0.0889092	-0.121076	-0.028931	0.315616
De2010-1	-0.109536	-0.0889399	-0.155394	-0.189985	-0.0545162	-0.0123066	-0.102061	-0.0500984	-0.0404421	-0.0780909	-0.0493686	-0.0438864	-0.0988734	-0.153951	-0.106591	-0.160021	-0.246128	-0.148633	-0.0571816	-0.148016	-0.180484	-0.220231	-0.0404279	0.0391643	0.266025	-0.142023	0.53164	-0.0613132	-0.150942	-0.0652576	0.158534	-0.073973	0.0154214	-0.154954	1.57867	0.677275	-0.147603	0.36615	-0.132495	-0.232704	-0.129726	0.713505	-0.0236198	0.0184243	-0.0162505	-0.168901	0.121519	0.00596373	-0.186156
End28	-0.0992881	-0.0708681	0.174135	-0.0194757	0.0732734	-0.0352159	-0.00637316	-0.000545541	-0.063724	-0.0200934	0.00229546	-0.0168732	0.0651163	-0.108186	-0.0229493	-0.0731509	0.130343	-0.0599614	0.0288197	-0.0776624	-0.184828	-0.0178063	-0.0600463	-0.0568281	0.107071	-0.150899	0.23397	-0.026973	-0.103314	-0.0515943	-0.0566761	-0.0149821	-0.101869	-0.0430603	0.677275	1.84313	0.175033	0.147276	-0.0849907	-0.19352	0.0541958	0.675818	-0.0788794	0.008244	0.177668	-0.10426	-0.0649425	-0.0136546	-0.0834523
98009	-0.0328883	-0.123065	0.451091	0.103242	0.00983748	-0.0510267	-0.0480145	-0.0852171	-0.100274	-0.0750847	-0.0599607	-0.10763	0.0857538	0.129155	0.138887	-0.0268691	0.30348	0.105414	0.0986967	0.0954127	-0.112094	0.167563	-0.0987693	-0.0817044	-0.0362164	-0.0964209	-0.0920554	-0.108292	0.0460418	-0.0456106	-0.105893	-0.0114821	-0.13519	0.00452547	-0.147603	0.175033	2.05063	-0.19359	-0.0631113	-0.0512432	0.157603	0.130294	-0.0821475	0.1938	0.365831	-0.0111598	-0.0982634	-0.0645478	0.0349191
Mian715	0.0652161	0.0943192	-0.274712	-0.0754626	0.0049922	0.0836502	-0.011444	0.00965841	0.091218	0.0924393	0.136747	0.067159	-0.0311687	-0.147097	-0.197161	-0.170491	-0.150978	-0.2071	-0.0690797	-0.15029	-0.093717	-0.142468	0.0922257	-0.0270028	0.314233	-0.095119	0.472862	0.0314149	-0.11329	-0.1295	-0.014184	-0.168951	-0.038824	-0.195601	0.36615	0.147276	-0.19359	1.77468	-0.140357	-0.186731	-0.21657	0.0977556	-0.121454	-0.0553802	-0.151775	-0.181855	-0.0248099	-0.00910112	-0.22699
BS08-565	-0.0894969	-0.0935513	0.104199	0.121145	-0.0755821	-0.0796936	-0.079724	-0.111152	-0.0987636	-0.0750027	-0.0789411	-0.0968058	-0.027297	0.157179	0.0483137	0.27281	-0.110037	0.0384361	0.119269	0.126479	0.231671	-0.0773104	-0.10024	-0.00468963	-0.154421	0.421824	-0.209763	-0.0926243	0.189868	-0.04646	0.074941	0.0868305	0.0750139	0.0825959	-0.132495	-0.0849907	-0.0631113	-0.140357	1.56523	0.172497	-0.037286	-0.0568332	0.0507507	-0.0679631	-0.124246	0.283738	0.0422101	-0.0366483	0.0682207
MDH3-200	-0.120783	-0.168675	0.106567	-0.0341406	-0.150954	-0.127745	-0.101386	-0.144425	-0.160413	-0.168754	-0.0989887	-0.115487	-0.0777079	-0.0825528	0.185671	-0.0821032	-0.0215469	0.0112479	-0.0352709	0.00658637	0.0054133	-0.0190591	-0.1622	-0.172145	-0.036126	-0.187483	-0.17312	-0.10876	0.0739497	0.185465	-0.10394	0.23344	0.519357	0.288752	-0.232704	-0.19352	-0.0512432	-0.186731	0.172497	1.95475	0.101189	-0.18902	0.0393341	0.0446193	-0.0276836	0.196631	-0.140582	-0.0355222	0.226938
21209	-0.0721362	-0.165977	0.20346	0.105162	-0.0721301	-0.132684	-0.0568991	-0.171842	-0.18131	-0.103777	-0.0964765	-0.200402	-0.059362	-0.0735209	0.209916	0.0548396	0.410088	-0.00983508	0.0219449	-0.0174771	-0.054726	0.0027018	-0.184649	-0.0771149	-0.100674	-0.04402	-0.173837	-0.125807	-0.061508	0.111479	-0.126078	0.20236	-0.0826025	0.0972866	-0.129726	0.0541958	0.157603	-0.21657	-0.037286	0.101189	2.04459	-0.039162	0.0212315	-0.0759362	-0.0775777	0.103644	-0.11758	-0.100815	0.161459
De12	-0.076036	-0.0933161	0.219678	-0.0537835	0.0669694	-0.0330131	-0.0725344	-0.0711154	-0.0648742	-0.0624732	-0.0608854	-0.0591909	-0.0650005	-0.117284	0.0090579	-0.0477876	0.0453674	0.06326	-0.00555018	-0.0208181	-0.0912866	0.0682216	-0.0606377	-0.00737282	0.11778	-0.109143	0.162345	-0.0874218	-0.0524305	-0.102729	-0.0154792	-0.0859245	-0.0134193	-0.111333	0.713505	0.675818	0.130294	0.0977556	-0.0568332	-0.18902	-0.039162	1.43524	-0.089654	-0.0937447	0.148017	-0.0844224	-0.0208272	-0.0696948	-0.0659747
TD1	-0.0161392	-0.0588773	-0.00536836	-0.00711244	-0.0800886	-0.0633991	-0.0449258	-0.0259967	-0.139656	-0.0722444	-0.0934446	-0.0335692	-0.0217445	0.102874	0.0454836	-0.0485553	-0.042889	-0.00612016	0.0319932	0.106635	-0.0145627	0.0442933	-0.143865	-0.11227	-0.0825535	0.0934425	-0.232401	-0.00746904	-0.0132106	1.05888	-0.0695845	0.124174	-0.0872701	0.217053	-0.0236198	-0.0788794	-0.0821475	-0.121454	0.0507507	0.0393341	0.0212315	-0.089654	1.94932	0.0280584	-0.0281004	0.036201	-0.0928773	-0.0252591	-0.0245816
Y75	-0.0499102	-0.0382552	-0.0365936	0.14645	-0.0601495	0.00981553	-0.0222546	0.0174756	-0.0540233	-0.00946133	-0.0329589	-0.00295017	0.0360711	0.11412	0.0761648	-0.18391	-0.0218322	-0.0773331	0.0264744	0.159422	-0.0844096	-0.0020205	-0.056679	-0.0532746	0.0829308	-0.0774912	0.088812	-0.0244751	-0.143287	0.0202612	0.0403269	-0.0799789	-0.0439221	-0.142829	0.0184243	0.008244	0.1938	-0.0553802	-0.0679631	0.0446193	-0.0759362	-0.0937447	0.0280584	2.04626	0.137943	-0.0482377	0.0419953	-0.0246308	-0.00917522
Jing07-4	-0.0498752	-0.0727437	0.309546	0.0426662	-0.0110613	-0.0128133	-0.0156378	-0.078671	-0.0736096	-0.056803	-0.0219335	-0.018873	0.0310766	-0.0399591	0.0186399	-0.157858	0.254453	0.134314	0.00732273	-0.0105531	-0.0335828	0.167031	-0.0736574	-0.1126	0.0824691	-0.133526	0.0259471	-0.00308019	-0.0486852	0.0226557	-0.0858104	-0.0369137	-0.0810806	0.00200609	-0.0162505	0.177668	0.365831	-0.151775	-0.124246	-0.0276836	-0.0775777	0.148017	-0.0281004	0.137943	1.96574	-0.0870727	-0.118355	-0.0197526	0.0302265
M89	-0.019849	-0.142873	0.133797	-0.0895557	-0.0790173	-0.132244	-0.106941	-0.120858	-0.131134	-0.142393	-0.114851	-0.181272	-0.136662	-0.0438975	0.0890264	0.10247	0.0250562	0.00954297	0.0234402	0.0328231	0.0150092	-0.0508169	-0.130313	-0.0961101	-0.0337329	0.0682487	-0.157687	-0.136668	0.0749147	0.050012	-0.04765	0.102147	0.0626994	0.0889092	-0.168901	-0.10426	-0.0111598	-0.181855	0.283738	0.196631	0.103644	-0.0844224	0.036201	-0.0482377	-0.0870727	1.88838	-0.0984499	-0.0742965	0.126878
H127RE	-0.0973283	-0.0926897	-0.155915	-0.0719091	0.0304023	-0.0959075	-0.0455186	-0.0768224	-0.0779082	-0.0552029	-0.0309512	-0.0996077	-0.0569229	0.0503094	0.0296161	0.188791	-0.116503	0.033461	-0.0975039	-0.0526662	0.104249	-0.121466	-0.0796946	1.41046	-0.0263936	0.20294	-0.141283	-0.0593504	0.0433219	-0.174875	1.5705	-0.0942394	0.838063	-0.121076	0.121519	-0.0649425	-0.0982634	-0.0248099	0.0422101	-0.140582	-0.11758	-0.0208272	-0.0928773	0.0419953	-0.118355	-0.0984499	1.84643	0.102245	-0.0488938
MH9	0.014562	0.0660185	-0.0899732	0.0450107	0.0860988	0.0678301	0.11915	0.0520192	0.0713619	0.0735766	0.148993	0.0565547	0.124635	-0.0323366	-0.00832325	0.0180975	-0.0599991	-0.00516132	-0.0437324	-0.0707979	0.0295505	0.0194836	0.066595	0.0633555	-0.00720764	-0.00451227	-0.137992	0.311591	-0.00529735	-0.0736029	0.111691	-0.0504027	-0.00894383	-0.028931	0.00596373	-0.0136546	-0.0645478	-0.00910112	-0.0366483	-0.0355222	-0.100815	-0.0696948	-0.0252591	-0.0246308	-0.0197526	-0.0742965	0.102245	1.87077	-0.0846598
NZ925	-0.119377	-0.144419	0.382981	0.169625	-0.113162	-0.122427	-0.0301879	-0.138549	-0.13951	-0.0829645	-0.0821218	-0.115758	-0.035383	-0.0238975	0.306667	0.0141802	0.0842367	-0.0018759	-0.0466562	0.0717614	-0.0611102	0.108209	-0.143532	-0.0560542	-0.169896	-0.102686	-0.137936	-0.0902787	0.132605	0.1462	-0.0722946	0.313393	0.0122243	0.315616	-0.186156	-0.0834523	0.0349191	-0.22699	0.0682207	0.226938	0.161459	-0.0659747	-0.0245816	-0.00917522	0.0302265	0.126878	-0.0488938	-0.0846598	2.07436
BS1074	-0.109523	-0.107306	0.0503948	0.0792624	0.00193971	-0.0168877	-0.024245	-0.0641797	-0.0619125	-0.0807471	-0.0586066	-0.0834878	0.0319696	-0.0646483	-0.00604932	-0.0913953	0.194371	0.120553	-0.0432591	-0.0361737	-0.0989427	0.221882	-0.0615878	-0.0755693	0.0765319	-0.119842	0.0405005	-0.0689989	0.0203855	-0.0743094	-0.0697048	-0.0474457	-0.136816	-0.00163371	-0.0285212	0.0517675	0.157286	-0.0656289	-0.0621298	-0.166437	-0.0445207	0.115194	-0.0612343	-0.0837044	0.279386	-0.030731	-0.0884648	-0.0590336	-0.020107
Lin-1	-0.0163769	-0.0696708	-0.00759306	0.00165326	-0.0871566	-0.077173	-0.0446047	-0.0258619	-0.130829	-0.0840314	-0.0920058	-0.03449	-0.0328485	0.0977928	0.0639979	-0.0472408	-0.0213943	-0.0133123	0.0392687	0.102051	0.00718036	0.0459183	-0.135223	-0.113874	-0.0944646	0.1168	-0.24158	-0.00143542	-0.0248733	1.09819	-0.069636	0.121577	-0.078877	0.2057	-0.0224915	-0.0699895	-0.0683523	-0.134048	0.0506993	0.0309622	0.0321704	-0.0816334	1.85458	0.0298697	-0.0193347	0.0655193	-0.0947295	-0.0346245	-0.0194793
Yu9537	-0.0218655	-0.093725	0.137742	0.00473354	-0.0399905	-0.0322423	-0.0560542	-0.0905247	-0.0580804	-0.0754869	-0.0835235	-0.0820152	-0.0302029	0.457037	-0.0401559	-0.0390068	-0.00676476	-0.0391051	1.59361	0.37331	-0.023704	0.0441553	-0.0568243	-0.102038	-0.083747	0.15608	-0.0291231	-0.0338101	0.000622384	0.089225	-0.0920758	0.00537745	-0.125347	-0.0628747	-0.06952	0.0048699	0.113182	-0.100108	0.0948228	-0.0475473	0.0578524	0.00527196	0.0670936	-0.0123155	0.0277071	0.0364977	-0.0909662	-0.030054	-0.0372622
JF52-3	-0.0790427	-0.13066	0.0968947	0.0922322	-0.0108589	-0.0779324	-0.096901	-0.141741	-0.0877506	-0.109566	-0.0503559	-0.158565	-0.00554194	0.176822	-0.00270386	-0.0220454	0.183746	-0.004944	0.0931509	0.14811	-0.139497	0.0007006	-0.0907789	-0.0815998	0.0693837	0.0260063	0.215035	-0.108311	-0.0350087	0.0417963	-0.102497	0.0448785	-0.117637	-0.0272234	0.0452373	0.0603288	0.129461	0.0858696	-0.00345978	-0.132977	0.0992163	-0.0320356	-0.00672445	-0.0653946	0.0904308	-0.0521605	-0.074191	-0.0479886	0.0450207
S7913	0.0122824	-0.00425258	0.035596	0.0758265	-0.0095061	0.0126476	0.0701151	0.0421643	-0.00567728	0.0318061	0.0281161	0.0104377	0.0782079	0.0364799	-0.0452505	-0.0217481	0.192984	0.164866	-0.00850798	0.0589315	-0.0932509	0.228071	-0.00317933	-0.103532	-0.0540077	-0.0369689	-0.176845	0.0618717	0.0699147	-0.00428963	-0.104622	0.0233812	-0.0815123	0.0564022	-0.196999	-0.0474152	0.0139552	-0.0954542	-0.0306075	0.0244771	-0.00418122	-0.0126759	0.000527187	-0.0023217	0.0714173	-0.0262811	-0.0892307	0.0150843	0.122623
DH29	-0.170747	-0.118048	-0.131227	-0.183825	-0.14373	-0.115678	-0.0999365	-0.109073	-0.10662	-0.0904341	-0.0961111	-0.0793281	-0.127857	-0.0912245	0.0230095	-0.175345	-0.177627	-0.171407	-0.022086	-0.1485	-0.135205	-0.22264	-0.109089	0.0863679	0.373396	-0.109411	0.470616	-0.0784996	-0.126029	-0.0484794	0.0849675	-0.0502404	0.0660401	-0.15134	0.743476	0.249967	-0.0781701	0.31444	-0.103857	-0.110306	-0.0618451	0.268872	-0.0391919	0.150757	-0.0787025	-0.171496	0.104705	-0.0684722	-0.16646
Mo17	-0.101562	-0.112136	0.327589	0.0515197	-0.0912487	-0.100886	-0.0314972	-0.150973	-0.116666	-0.0745873	-0.138135	-0.0950864	-0.0836964	0.151447	0.169375	-0.108769	0.00574623	0.176387	0.24387	0.17098	-0.176856	0.220777	-0.116217	-0.0843116	-0.153819	0.0218663	-0.0953456	-0.100653	0.0723698	0.00499563	-0.0684502	-0.0012982	-0.123205	0.180186	-0.123138	0.00887419	0.573009	-0.204393	-0.028525	-0.0890569	0.216902	0.0370317	0.00142993	0.304387	0.281821	-0.0811375	-0.0770271	-0.127882	0.327004
JH96B	-0.0986869	-0.0993883	0.0371385	0.0258322	-0.0366504	-0.0890079	-0.0291809	-0.0651416	-0.098764	-0.0946864	-0.0719871	-0.0580603	-0.008297	-0.00233782	0.0368262	-0.115083	0.377328	0.259299	0.0321529	0.0127869	-0.0630216	0.244578	-0.0932235	-0.00605601	0.0153401	-0.0585248	-0.00901793	-0.0688432	0.0412181	-0.0616109	0.0374987	-0.0320152	-0.046626	-0.0729466	-0.0596602	0.051054	0.0356157	-0.0234986	-0.0188197	-0.0848157	-0.0362308	0.0627569	-0.0451828	0.0212637	0.177586	-0.0464089	0.0145785	-0.0260929	0.011033
S5003	0.126205	0.338482	-0.187148	0.0253902	0.192775	0.213749	0.176401	0.457485	0.192816	0.38075	0.264113	0.379065	0.0952041	-0.0831898	-0.0859384	-0.151912	-0.0907964	-0.138349	-0.0823533	-0.104514	-0.0856928	0.00588602	0.198108	-0.0556133	-0.03875	-0.0459895	-0.148423	0.220563	-0.116505	-0.0772657	-0.0385101	-0.166888	-0.119654	-0.169508	-0.00800644	0.036579	-0.093296	0.313285	-0.111593	-0.140086	-0.142851	-0.0449812	-0.0134608	-0.0179241	-0.0547101	-0.177618	-0.0590087	0.0601464	-0.114526
2142	0.0209927	-0.024167	-0.162028	-0.0659758	-0.0486072	-0.0753825	-0.0198399	-0.0343787	-0.0281996	-0.0239979	-0.0192433	-0.00364005	-0.0696795	0.399677	-0.106643	0.229682	-0.167633	0.0544207	0.0965701	0.417099	0.209841	-0.0233872	-0.0242114	0.14616	0.0231287	0.502509	-0.171674	-0.0252891	0.0747753	0.00578671	0.0809907	-0.114261	0.0296509	-0.154509	-0.138615	-0.145566	-0.0964904	0.00763697	0.104151	-0.140983	-0.169579	-0.0800912	0.0964777	-0.0329161	-0.0944149	0.145112	0.138729	0.0439126	-0.0516535
205-11	-0.0346255	-0.110273	0.151433	0.0695893	-0.0213938	-0.0576692	-0.0362776	-0.111916	-0.106792	-0.0559588	-0.0628156	-0.106014	0.00255103	-0.0112353	0.0215332	0.011754	0.164394	0.0536303	0.16731	0.0175498	-0.0144833	0.130681	-0.108082	-0.127527	-0.0302541	-0.0573632	-0.139865	-0.0645149	-0.0583346	0.0164214	-0.153765	-0.00961793	-0.0991746	-0.0321699	-0.122516	0.104622	0.329917	-0.158009	-0.0957086	0.0473614	0.225844	0.0211987	-0.0179423	0.162444	0.163162	-0.0107859	-0.161659	-0.0593307	0.0431788
ZJ-3	0.027402	0.0469428	0.0705231	-0.0603116	0.0942818	-0.00483148	-0.0308166	0.0493981	-0.0586734	-0.0425499	-0.0376711	-0.00163937	-0.0188119	-0.00856836	0.0208471	-0.0227106	-0.0300836	-0.00560918	-0.0303956	0.0186023	-0.189712	0.00164983	-0.0602735	-0.0383655	0.0511463	-0.136721	0.103969	-0.000810893	0.0742302	-0.0191608	-0.00288276	-0.0407915	-0.0694353	0.132931	0.510143	0.257056	0.179091	0.0403114	-0.0889435	-0.0488854	-0.061648	0.266275	-0.0117982	-0.0268173	0.12373	-0.0607735	-0.0138812	0.0192135	0.149044
N54-3	-0.121525	-0.125269	0.0213787	-0.0436379	-0.114503	-0.0585708	-0.0592221	-0.110954	-0.129861	-0.109453	-0.0580046	-0.0989056	0.00133902	0.0013994	0.0615507	-0.0709857	-0.134863	-0.127713	-0.0354543	0.0792377	-0.157267	-0.0711519	-0.129909	-0.109429	0.044349	-0.164133	0.131199	-0.0975183	0.240237	0.047808	-0.00775515	0.147258	0.0627929	0.317814	0.00654229	-0.0878356	-0.0318053	-0.00324469	0.13127	0.343139	-0.165372	-0.0766916	-0.0565962	-0.103966	-0.00278156	0.117465	-0.0483097	-0.0331598	0.140322
LSC117	0.054989	0.143701	-0.158395	0.037378	0.0872832	0.164761	0.217261	0.113744	0.175248	0.17175	0.234002	0.0922005	0.143206	-0.0471722	-0.111765	-0.159855	-0.0647756	-0.117172	-0.0114395	-0.0536557	-0.0936367	-0.00125069	0.171598	-0.0652337	-0.0527169	-0.0616329	-0.120354	0.210384	-0.0983075	-0.0762682	-0.0763205	-0.106778	-0.0967382	-0.099029	-0.112567	-0.0915142	-0.0407617	0.00170763	-0.0716018	-0.0854401	-0.123474	-0.105331	-0.0563629	-0.0102828	-0.0292481	-0.149486	-0.0807372	0.101815	-0.112969
LSC107	-0.0287675	-0.130618	-0.013526	-0.153613	-0.155306	-0.122535	-0.0838194	-0.138532	-0.111179	-0.0899643	-0.103527	-0.154984	-0.0812528	0.0505682	0.00901175	-0.0207613	-0.155859	-0.0297389	-0.0543391	0.00453165	-0.0846267	-0.112514	-0.115325	0.078331	0.081596	-0.0434953	0.178691	-0.106655	0.039731	-0.0715427	0.114373	0.100183	0.121648	0.00343045	0.224044	-0.000666124	-0.0484547	0.0431921	-0.029186	-0.0659986	-0.0365382	0.064809	-0.0666017	-0.00239048	-0.0160159	-0.0177811	0.123678	-0.0295049	-0.045965
Nan09530	0.0404425	-0.0240281	0.124234	0.273996	0.145075	0.0296931	0.0852977	-0.0240565	-0.00825309	0.0193576	0.0246088	0.0278557	0.334683	-0.0178191	-0.052918	0.0040524	0.284727	0.154156	0.0255509	0.0179203	-0.01225	0.303359	-0.00755584	-0.100519	-0.0440408	-0.0567444	-0.205872	0.0211709	0.0281584	-0.013944	-0.14228	-0.0453233	-0.14705	-0.115562	-0.206033	0.0382426	0.340595	-0.105605	-0.0536739	-0.133268	0.0737771	0.0954595	0.0139713	0.00714846	0.151735	-0.0676027	-0.128255	0.0340547	-0.0258703
98-3	-0.0277481	-0.135621	-0.174755	-0.023813	0.0178339	-0.0505435	-0.0623094	-0.0977113	-0.0925878	-0.082301	-0.0358202	-0.0617569	-0.0301867	-0.0150378	-0.128063	0.86601	0.0675142	0.369232	-0.00811621	-0.0643032	0.685969	-0.00544057	-0.0923252	0.181679	-0.106643	0.427131	-0.284742	-0.073347	0.284092	-0.101259	0.129301	-0.149466	0.125151	-0.107503	-0.166927	-0.0860176	-0.0492981	-0.0909643	0.107692	-0.0857182	0.0497344	-0.0653113	-0.0288855	-0.0989187	-0.111178	0.00683354	0.145002	0.0431694	-0.142679
M232	-0.0719598	-0.105011	0.088206	0.0176632	-0.142553	-0.0791699	-0.0255522	-0.0993274	-0.0834619	-0.0537401	-0.03725	-0.0729353	0.0119725	0.0700895	0.121486	-0.086307	-0.0596533	-0.0590845	0.0911061	0.0189613	-0.0590825	-0.00513182	-0.0812123	-0.0199996	-0.100932	-0.0890471	-0.0753677	-0.0855188	0.0961974	-0.0186155	0.00343714	0.0563078	0.0908744	0.202275	-0.0719893	-0.0524272	-0.0593588	-0.13114	0.11123	0.306333	-0.0571288	0.0280744	-0.00789992	-0.0509849	0.103723	0.110092	-0.00768551	-0.0673572	0.0625972
Du321	-0.169867	-0.256505	0.646743	-0.162889	-0.251202	-0.21278	-0.1935	-0.224742	-0.268982	-0.229325	-0.20793	-0.240697	-0.183296	-0.0509161	0.507839	-0.040718	0.012263	-0.0429274	-0.105839	0.0109023	-0.0509353	-0.113284	-0.275984	-0.0320325	-0.160777	-0.198379	-0.125029	-0.222296	0.0913051	0.323839	-0.134644	0.634093	0.13311	0.562612	-0.188276	-0.167348	-0.039414	-0.257051	0.0760982	0.367942	0.38902	-0.172348	0.156348	-0.197635	-0.0875715	0.300854	-0.0477222	-0.0939199	0.504586
Chuan273	-0.0764598	-0.141427	-0.0519044	-0.0999696	-0.145563	-0.124465	-0.100527	-0.175048	-0.096717	-0.130392	-0.0991857	-0.136113	-0.126213	0.202938	0.120339	-0.0842873	-0.0884936	-0.0450188	-0.0209384	0.076554	-0.116485	-0.118977	-0.0989381	0.0524953	0.058244	-0.0683996	0.391043	-0.139755	-0.111408	-0.0345406	0.00477384	0.054602	0.0658217	0.0344095	-0.0784763	-0.0807708	0.0654802	0.0890113	-0.113513	0.00521656	-0.0331903	-0.110111	-0.0572929	0.0641056	-0.0288742	-0.129118	0.0731298	-0.0952662	-0.039885
Nan381	-0.0618819	-0.0779823	0.284996	0.147021	-0.0510097	-0.0432615	-0.0382003	-0.0983151	-0.0563085	-0.0457113	-0.0910655	-0.0730406	0.0986727	0.0393725	-0.0118083	-0.0320191	0.243254	0.247113	0.137819	0.11007	0.0391049	0.251702	-0.0566048	-0.0876617	-0.101596	-0.0438248	-0.202453	-0.0275675	0.0990104	0.0310775	-0.0691303	0.0195679	-0.109852	0.123312	-0.184979	-0.0190646	0.320605	-0.170426	-0.0668332	-0.0676941	0.0268394	0.0624926	-0.0236526	0.0594348	0.283376	-0.0814451	-0.0721188	-0.041632	0.181027
7854	-0.139941	-0.264704	0.351924	-0.199402	-0.196874	-0.158949	-0.186983	-0.171034	-0.195901	-0.231687	-0.153601	-0.214807	-0.181933	-0.112018	0.123359	-0.0510902	-0.169795	-0.141533	-0.105034	-0.0426243	-0.0928506	-0.167866	-0.193217	-0.0437708	0.174769	-0.147031	0.275156	-0.209756	0.170905	0.0429907	-0.0130071	0.383671	0.105849	0.251773	0.277416	-0.0268968	-0.169687	-0.0145817	0.0626214	0.196998	-0.00682342	0.0484511	-0.0283802	-0.0615924	-0.0824826	0.211127	-0.014878	-0.0820629	0.211444
18-9-101	0.0795113	0.20461	-0.138033	0.0587336	0.105534	0.203068	0.191799	0.171672	0.354877	0.17454	0.21835	0.163479	0.121407	-0.0715168	-0.0802883	-0.167932	-0.0242334	-0.121088	-0.0434836	-0.0736538	-0.107177	0.0110394	0.354829	-0.0443128	-0.0642084	-0.0870952	-0.112969	1.32581	-0.11694	-0.0485171	-0.03286	-0.119946	-0.132073	-0.0909612	-0.0730799	-0.0372495	-0.0657272	0.0313215	-0.0755801	-0.0989185	-0.116649	-0.0744135	-0.0326478	-0.0176761	-0.0224222	-0.133408	-0.0439205	0.324661	-0.0852804
ZY2247	0.121882	0.483243	-0.206001	0.0142986	0.361317	0.263384	0.136125	0.548784	0.400104	0.318866	0.158082	0.513518	0.0870929	-0.0945298	-0.132795	-0.143133	-0.0792242	-0.122927	-0.105491	-0.101324	-0.129383	-0.013526	0.399125	-0.0397567	-0.0431977	-0.1057	-0.0538953	0.25629	-0.140884	-0.114995	-0.0509056	-0.162084	-0.140805	-0.145579	-0.025804	-0.0486512	-0.126865	0.0953003	-0.0872923	-0.152667	-0.17226	-0.0437164	-0.0708735	-0.0428003	-0.0790274	-0.119476	-0.0583027	0.0999087	-0.128039
Q78	-0.133737	-0.132637	-0.170591	-0.0824247	-0.10225	-0.0772396	-0.0616847	-0.0843576	-0.106555	-0.0668982	-0.0602188	-0.0756619	-0.0440296	0.0736964	0.0271104	0.467689	-0.0434416	0.13583	-0.0434432	-0.0490867	0.35328	-0.0218293	-0.103809	0.314623	-0.0733576	0.281341	-0.0163742	-0.0734674	0.24684	-0.147018	0.250199	-0.105935	0.139685	-0.0702439	-0.0108226	-0.0748993	-0.11474	0.0238488	0.112477	-0.0932276	-0.0516591	-0.0369312	-0.0667583	0.010244	-0.144642	-0.017503	0.324019	-0.029289	-0.0545662
Nan637	0.0209548	0.202558	-0.141389	-0.0408662	0.177	0.106014	0.0381788	0.138387	0.030378	0.0967345	0.0362917	0.134913	0.0293203	-0.0672976	0.0645708	-0.0611976	0.142048	-0.00212153	-0.108063	-0.0873173	-0.0257147	-0.0198238	0.0395198	-0.00327264	-0.0806039	-0.0639377	-0.174195	0.0268308	-0.119861	0.0170497	0.0292917	-0.0677293	-0.0236004	-0.131635	-0.137163	-0.13213	-0.123601	-0.0548662	-0.0889952	-0.0929607	0.310422	-0.116081	-0.016631	-0.0690919	-0.0616679	-0.0795772	-0.00238362	0.0107793	-0.100248
Nan202	-0.148247	-0.134295	-0.0590535	-0.161822	-0.180778	-0.111931	-0.112271	-0.133764	-0.0830029	-0.0966218	-0.0813115	-0.160337	-0.146339	-0.137151	-0.00242685	-0.105656	-0.178102	-0.112522	-0.0837224	-0.159531	-0.157537	-0.129727	-0.0841684	0.0737226	0.133244	-0.159746	0.448408	-0.12275	-0.0942164	-0.0880729	0.100512	0.00665807	0.0473718	-0.0601039	0.521268	0.168833	-0.101061	0.104837	-0.0702428	-0.169831	-0.0377315	0.253371	-0.0472423	-0.0339471	0.0032193	-0.102116	0.110067	-0.0544176	-0.0960873
78599-211	-0.0445318	-0.0904367	-0.112308	-0.155158	-0.0530325	-0.0529217	-0.0925051	-0.0587979	-0.0632367	-0.0780353	-0.0885555	-0.0743804	-0.113161	-0.0990058	-0.0703355	-0.134384	-0.0946284	-0.177264	-0.0184423	-0.115859	-0.217498	-0.195214	-0.0601178	0.140555	0.230439	-0.156186	0.630236	-0.0620027	-0.188266	-0.071225	0.045519	-0.0659075	0.0462749	-0.182654	0.798657	0.380963	-0.100605	0.268844	-0.195277	-0.222279	-0.0793128	0.392914	-0.0615029	0.055425	-0.00520455	-0.158227	0.0567497	-0.087306	-0.180016
YA3237	0.100773	0.0929935	-0.0582792	-0.0795825	0.119407	0.065932	-0.0259955	0.113145	-0.0175281	-0.00842102	-0.0133529	0.159655	-0.0457202	-0.0708073	0.00312856	0.00657505	-0.00899426	0.0125618	-0.0415945	-0.0728202	0.0906144	0.00193817	-0.0121739	-0.0597475	-0.102679	-0.0916636	-0.227565	0.0295924	-0.0569317	0.075943	-0.0700271	-0.0493825	0.0135605	-0.0567838	-0.125956	-0.0874561	-0.0553313	-0.0620394	-0.114796	0.0463427	-0.0565164	-0.0672464	0.101375	-0.0920988	-0.0391608	-0.0339716	-0.0892218	-0.0114824	-0.161628
JS0251	-0.0502631	-0.0572358	-0.0235344	0.166588	-0.0623651	-0.0233843	0.014586	-0.058444	-0.0592814	-0.012422	0.00996682	-0.0266498	0.175551	-0.0412162	-0.0429092	0.0329994	0.0456202	0.0804641	0.0609555	0.0743744	-0.0219246	0.146835	-0.0634274	-0.0913797	-0.126364	-0.0768506	-0.25156	0.0317385	0.143228	0.0685269	-0.0717928	0.054161	-0.0696087	0.222482	-0.199563	-0.0602866	0.0396433	-0.124718	0.0681017	0.171246	0.0418113	-0.101052	0.0409313	-0.0154414	0.0282447	-0.0777741	-0.0682615	0.0225173	0.280569
W284	0.0235305	0.0179859	-0.0245004	0.0564629	0.00590215	0.0301049	0.0871998	0.0214967	0.0361203	0.0290212	0.0796001	0.0614871	0.13081	-0.03796	-0.00140386	-0.0878676	0.0106274	-0.0824396	-0.0121001	-0.0299138	0.0306332	0.0731588	0.0329058	-0.0829077	-0.0671621	-0.0497507	-0.151129	0.0836133	-0.0669283	-0.020797	-0.0751183	-0.0237378	-0.0910653	0.0221363	-0.151228	-0.0826746	-0.00509803	-0.0370157	-0.0273073	-0.00593903	-0.0508656	-0.136728	0.0329488	0.00184777	0.0258505	-0.0787401	-0.076182	0.0660717	-0.0440241
Zheng28	-0.098505	-0.135593	0.549461	-0.129528	-0.140225	-0.0796983	-0.0922092	-0.129474	-0.161792	-0.124806	-0.0246147	-0.134749	-0.110009	-0.0546241	0.369763	-0.030331	-0.128421	-0.129591	-0.0473921	0.00967796	-0.116426	-0.109727	-0.166187	-0.113232	-0.170197	-0.142044	-0.096635	-0.0836255	0.185766	0.162229	-0.0643375	0.495209	0.0431557	0.557662	-0.168761	-0.0706519	-0.0047488	-0.167185	0.213837	0.33623	0.171403	-0.125574	-0.00575824	-0.17694	-0.103326	0.30795	-0.111598	-0.0629802	0.465299
Zheng22	-0.124201	-0.23847	0.478189	-0.122749	-0.227393	-0.204246	-0.17739	-0.234959	-0.288823	-0.217934	-0.218209	-0.233155	-0.174637	-0.180351	0.347296	-0.126067	0.153428	0.0580634	-0.101713	-0.0949375	0.0349049	-0.0225387	-0.297378	-0.0526813	-0.121506	-0.216234	-0.127857	-0.191904	-0.145364	0.23259	-0.159887	0.395313	0.2839	0.390333	-0.176823	-0.160241	-0.0727917	-0.223679	-0.0471897	0.55015	0.654556	-0.152326	0.163082	-0.138494	-0.0677979	0.125284	-0.0748286	-0.0863785	0.344415
Zheng99	0.115936	0.384965	-0.201453	0.0237516	0.24584	0.196649	0.159549	0.312412	1.84793	0.253622	0.151391	0.277643	0.109647	-0.0594325	-0.131414	-0.166093	-0.0773464	-0.162838	-0.0630667	-0.0577819	-0.150604	-0.0359265	1.84366	-0.0576866	-0.0492679	-0.0763149	-0.0449391	0.258478	-0.140683	-0.0811396	-0.0712571	-0.135617	-0.108688	-0.149787	-0.0481425	-0.0599993	-0.103379	0.0862497	-0.0856629	-0.1416	-0.181249	-0.0629502	-0.129971	-0.0611648	-0.0826139	-0.140821	-0.084553	0.0619229	-0.107471
Dan3130	-0.121734	-0.144975	-0.130584	-0.144685	-0.113904	-0.12112	-0.0806039	-0.0955773	-0.153105	-0.134809	-0.0573435	-0.111532	-0.0989626	0.00932531	0.0696008	-0.140241	-0.154258	-0.0759492	-0.0792516	-0.0449696	-0.0843296	-0.113024	-0.149676	0.210078	0.243024	-0.1554	0.28703	-0.10704	-0.135694	-0.13843	0.235812	-0.0970365	0.163734	-0.136105	0.52636	0.0977374	-0.119378	0.124955	-0.0979981	-0.0284459	-0.144531	0.225305	-0.0952398	0.190208	-0.0729061	-0.0657921	0.241827	0.035679	-0.122539
LC955	0.121319	0.136575	-0.139007	0.0940837	0.0841936	0.172911	0.232489	0.176224	0.141608	0.165804	0.259537	0.164554	0.151479	-0.0475296	-0.0889619	-0.157481	-0.0317893	-0.162609	-0.0434022	-0.0589806	-0.132864	0.0301212	0.138642	-0.044666	-0.0526397	-0.0903667	-0.130894	0.200589	-0.122509	-0.0963712	-0.0393603	-0.104528	-0.109514	-0.109508	-0.0922471	-0.0218932	-0.0733452	-0.0126828	-0.0872962	-0.0999547	-0.0934065	-0.0813485	-0.0708154	-0.0157318	-0.0230859	-0.107993	-0.0631499	0.140451	-0.0681235
Dan599	-0.148984	-0.128698	-0.022286	-0.11363	-0.0819178	-0.0561006	-0.0743862	-0.0925885	-0.0831185	-0.113378	-0.093473	-0.0886739	-0.0656725	-0.0610173	-0.00782033	-0.172459	-0.0705487	-0.0933888	-0.0353437	-0.123819	-0.161254	-0.0860056	-0.0822971	-0.0505783	0.417699	-0.209101	0.672447	-0.0964763	-0.139101	-0.129977	0.0375589	0.0502557	-0.0156437	-0.073259	0.403611	0.17263	-0.104405	0.293048	-0.182436	-0.0951871	-0.1308	0.104605	-0.188246	0.0935377	0.000247427	-0.0721171	-0.00523096	-0.0506214	-0.128181
LJ-2	0.152639	0.239799	-0.126066	0.0308363	0.116507	0.177531	0.169056	0.290872	0.207265	0.214572	0.161332	0.24294	0.0811531	-0.0289389	-0.000641082	-0.113867	-0.0708826	-0.0876998	-0.089512	-0.0510698	-0.0458473	0.0068615	0.20728	-0.0609092	-0.0188984	-0.0561286	-0.158004	0.605334	-0.143719	-0.0638717	-0.057218	-0.108042	-0.118058	-0.0875017	-0.0876272	-0.0534734	0.01926	0.0286339	-0.0701957	-0.0500692	-0.0992182	-0.0752384	-0.0590548	0.0804127	-0.0403847	-0.131501	-0.0715073	0.169598	-0.0494085
Liao68	-0.087896	-0.106728	-0.133443	-0.161266	-0.0683929	-0.0502752	-0.0762603	-0.0994921	-0.0247627	-0.0938303	-0.0698892	-0.0477662	-0.117221	-0.0818296	-0.0357113	-0.157878	-0.0929754	-0.0710468	-0.0277797	-0.00746853	-0.0455246	-0.110854	-0.0213955	-0.0298507	0.126162	-0.105294	0.376813	-0.0728303	-0.188973	-0.0248032	-0.0365289	-0.0971015	-0.00373319	-0.12698	0.170194	-0.0350818	-0.0682785	0.269504	-0.0822916	0.047801	-0.0577281	0.00133405	-0.0173164	0.0740914	-0.115318	0.00697762	-0.0469686	-0.106578	-0.0700732
Liao7996	-0.1368	-0.233124	0.38816	-0.129326	-0.215466	-0.17605	-0.129139	-0.207074	-0.213624	-0.198804	-0.176353	-0.21682	-0.162027	-0.156192	0.339415	0.000669039	0.114501	-0.101137	-0.0372552	-0.0339574	-0.0479837	-0.0950578	-0.218825	-0.165188	-0.12355	-0.140227	-0.187957	-0.139121	0.146601	0.323934	-0.132748	0.512487	0.0385766	0.509867	-0.0746751	-0.0925549	-0.0709859	-0.199954	0.131767	0.426653	0.634692	-0.116183	0.109005	-0.145071	-0.101882	0.130567	-0.153992	-0.0775562	0.354169
Liao3053	-0.0889648	-0.159707	0.0461776	0.0752936	-0.0280459	-0.136659	-0.118434	-0.180102	-0.115059	-0.117687	-0.0977199	-0.152964	-0.0721547	-0.0331622	-0.0810521	0.478248	0.306329	0.165016	0.0249859	-0.00791639	0.385013	-0.00263971	-0.118956	0.119531	-0.00852994	0.307671	-0.223016	-0.106746	0.189717	0.022995	0.0875811	-0.0452053	0.0731864	-0.0480118	-0.238389	0.0192982	0.16499	-0.153982	0.0328771	-0.000644512	0.161818	-0.115972	-0.0278854	0.00825995	0.0856003	0.0760115	0.095583	0.0224371	-0.0693413
Liao5144	-0.158594	-0.21164	0.305143	-0.110325	-0.200439	-0.17636	-0.139756	-0.187514	-0.210705	-0.186696	-0.145493	-0.210051	-0.150912	0.0330051	0.369158	0.0413404	0.0612881	-0.133052	-0.0540816	0.08582	-0.0509013	-0.0592917	-0.213299	-0.129608	-0.123425	-0.139233	-0.214905	-0.175382	0.182243	0.266871	-0.057615	0.476784	0.148668	0.464726	-0.188366	-0.20873	-0.116437	-0.212248	0.283584	0.574621	0.385887	-0.18883	0.0779591	-0.051683	-0.100763	0.281328	-0.108477	-0.0568787	0.535356
Liao7890	-0.152849	-0.276307	0.460221	-0.170957	-0.230397	-0.228609	-0.151396	-0.212939	-0.2465	-0.250618	-0.19116	-0.22995	-0.198504	-0.0941279	0.381734	0.0410006	0.0543044	-0.065897	-0.0983209	0.0468586	-0.079307	-0.160532	-0.249838	-0.166955	-0.120846	-0.196512	-0.137629	-0.205588	0.266535	0.272555	-0.108622	0.597339	0.11517	0.65588	-0.166353	-0.12748	-0.104793	-0.279027	0.144715	0.578876	0.428826	-0.169611	0.0729624	-0.207503	-0.0824132	0.352023	-0.155324	-0.11037	0.432873
Liao2379	-0.0387924	-0.148466	0.136648	-0.0375893	-0.111124	-0.136968	-0.0685725	-0.123409	-0.109531	-0.0849627	-0.0649955	-0.124959	-0.0491788	0.00502633	0.0119642	-0.0690353	0.089379	0.0828693	0.0323143	-0.0136895	0.428355	0.124528	-0.109765	-0.12592	-0.0804938	0.0345272	-0.154029	-0.0446519	-0.0414521	0.0513728	-0.110307	0.0420986	0.0590308	-0.0124311	-0.200325	-0.145929	0.119292	-0.158948	0.0459802	0.234564	0.0945736	-0.11951	-0.0634629	0.0322293	0.0619446	0.205042	-0.103919	-0.0440005	0.0383289
Wa138	-0.0830593	-0.106797	0.0337037	0.000664923	-0.0436245	-0.0592231	-0.0617993	-0.126633	-0.13548	-0.0875655	-0.103177	-0.106574	-0.0406049	0.492831	-0.0242306	-0.0481049	0.0534325	0.0814463	0.271563	0.340865	-0.0111939	0.0400867	-0.13559	-0.118339	0.00550969	0.145368	-0.0078579	-0.0776801	-0.000341596	0.0444236	-0.0763368	0.00385463	-0.0736561	-0.00360884	-0.0796116	-0.0710399	0.11346	-0.125288	-0.00573783	-0.0416811	0.0290089	-0.0395915	0.0843228	0.148224	0.0697113	-0.0672917	-0.0786423	-0.0308938	-0.0342523
Ji1037	-0.0343125	0.125185	0.121196	0.0523922	0.0294006	-0.0481665	-0.00255875	0.0466095	-0.036749	0.0988408	-0.0682771	0.093989	-0.0262574	0.135244	0.122312	-0.0953533	-0.0788207	0.0449399	0.13341	0.118577	-0.164434	0.0346267	-0.0389701	-0.0804586	-0.136678	-0.00700352	-0.115895	-0.0646365	0.0318265	-0.0394595	-0.0774504	-0.00980164	-0.16319	0.0865538	-0.133752	-0.0362639	0.434608	-0.201782	0.00233834	-0.103335	0.199768	-0.0890753	-0.00409306	0.259373	0.140563	-0.130187	-0.0788245	-0.0711257	0.10397
TS6278	-0.128637	-0.181559	0.439291	-0.11899	-0.168433	-0.147024	-0.121286	-0.160475	-0.215644	-0.150902	-0.174586	-0.197356	-0.153802	0.0629	0.158692	0.0379536	-0.107389	-0.0619276	0.0444878	0.130431	-0.0762689	-0.0471553	-0.213891	-0.186581	-0.0817945	-0.0874195	-0.0538704	-0.161569	0.271747	0.297636	-0.175004	0.374173	-0.0485725	0.490957	-0.126121	-0.0511101	0.034849	-0.152735	0.0935465	0.144968	0.191566	-0.0754209	0.105184	-0.179566	-0.0445411	0.221934	-0.191963	-0.150548	0.356371
ZM28	-0.138873	-0.222779	-0.146606	-0.191132	-0.119867	-0.138446	-0.184487	-0.179156	-0.195454	-0.189638	-0.132415	-0.163444	-0.16174	-0.0660571	0.0734487	-0.110252	-0.198346	-0.104017	0.00873182	-0.115074	-0.158222	-0.201757	-0.19277	0.0850838	0.315732	-0.106473	0.538689	-0.217443	-0.148177	-0.0614368	0.136649	-0.0370569	0.0788511	-0.151444	0.486122	0.131638	-0.023757	0.253174	-0.13569	-0.0565758	-0.0660475	0.162403	-0.0271881	0.161457	-0.172132	-0.0294077	0.144278	-0.0514389	-0.187427
891	-0.174604	-0.182011	-0.103727	-0.176319	-0.125979	-0.0545859	-0.130369	-0.152483	-0.127056	-0.16694	-0.135237	-0.14298	-0.147734	-0.104582	-0.0479077	-0.14412	-0.174467	-0.139313	-0.0637576	-0.175704	-0.201031	-0.206317	-0.127352	-0.0229847	0.479878	-0.207028	0.928666	-0.153515	-0.0946801	-0.119086	0.0043018	0.0114102	0.0325648	-0.093725	0.597303	0.226861	-0.11059	0.294935	-0.176885	-0.124408	-0.147292	0.237384	-0.185303	0.155096	0.00840609	-0.0783019	-0.0258212	-0.0844374	-0.165101
K22	-0.0917489	-0.169383	0.194465	-0.129292	-0.154022	-0.180549	-0.127738	-0.116446	-0.168821	-0.145432	-0.118945	-0.165994	-0.132374	0.0144109	0.197382	0.169161	-0.0751579	-0.0365264	-0.00828568	0.0689645	0.109704	-0.0906149	-0.164336	-0.048109	-0.100169	0.111717	-0.198106	-0.150822	0.211708	0.0559763	0.0309006	0.264585	0.100021	0.242902	-0.213232	-0.177836	-0.119198	-0.180485	0.422643	0.287413	-0.0203514	-0.174019	0.0652638	-0.0813296	-0.124076	1.17084	-0.0254255	-0.0754729	0.224367
Dan9046	-0.123389	-0.232504	0.124203	-0.188439	-0.172995	-0.145005	-0.148326	-0.158704	-0.209589	-0.211099	-0.122892	-0.187264	-0.153583	-0.04989	0.289616	-0.160959	-0.125426	-0.155655	-0.0871163	0.0197521	-0.117652	-0.161436	-0.206532	-0.0989979	0.130657	-0.18717	0.315117	-0.14471	-0.00503011	0.145417	-0.090836	0.317267	0.0236116	0.183631	0.0357871	-0.121615	-0.153446	-0.0480144	-0.0399824	0.23075	-0.0908616	-0.134066	0.0692648	-0.0121934	-0.0293581	0.134726	-0.0468824	-0.0415432	0.214956
PHB09	0.0806327	-0.247111	-0.057743	-0.0573138	-0.154568	-0.153216	-0.106925	-0.17921	-0.179116	-0.172306	-0.135201	-0.178027	-0.0803905	-0.0461171	0.0632116	-0.014497	0.157516	-0.051913	0.0169984	0.0374958	0.144178	-0.046703	-0.182082	-0.096529	0.0189996	-0.0410186	-0.136746	-0.139136	-0.14525	0.0703941	-0.145989	0.049819	-0.0429044	-0.0748754	-0.243769	-0.120885	0.0104022	-0.175754	-0.0886778	0.142502	0.300928	-0.161464	-0.0157548	0.122781	-0.019438	0.0990082	-0.0885614	-0.137677	-0.0166022
CN9802	-0.0393305	-0.15242	0.270975	-0.011055	-0.158977	-0.157624	-0.135922	-0.166791	-0.18607	-0.156907	-0.187049	-0.14872	-0.138261	0.0439792	-0.0118586	0.0464778	0.0958574	0.118097	0.11349	0.155844	0.185718	0.045256	-0.18972	-0.132357	-0.129464	-0.0563557	-0.201696	-0.12175	-0.0334835	0.196007	-0.157725	0.0778226	-0.0339632	0.15108	-0.222347	-0.128087	0.12459	-0.244863	-0.0349058	0.0364471	0.373452	-0.130169	0.177664	0.139608	0.0817108	0.0848509	-0.140533	-0.105824	0.257351
Dan598	-0.0601934	-0.104856	-0.117849	0.120706	0.0589063	-0.00686321	-0.071532	-0.0652077	-0.0658588	-0.093759	-0.0446703	-0.104447	0.032556	-0.0799576	-0.0271332	-0.0133172	0.0350689	0.0161406	-0.0853303	-0.0770651	-0.0808461	0.0143961	-0.0679557	-0.0228871	0.124185	-0.10336	0.173406	-0.0854259	-0.121096	-0.0636639	-0.0288202	-0.110256	-0.0289336	-0.121631	0.140398	0.0122421	0.0105884	0.0497668	-0.0656415	-0.122448	-0.0205253	0.179363	-0.0494711	-0.0706374	0.0948746	-0.04722	-0.0424265	-0.0667675	-0.0940317
Shen135	-0.132407	-0.0998271	-0.135235	-0.197085	-0.146621	-0.0599526	-0.141821	-0.109045	-0.0841763	-0.0746967	-0.103721	-0.0657639	-0.15217	-0.117027	-0.0330322	-0.190219	-0.262231	-0.166226	-0.0976869	-0.155613	-0.189136	-0.229318	-0.0826718	0.129737	0.334679	-0.159678	0.591476	-0.0954851	-0.146554	-0.0419938	0.218991	-0.0490948	0.0931405	-0.151125	0.904697	0.338228	-0.169046	0.426669	-0.150088	-0.160387	-0.154832	0.332297	-0.00855224	0.0239917	-0.0696711	-0.18637	0.196941	-0.020695	-0.190151
Shen136	-0.0606289	-0.176078	0.0750723	-0.0733967	-0.1442	-0.140239	-0.0941967	-0.134504	-0.16111	-0.140516	-0.110179	-0.116867	-0.0703945	0.133827	0.03322	-0.130425	0.0407185	-0.0690514	-0.0257222	0.0279327	0.0341486	-0.043413	-0.158984	0.0985653	0.0837614	-0.0751705	0.0994532	-0.12113	-0.149908	-0.0292655	0.0569289	0.0681976	0.121206	-0.029114	-0.0100529	-0.035508	0.0488367	-0.0308924	-0.0820969	0.0976698	-0.0441214	-0.112598	-0.061518	0.11446	0.0237155	0.00860043	0.0995164	-0.00126064	-0.00412239
Shen137	-0.134906	-0.0403576	-0.21001	-0.192132	-0.121799	0.0100106	-0.105078	-0.0684519	-0.0186217	-0.0269006	-0.083059	-0.0346708	-0.133557	-0.219744	-0.0986794	-0.204889	-0.244736	-0.179653	-0.0562243	-0.21623	-0.189462	-0.255164	-0.0156891	-0.0263176	0.401723	-0.167082	0.856472	-0.0653854	-0.168923	-0.0990722	0.0289106	-0.119088	-0.0288248	-0.170265	0.851158	0.388943	-0.17614	0.921222	-0.140106	-0.214485	-0.188377	0.356808	-0.0867422	-0.0204198	-0.113213	-0.180983	0.0330627	-0.10497	-0.217301
SH15	-0.0725229	-0.0980614	-0.012078	-0.114598	-0.138832	-0.0499907	-0.106463	-0.109639	-0.068626	-0.0793886	-0.103197	-0.0743677	-0.110541	0.022398	0.0352968	-0.229932	-0.099459	-0.230216	0.0598692	-0.0573548	-0.188674	-0.171482	-0.0635823	-0.0028042	0.233246	-0.212492	0.736862	-0.0493852	-0.163292	-0.0384895	-0.00538431	0.0017241	-0.0228836	-0.143088	0.676533	0.341422	0.00403354	0.330639	-0.163845	-0.0770933	-0.0400576	0.208573	-0.0618627	0.221473	-0.0418265	-0.179016	0.0232323	-0.0507828	-0.117352
871	-0.10462	-0.124818	-0.0544202	-0.10528	-0.0929405	-0.125428	-0.108197	-0.100072	-0.112272	-0.0846615	-0.0930086	-0.122547	-0.106996	-0.0395655	-0.0177874	0.0310488	-0.196691	-0.0889504	-0.081014	-0.125962	-0.0708794	-0.189919	-0.109836	0.107602	0.0981375	0.0233413	0.310849	-0.124078	0.0699329	-0.068972	0.178042	0.0651257	0.116768	-0.08186	0.327453	0.0326404	-0.128281	0.0258931	-0.0401516	-0.143031	-0.0820893	0.0245358	-0.0845837	0.14883	-0.15067	-0.0612211	0.203554	-0.00768551	-0.129889
P138	-0.145249	-0.118816	-0.145282	-0.184282	-0.106249	-0.0372149	-0.108341	-0.072585	-0.117011	-0.120633	-0.0774435	-0.042902	-0.161969	-0.157438	0.0170263	-0.197907	-0.244895	-0.149573	-0.0134775	-0.198383	-0.160996	-0.212541	-0.112775	0.0890156	0.310412	-0.161591	0.638306	-0.0775905	-0.149274	-0.0732145	0.0562584	-0.0695115	0.0365238	-0.120812	0.558418	0.292602	-0.0547835	0.44208	-0.123252	-0.119394	-0.141222	0.22464	-0.027044	0.081936	-0.0932545	-0.138981	0.0477437	-0.068867	-0.202123
Qi319	-0.172413	-0.151133	-0.116128	-0.216662	-0.165515	-0.105174	-0.142398	-0.117135	-0.115737	-0.133082	-0.100323	-0.134518	-0.168518	-0.170134	-0.0842144	-0.193031	-0.256474	-0.11272	-0.0780835	-0.169353	-0.197164	-0.209963	-0.11386	0.0418576	0.333357	-0.177516	0.542653	-0.119905	-0.155638	-0.00494228	0.139309	-0.0275665	0.0891487	-0.112335	0.790801	0.259415	-0.160247	0.29191	-0.15023	-0.124391	-0.111757	0.296948	0.0475617	0.0049735	-0.0515579	-0.114236	0.127068	-0.0471643	-0.198303
178	-0.179814	-0.151456	-0.0752211	-0.144522	-0.133238	-0.0316061	-0.109935	-0.151298	-0.140524	-0.125767	-0.126725	-0.111308	-0.140899	0.0414035	-0.0300195	-0.156843	-0.217368	-0.150298	-0.0464282	-0.0745494	-0.190408	-0.208112	-0.136909	-0.0562608	0.390843	-0.204849	0.890236	-0.148852	-0.0676022	-0.107593	-0.0117126	-0.0238529	-0.0251138	-0.0467775	0.556079	0.304048	-0.0442073	0.465758	-0.117767	-0.125645	-0.161878	0.209572	-0.0978713	0.0507859	0.0202713	-0.0968621	-0.0164397	-0.0194209	-0.133987
7327	0.000373156	-0.0677609	0.0422524	0.217038	0.00789237	-0.000441424	0.024179	-0.0654298	-0.0129917	-0.0359245	0.0161447	-0.03258	0.132862	0.197064	0.103971	-0.0457034	0.0627264	-0.0697073	0.191629	0.177044	-0.0767838	0.260682	-0.0132879	-0.0402468	-0.0591488	0.0289239	-0.238863	-0.00921193	-0.0998341	0.0783061	-0.0399706	-0.027398	-0.092366	0.139991	-0.179663	-0.0149903	0.311205	-0.146792	0.0608054	-0.0324493	0.17174	-0.0956813	0.13317	0.201417	0.0851523	-0.0576874	-0.0484854	0.012551	-0.00335017
YS0	-0.0377119	-0.106281	-0.119521	-0.0310447	-0.0359673	-0.0865862	-0.0565638	-0.0924003	-0.0768452	-0.103131	-0.0754643	-0.07526	-0.0582195	0.418837	-0.0929475	0.459647	-0.105878	0.238685	0.191731	0.351502	0.426952	-0.0417317	-0.0777003	0.20419	-0.0830147	1.63543	-0.267882	-0.0863533	0.18341	0.0544403	0.155164	-0.137076	-0.0275636	-0.157827	-0.133116	-0.121253	-0.0307613	-0.116575	0.398443	-0.217446	-0.0392734	-0.103776	0.10297	-0.0654176	-0.128283	0.0567891	0.180676	-0.0252236	-0.0907369
Ye478	-0.177522	-0.230443	0.685719	-0.179486	-0.230419	-0.178896	-0.178367	-0.208305	-0.244721	-0.208231	-0.192176	-0.235437	-0.159098	-0.0819802	0.431075	0.0137195	-0.0563672	-0.133725	-0.0932518	0.0363425	-0.123974	-0.151986	-0.244397	-0.148536	-0.173027	-0.184426	-0.132249	-0.210889	0.209077	0.372439	-0.0892099	0.696603	0.0630521	0.74347	-0.181277	-0.132221	-0.0583701	-0.248997	0.202563	0.393941	0.247183	-0.185529	0.171171	-0.180142	-0.103113	0.345853	-0.121382	-0.0841271	0.541886
698-3	-0.106775	-0.175965	-0.183617	-0.0626037	-0.0380324	-0.129198	-0.125689	-0.162022	-0.158265	-0.132144	-0.13155	-0.147614	-0.125482	-0.0455703	-0.105941	1.30974	0.0269227	0.555031	-0.0323152	-0.0986233	0.973041	-0.0405058	-0.158809	0.322833	-0.129476	0.5984	-0.250326	-0.127537	0.471815	-0.108445	0.203394	-0.144916	0.160748	-0.0697958	-0.136174	-0.0657583	-0.0236987	-0.126588	0.170795	-0.0875017	0.0657715	-0.0238162	-0.0712777	-0.134232	-0.131714	-0.0393463	0.243871	0.0412617	-0.0869031
JH961	-0.0723955	-0.0361517	-0.14725	-0.115402	-0.0763013	-0.0856907	-0.0509492	-0.0422653	-0.0435994	0.0177896	-0.0583626	-0.0187915	-0.0952005	-0.102467	-0.0376588	-0.0602912	-0.149068	-0.0978314	-0.0795255	-0.113297	-0.0380962	-0.167878	-0.0399217	0.187141	0.0759687	-0.0177658	0.207898	-0.0516794	-0.0566758	-0.083938	0.115638	-0.0163416	0.0736737	-0.0732308	0.201031	0.09113	-0.099658	0.131821	-0.0911314	-0.190595	-0.0968691	0.106931	-0.0685655	0.0140251	-0.056415	-0.0555102	0.153444	-0.0533874	-0.103812
JH59	-0.161972	-0.168821	-0.146668	-0.183743	-0.157744	-0.108331	-0.110411	-0.126874	-0.175213	-0.137419	-0.112112	-0.0816682	-0.148887	-0.142245	-0.0282596	-0.136642	-0.211758	-0.109792	-0.0588255	-0.194553	-0.0841458	-0.214424	-0.16961	0.0791224	0.416136	-0.112993	0.526643	-0.0922027	-0.121788	-0.0714343	0.0900164	-0.0525806	0.0638241	-0.12965	0.570257	0.219747	-0.12975	0.388784	-0.121347	-0.141457	-0.0912576	0.210152	-0.0366888	0.0284538	-0.0250972	-0.104727	0.113541	-0.0269749	-0.177555
Qi205	-0.0236094	-0.0905636	0.00299511	0.0801087	-0.0394991	-0.0508754	-0.0294838	-0.0643269	-0.0814946	-0.0602174	-0.0243545	-0.0923279	0.0111455	0.0818053	-0.0700277	-0.070431	0.127785	0.0449631	0.0854981	0.0479389	0.0608608	0.08836	-0.0791209	-0.120051	-0.0121594	-0.0607526	-0.126552	-0.019472	-0.0760053	-0.0450246	-0.0597308	-0.032939	-0.0705241	-0.0471706	-0.120069	-0.000102831	0.151985	-0.158418	-0.0470643	0.00702685	0.199294	-0.0855128	-0.0141289	0.0332552	0.0778727	-0.0426758	-0.080602	0.0382426	-0.0816638
Dan340	-0.0517554	-0.0707741	0.721886	0.108094	0.26691	-0.0545569	-0.0175179	-0.0842766	-0.0571102	-0.0238492	-0.0805043	-0.0752705	0.0338535	0.00100472	0.107105	-0.0332555	0.475672	0.206634	0.172969	0.139135	-0.0755747	0.304983	-0.055109	-0.0507111	0.00210386	-0.101566	-0.20431	-0.0553795	0.054185	-0.0659058	-0.0892429	-0.0957327	-0.0792351	-0.0578686	-0.222291	0.409256	0.596985	-0.202584	-0.0680075	-0.0925878	0.0876957	0.676098	-0.0714585	0.0040536	0.51952	-0.00034657	-0.0978818	-0.0758396	0.050824
CA211	0.0262396	-0.0566104	0.0902859	-0.0451437	0.0114675	-0.0534948	-0.0527801	-0.0445308	-0.104356	-0.0400488	0.0462334	-0.0648324	-0.0374224	-0.0508982	0.0647639	0.114904	-0.00740249	0.0886648	0.0453747	-0.0497444	-0.00205052	0.0753091	-0.101424	-0.0138836	-0.111705	0.0258552	-0.0713008	-0.0663013	0.142736	0.00383079	0.0374948	0.00473971	-0.0763103	-0.0201097	0.0340337	0.0566384	0.162157	0.283422	-0.0857595	-0.19491	0.102667	0.0784003	-4.53693e-05	0.0154231	0.00999392	-0.119185	0.0299735	-0.00604091	0.155829
DYS	-0.0290053	-0.210458	0.0290802	-0.0201648	-0.155979	-0.108926	-0.119326	-0.165532	-0.153826	-0.149935	-0.134625	-0.132309	-0.0560325	0.264674	0.0944619	-0.116498	0.090349	-0.0481077	0.146045	0.213857	0.0537885	-0.00123353	-0.150645	-0.00840181	-0.0538174	0.0750502	-0.0183181	-0.126638	-0.111578	0.0344601	-0.111882	0.0602061	-0.0441286	-0.0688348	-0.181721	-0.130057	0.10182	-0.181511	-0.00589066	0.0568313	0.0970338	-0.111461	-0.0193385	0.267847	0.0201948	0.120075	-0.0178823	-0.122137	0.00322307
Liao6082	-0.0943381	-0.154835	0.153999	-0.0566866	-0.19101	-0.123964	-0.0922646	-0.15685	-0.183704	-0.12393	-0.121348	-0.170818	-0.0840477	-0.0510161	0.395724	0.0531282	0.252958	-0.0968617	-0.10004	-0.0311102	0.0842025	-0.0142843	-0.185367	-0.117634	-0.136226	-0.142596	-0.251177	-0.0898281	0.0243934	0.0805216	-0.0776187	0.214371	0.112458	0.129354	-0.269345	-0.224573	-0.0659034	-0.207911	0.185406	0.514132	0.625555	-0.178347	-0.0366116	-0.079324	-0.0492982	0.242511	-0.126432	-0.061918	0.212774
Lu2458	-0.116091	-0.133309	0.683071	-0.088995	-0.151291	-0.107902	-0.112651	-0.117441	-0.159384	-0.107495	-0.131117	-0.133707	-0.0885386	-0.0197416	0.328768	-0.0354361	-0.0380902	-0.0396325	-0.0331243	-0.0131857	-0.0823502	-0.0587008	-0.163282	-0.109334	-0.152701	-0.164783	-0.0717494	-0.128656	-0.0163596	0.191771	-0.0916098	0.445894	0.024949	0.416885	-0.11612	0.00645361	0.0633533	-0.191663	0.0675334	0.152857	0.197903	-0.105346	0.0666904	-0.00911742	0.0765434	0.131903	-0.0983238	-0.0741705	0.393692
Ji477	-0.111179	-0.162796	0.591925	0.251341	-0.128124	-0.091441	-0.0835235	-0.154318	-0.176888	-0.123881	-0.121735	-0.1414	-0.00284434	-0.0404742	0.118963	-0.0123313	0.145897	0.0206658	-0.0174706	0.0302234	0.018743	0.0746185	-0.178737	-0.0134565	-0.110844	-0.129446	-0.169974	-0.115238	-0.0506284	0.0932367	-0.0945839	0.208644	0.0204226	0.243839	-0.144925	-0.0352663	0.0873895	-0.203641	0.0417092	0.0699077	0.260809	-0.0120763	0.0730301	0.00703302	0.043889	0.0106428	-0.037032	-0.0500101	0.254735
Zheng29	-0.0920722	-0.210377	0.30802	-0.141971	-0.174774	-0.186957	-0.126696	-0.171908	-0.193422	-0.191456	-0.178008	-0.164578	-0.0888603	-0.108421	0.174456	0.228012	0.0251709	0.0457957	-0.0230145	-0.00332427	0.078148	-0.0182277	-0.197258	-0.0525926	-0.100989	-0.178952	-0.204018	-0.148165	0.176116	0.122775	-0.1367	0.349888	0.128384	0.392843	-0.208463	-0.192875	-0.174349	-0.183913	0.16538	0.38234	0.204535	-0.166767	-0.005038	-0.0807837	-0.074291	0.24993	-0.0893938	-0.0742439	0.293774
ZH64	-0.0501826	-0.0986333	0.00386681	0.0686861	-0.0170191	-0.0425526	0.00547676	-0.0570596	-0.0937245	-0.100016	-0.0667614	-0.0692892	0.00618054	0.090066	0.0375191	-0.0195126	0.0213603	0.029939	0.0712813	0.0422288	-0.033083	0.0496787	-0.0947037	-0.00238259	0.0157226	0.0168656	-0.060607	-0.0647972	0.0219793	0.0599144	0.0218613	-0.00412565	0.0410588	0.0536703	-0.135403	-0.0201564	0.197625	-0.0850224	-0.0192444	0.0823477	0.052137	-0.0313656	-0.000155661	0.0992621	0.104885	0.0181775	0.00341175	-0.0512926	0.0954269
H921	-0.0524668	-0.115447	-0.189787	-0.0760387	0.0296878	-0.0819061	-0.0382854	-0.0744945	-0.109731	-0.0959051	-0.0963043	-0.0781552	-0.0832818	-0.0260962	-0.112608	0.0461325	0.024354	0.0578939	0.0497483	-0.0269293	0.0558469	-0.033326	-0.10624	0.00253594	0.183013	-0.00410849	-0.0151419	-0.0957062	-0.102441	-0.112566	-0.0203485	-0.0907938	-0.0196546	-0.0493903	0.0106519	-0.0210124	-0.0244668	0.0707192	-0.0178651	-0.082371	0.0101756	-0.00148585	-0.00262616	-0.0567636	-0.117207	0.116049	-0.0152649	-0.0811459	-0.142623
1572	-0.13518	-0.115081	0.17674	-0.0163116	-0.084072	-0.0705492	-0.0199119	-0.110949	-0.0998645	-0.098519	-0.0635253	-0.088779	-0.0537317	-0.0346709	0.0621771	0.0211653	0.0747051	0.100546	-0.0181871	0.0370823	-0.10858	0.142639	-0.100844	-0.110044	-0.124041	-0.139042	-0.122879	-0.0940977	0.30693	0.0746375	-0.0404104	0.214386	-0.0301543	0.47063	-0.162531	0.0366035	0.076614	-0.163811	0.137547	0.20089	-0.0847701	0.0448293	-0.0552867	-0.152703	0.104396	0.0874801	-0.0916449	-0.0381217	0.19975
Ji992	-0.148458	-0.159715	1.13515	-0.0344946	-0.149011	-0.11301	-0.125708	-0.169306	-0.176849	-0.127072	-0.155164	-0.134283	-0.062042	-0.0190135	0.242629	-0.0637053	0.212126	0.0528686	0.104953	0.0745964	-0.178425	0.0254178	-0.176773	-0.189264	-0.0544248	-0.0744554	-0.0810181	-0.132958	0.0844619	0.137796	-0.172533	0.257736	-0.0547329	0.343164	-0.0680154	0.177378	0.243405	-0.264515	0.0384571	-0.0141891	0.251782	0.0740229	0.0862326	0.0527099	0.244549	-0.00453114	-0.166643	-0.119018	0.297183
9614	-0.081767	-0.0217418	0.504044	-0.111921	0.0382641	-0.1045	-0.0967691	-0.0256821	-0.113449	-0.0775181	-0.127902	-0.0219538	-0.103641	-0.0801713	0.14198	0.0938893	0.0404435	0.136262	-0.0391608	-0.046543	-0.092547	0.0807458	-0.112504	-0.126547	-0.072242	-0.137849	-0.107156	-0.120784	0.241125	0.0235488	-0.128382	0.251903	-0.0558471	0.129568	-0.0758977	0.0671046	0.288053	-0.193912	0.000397684	-0.00810061	0.145297	0.118112	-0.0942674	-0.177837	0.11124	0.162626	-0.140436	-0.103119	0.203489
434	-0.0746784	-0.121577	0.13243	0.236988	-0.0843588	-0.0528912	-0.0414965	-0.12471	-0.111328	-0.0802401	-0.0690279	-0.105148	0.0346499	0.0292461	0.122182	-0.136154	0.0576533	-0.00734778	-0.0429384	0.0263018	-0.136436	0.0494612	-0.11417	-0.0432708	-0.0940264	-0.135914	-0.0723116	-0.0623447	-0.0425041	0.0749717	-0.0748482	0.102829	-0.0418041	0.235881	-0.0816622	-0.0317368	0.03932	-0.112809	0.0165519	0.0804537	0.233168	-0.0546816	0.0859977	-0.0114183	-0.0053603	0.00417539	-0.043872	-0.0243135	0.256775
H10	-0.0811415	-0.0500514	0.0757334	-0.0524934	-0.00252616	-0.0519653	-0.0605024	-0.065541	-0.02993	-0.0590099	-0.0682883	-0.0649173	-0.0481252	0.0979151	-0.0134956	-0.00470918	0.0991878	0.00090506	0.0626137	0.116331	-0.00877934	0.0567826	-0.0296673	0.00670832	-0.0188998	-0.0188744	0.00411896	-0.0719746	0.0900583	0.0782571	0.0336843	0.0753783	0.0929936	0.0553722	-0.0543469	-0.0236703	0.0324222	-0.00235172	0.0894432	0.0501469	-0.0339601	0.0138632	0.0181871	-0.0192474	0.0154353	0.0512982	0.010702	-0.0612641	0.0098886
4379	5.58315e-05	-0.0428686	-0.00469649	-0.016127	0.0429058	0.0165651	0.0115052	0.00100249	0.0177373	-0.0115289	-0.00118602	0.0509277	0.0490921	0.0651102	-0.132796	-0.142451	0.0553305	-0.131	0.0545838	0.0417375	-0.107464	0.0119318	0.0218497	-0.0628554	0.0368396	-0.0945852	0.0778651	0.0793874	-0.0619644	0.0507301	-0.0170032	-0.0605003	-0.0447478	-0.0426921	0.176183	0.1588	0.105734	-0.0092639	-0.0250135	-0.0736857	-0.0817293	0.0782955	0.0548018	0.0315866	0.105201	0.0205425	-0.0756888	0.00596235	-0.0724041
4011	-0.0551972	-0.0401891	0.141852	0.198226	0.00677728	0.00322462	0.0189658	-0.0716365	-0.0722876	-0.0562262	-0.036942	-0.0237603	0.190611	-0.0161596	-0.0821806	-0.1335	0.278377	0.0877001	0.000945197	0.00455343	-0.00872771	0.183379	-0.067306	-0.103517	-0.0734897	-0.112521	-0.192601	0.00749357	0.409142	0.0348438	-0.105165	-0.0306243	-0.0630557	0.135958	-0.205367	-0.007785	0.183173	-0.120649	-0.0442528	0.128746	0.0283083	-0.0493576	0.0132713	0.00831124	0.184876	-0.117666	-0.101013	0.0430411	0.0545228
HuangC	-0.128763	-0.101709	0.0713286	-0.025231	-0.0582816	-0.032837	-0.0254162	-0.0955279	-0.106611	-0.0919152	-0.0661113	-0.0345502	-0.0214215	-0.027943	0.0106001	-0.0665497	-0.0747921	-0.082047	0.0327509	0.0807554	-0.0910483	0.00115137	-0.105292	-0.130326	-0.0351022	-0.126105	-0.116648	-0.05533	0.230081	0.135697	-0.0986935	0.198015	-0.0219361	0.514117	-0.144998	-0.0783701	-0.0656183	-0.135226	0.125709	0.300446	-0.0894672	-0.0751118	0.0108639	-0.0828266	-0.0232447	0.0535373	-0.121055	-0.0209001	0.14215
Tie7922	-0.162244	-0.216345	0.402828	-0.128193	-0.195271	-0.162686	-0.116209	-0.19135	-0.210691	-0.199348	-0.125298	-0.177252	-0.141894	-0.0758293	0.303292	-0.0271958	-0.0543765	-0.1331	-0.0586624	-0.00575258	-0.0800087	-0.0961607	-0.211111	-0.13183	-0.137816	-0.162069	-0.124919	-0.169159	0.203617	0.222489	-0.0675358	0.543672	0.0503269	0.520251	-0.093847	-0.0752784	-0.0682391	-0.197332	0.209583	0.441756	0.31257	-0.108779	0.032273	-0.178835	-0.0883307	0.263149	-0.115231	-0.0520835	0.42174
9HT1804	-0.0778418	-0.0278756	0.0663662	-0.0762041	0.015179	-0.0356883	-0.0519248	-0.04796	-0.0193655	-0.0333569	-0.0693351	-0.0419963	-0.0526492	0.0816555	-0.0201308	-0.0150699	0.080072	0.0164991	0.0520046	0.100568	-0.0152903	0.0662295	-0.018544	0.0081452	-0.0269631	-0.0272481	0.0410107	-0.0651977	0.0652921	0.0467848	0.0354317	0.0489356	0.0646881	0.0187462	-0.0136675	-0.0109946	0.0363428	0.0136148	0.0634972	-0.00218842	-0.0579813	0.0470915	-0.00173594	-0.00936596	-0.00212822	0.0243588	0.0171684	-0.0603861	-0.00910301
M165	-0.0793885	-0.114117	0.107974	-0.0909144	-0.117321	-0.127642	-0.0867531	-0.0964487	-0.109643	-0.110594	-0.115216	-0.14227	-0.0969777	-0.0380535	-0.0391876	-0.00233525	0.00829855	0.0170015	0.0299053	0.0458699	0.0781648	-0.0244202	-0.108635	-0.0956681	-0.076942	0.0224938	-0.2176	-0.0910226	0.0555492	0.0534344	-0.017714	0.0339149	0.0887236	0.146787	-0.189198	-0.153926	-0.0735555	-0.212894	0.315351	0.221972	0.0752753	-0.112357	0.0909741	-0.0119682	-0.00715206	1.06454	-0.0791317	-0.0800638	0.0878914
H21	0.118694	0.40275	-0.201365	0.012663	0.257167	0.203691	0.161997	0.321876	1.91862	0.257311	0.156508	0.294372	0.1075	-0.0641255	-0.143248	-0.175008	-0.0865722	-0.16809	-0.0643446	-0.0616056	-0.15213	-0.034286	1.95192	-0.0500852	-0.0499248	-0.0771581	-0.0377723	0.276076	-0.163383	-0.105951	-0.0610478	-0.159994	-0.11127	-0.176833	-0.0394855	-0.0587313	-0.0988204	0.0927955	-0.0995456	-0.162065	-0.184265	-0.0603162	-0.144537	-0.0569164	-0.0734602	-0.129308	-0.0790007	0.066606	-0.144142
4866	-0.153427	-0.16872	0.208788	-0.0257414	-0.145846	-0.10463	-0.0786434	-0.140435	-0.136677	-0.138126	-0.0861809	-0.166883	-0.0341643	-0.0603691	0.354828	0.0255821	0.0123723	-0.125153	-0.0852389	-0.0115901	-0.0945393	-0.0952302	-0.140202	-0.0828392	-0.159798	-0.152508	-0.115357	-0.107067	0.197096	0.126493	-0.00724469	0.339262	0.152158	0.409228	-0.171215	-0.118434	-0.0397394	-0.204225	0.216661	0.616484	0.235388	-0.121757	-0.0594387	-0.159276	-0.0921813	0.241354	-0.0560576	-0.0543818	0.305067
07G83	-0.0382605	-0.0495797	-0.178996	-0.0184296	0.0419692	-0.0215649	-0.0216574	-0.038742	-0.0350466	-0.0264984	-0.0490025	-0.0219121	-0.0644806	0.0232546	-0.10548	0.00712548	0.0221058	0.0334166	0.00819546	0.0126109	0.0380135	-0.0257636	-0.0363363	-0.0157322	0.120101	-0.00977179	-0.0664434	-0.0569111	-0.0895387	-0.0430349	-0.0130965	-0.0533648	-0.00308877	-0.0880248	-0.0318324	-0.0536861	-0.00945327	-0.00597813	-0.0283716	-0.0279286	0.0214636	-0.017767	0.0279106	-0.019645	-0.120697	0.0908883	-0.0428469	-0.0546452	-0.117923
LJS-1	-0.0966698	-0.0897338	-0.15656	-0.0739205	0.0273353	-0.0942555	-0.0453569	-0.0729972	-0.0776223	-0.0531783	-0.0307274	-0.0977694	-0.0588102	0.0499744	0.029219	0.187835	-0.113609	0.0331881	-0.0975285	-0.0541188	0.106397	-0.120932	-0.0792845	1.41174	-0.0305783	0.205958	-0.140065	-0.0606168	0.0427385	-0.17757	1.57153	-0.096996	0.840646	-0.12228	0.125592	-0.0640356	-0.0961147	-0.0237788	0.0383358	-0.143774	-0.117107	-0.0184301	-0.0940816	0.0409773	-0.118255	-0.100337	1.83219	0.0991782	-0.0518987
Yi99-19	1.62224	0.159439	-0.132163	0.0297694	0.122146	0.104064	0.0744151	0.161212	0.102069	0.0849109	0.206648	0.143766	0.0977827	-0.0195742	-0.106458	-0.10326	-0.0156315	-0.0981427	-0.0153226	-0.0381037	-0.0920555	-0.000476759	0.103574	-0.0359593	-0.0028277	-0.0303715	-0.137152	0.0980252	-0.130194	-0.0705269	-0.0907593	-0.104638	-0.0882027	-0.116634	-0.124584	-0.10142	-0.0460108	0.112137	-0.0920015	-0.12217	-0.0815331	-0.0854329	-0.0349121	-0.0528495	-0.0322619	-0.0552006	-0.0857379	0.0201294	-0.106545
LZM004	-0.141614	-0.0675559	-0.18387	-0.161647	-0.114101	0.00144005	-0.0903012	-0.0730485	-0.0546372	-0.0733476	-0.041707	-0.103347	-0.11847	-0.0389936	-0.146927	-0.248107	-0.154952	-0.183442	-0.0339348	-0.128185	-0.251183	-0.201145	-0.0519529	-0.0742549	0.408676	-0.212349	1.04244	-0.083394	-0.178114	-0.155454	-0.0474651	-0.0926387	-0.0869453	-0.162692	0.516539	0.172176	-0.170367	0.474153	-0.167428	-0.163943	-0.223089	0.078259	-0.0917113	0.0348409	0.0028982	-0.160743	-0.0289075	-0.00394692	-0.201407
LZM05-1-1	0.225551	1.25925	-0.189448	-0.0271428	0.248221	0.251871	0.140446	0.452888	0.339104	0.817631	0.173704	0.356088	0.0958845	-0.0926926	-0.165233	-0.220775	-0.0982501	-0.134502	-0.077761	-0.102281	-0.13003	-0.0316205	0.34067	-0.0793974	-0.0701715	-0.0720089	-0.0595713	0.223665	-0.151279	-0.102788	-0.0627288	-0.179123	-0.129157	-0.166033	-0.0900334	-0.100152	-0.123289	0.176678	-0.108119	-0.145677	-0.168933	-0.100929	-0.0695331	-0.0330152	-0.0516701	-0.156137	-0.0955218	0.0679054	-0.146444
LZM6-1-1	0.235954	0.526281	-0.167122	0.0119474	0.110657	0.177456	0.144144	0.200453	0.172108	0.612138	0.258122	0.201759	0.103059	-0.0682562	-0.13229	-0.145174	-0.0732549	-0.132854	-0.0456252	-0.068841	-0.0630596	-0.0289166	0.16759	-0.03149	-0.0518823	-0.0116829	-0.0758677	0.188865	-0.101198	-0.0970418	-0.021279	-0.169092	-0.0949722	-0.176617	-0.0418156	-0.0431166	-0.0895391	0.476123	-0.0767281	-0.167623	-0.154059	-0.0813362	-0.0699338	-0.012056	-0.0358646	-0.171564	-0.0472418	0.067691	-0.120145
LZM025	-0.10776	-0.0679771	-0.149954	-0.129842	-0.0695672	-0.0190992	-0.105811	-0.0954506	-0.0429504	-0.0480626	-0.0873938	-0.0942681	-0.102934	-0.0304735	-0.0765627	0.0636739	-0.132026	-0.0292529	-0.037026	-0.0716669	-0.0512317	-0.168967	-0.0456682	-0.0769115	0.177146	-0.0404015	0.52702	-0.106603	0.0538152	-0.174627	-0.0186408	-0.119574	0.0563159	-0.0898435	0.256881	-0.0123504	-0.15601	0.281307	0.0992108	-0.0135411	-0.203082	0.073367	-0.175771	0.0164128	-0.0522267	0.0547945	-0.022809	-0.107815	-0.130981
W8071	0.0692516	0.099907	0.0352536	0.112305	0.0747838	0.138415	0.142235	0.115091	0.108107	0.0951087	0.136125	0.0828679	0.194351	-0.0061476	-0.0731	-0.138638	0.195809	0.0317697	-0.0318867	-0.0228143	-0.0689425	0.145828	0.107686	-0.0890339	-0.0227449	-0.0771747	-0.110065	0.122691	-0.102859	-0.0625024	-0.112415	-0.102823	-0.144755	-0.117117	-0.110226	0.0281197	0.139785	-0.0119094	-0.152155	-0.114394	-0.0516519	-0.0561727	-0.0596725	0.0130454	0.139439	-0.139508	-0.125463	0.0500106	-0.0376077
M11	0.050056	0.139265	-0.159043	0.0366673	0.0863862	0.160387	0.21624	0.111357	0.175096	0.169487	0.229504	0.097637	0.1456	-0.0486279	-0.116139	-0.136474	-0.0589044	-0.120677	-0.0145718	-0.0559807	-0.0739188	-0.00165086	0.171695	-0.0659444	-0.0580845	-0.0615363	-0.123548	0.232337	-0.0987077	-0.0813254	-0.0769691	-0.108482	-0.0976351	-0.100609	-0.11514	-0.0952053	-0.0433351	-0.000493225	-0.0723125	-0.0881998	-0.123813	-0.108588	-0.0580049	-0.0150915	-0.0297725	-0.149762	-0.0818825	0.0960744	-0.110886
1221CL8	0.0453898	0.105912	-0.0772765	0.0722372	0.0782428	0.121073	0.21977	0.103027	0.0867907	0.145696	0.167216	0.136436	0.140375	-0.0400684	-0.0189733	-0.14499	0.0151629	-0.0870938	-0.0376174	-0.0145742	-0.0958468	0.119296	0.0822722	-0.0677543	-0.0434399	-0.067196	-0.125792	0.166634	-0.0844977	-0.0118529	-0.068037	-0.0542847	-0.0872128	-0.0786374	-0.125208	-0.0565929	-0.0247166	-0.052474	-0.0793382	-0.0701401	-0.0641507	-0.084443	-0.0161016	0.0569888	0.0529257	-0.0844499	-0.0776073	0.079176	-0.0200536
QBII-1	0.0540566	0.0721072	0.0291241	0.175409	0.0364903	0.0737326	0.0909019	0.0630132	0.0916077	0.0828941	0.0790799	0.0757449	0.21368	0.0531686	-0.034026	-0.125643	0.0845562	-0.0297464	0.0844305	0.0856171	-0.0455159	0.104554	0.0919324	-0.0606399	-0.0592377	0.00250781	-0.158107	0.0954495	-0.0856417	-0.0197649	-0.0444059	-0.0325785	-0.0964288	-0.0737583	-0.168203	-0.0344521	0.130178	-0.0921154	-0.0125528	-0.113631	-0.0624384	-0.0683873	-0.0723838	0.0896233	0.0846288	-0.0410734	-0.0469598	0.06195	-0.0162301
1221CL11	0.055315	0.144213	-0.157386	0.0362138	0.0869262	0.164839	0.215973	0.112828	0.175201	0.17071	0.231969	0.0919677	0.142476	-0.0482742	-0.112494	-0.15866	-0.063394	-0.117156	-0.0129142	-0.0544473	-0.0936832	-0.00471227	0.171366	-0.0648456	-0.0541295	-0.0606238	-0.119034	0.207854	-0.0974847	-0.0747003	-0.0769259	-0.105955	-0.0954187	-0.0975852	-0.11162	-0.0911881	-0.0404977	0.00110232	-0.0715862	-0.0847415	-0.121782	-0.106185	-0.0558506	-0.0107639	-0.0291704	-0.14916	-0.0809699	0.101085	-0.111526
ML1108	0.026108	-0.15758	-0.0321061	-0.0211212	-0.0610641	-0.111373	-0.0694904	-0.123955	-0.152548	-0.132636	-0.081747	-0.119171	-0.0849928	0.194112	-0.0637753	0.0980075	0.0021524	-0.0257793	0.199978	0.150249	0.145661	0.0332029	-0.149429	-0.0226461	-0.0623492	0.15587	-0.137437	-0.134114	0.151297	0.0456739	-0.0293864	0.00435978	0.0384296	0.0421619	-0.186713	-0.161997	0.0546668	-0.119381	0.0278627	0.102072	0.0158536	-0.119062	0.00565978	-0.0231438	-0.0065922	0.086396	-0.00735155	-0.0177217	0.0170447
ML1120	-0.0254133	-0.0970245	-0.117778	-0.038802	-0.0416135	-0.0650979	-0.0523993	-0.0992883	-0.110495	-0.0962965	-0.0662082	-0.0516605	-0.0436234	0.43306	-0.0523967	0.439347	-0.131952	0.213976	0.215641	0.369638	0.43478	-0.0307991	-0.107873	0.153402	-0.0504118	1.59966	-0.229939	-0.0826856	0.203967	0.0433921	0.089723	-0.0971461	-0.0529552	-0.152297	-0.109082	-0.10467	-0.0334891	-0.0544785	0.389444	-0.20167	-0.0329977	-0.0730355	0.123217	-0.064544	-0.125111	0.0118383	0.124611	-0.0219284	-0.107622
W7475	-0.100652	-0.180708	-0.0759106	-0.127577	-0.101267	-0.142821	-0.137138	-0.139507	-0.152887	-0.184202	-0.0773055	-0.189551	-0.150219	-0.0628566	-0.00854194	-0.0401157	-0.0676068	-0.0386617	-0.0468073	-0.0514574	-0.129439	-0.076544	-0.152749	0.0161327	0.120236	-0.0145416	0.218014	-0.153392	-0.0496639	0.029066	0.0750243	0.0490373	0.120052	0.00885103	0.23288	0.0664125	-0.0512303	-0.0224214	0.0934034	-0.00717831	-0.0337876	0.126051	-0.00486304	-0.0285751	-0.021151	0.956906	0.0316756	-0.0385519	-0.032286
Liao147-8	-0.00616887	-0.0835547	-0.185402	-0.0242145	-0.0395687	-0.0264185	-0.0472499	-0.0974919	-0.0906298	-0.0503523	-0.104896	-0.0905348	-0.0628144	-0.019227	-0.132563	0.829346	-0.011062	0.239306	-0.0945782	-0.0396193	0.465014	-0.0408624	-0.0863933	0.285655	0.200749	0.360539	-0.0727871	-0.033885	0.2745	-0.127553	0.141131	-0.18793	0.0442156	-0.107532	-0.0116004	-0.0595331	-0.0665888	-0.0741662	0.0917053	-0.131696	-0.0445512	0.0107232	-0.0257478	-0.0836108	-0.0538955	-0.0191502	0.188624	-0.0124946	-0.162206
PN0504-8	-0.0596715	-0.10688	-0.0402698	-0.0360529	-0.185341	-0.112147	-0.054183	-0.106412	-0.0824744	-0.061073	-0.0793549	-0.128638	-0.0481392	-0.0121272	0.115208	-0.062842	-0.00936424	-0.00295875	-0.0880993	-0.0027771	0.037031	-0.0659886	-0.0835157	0.126036	-0.039777	-0.0462713	0.00199374	-0.110424	0.00236938	-0.0700964	0.108181	0.0754264	0.0362269	-9.06523e-05	0.0120781	-0.0159227	-0.0761919	-0.072903	-0.0115335	-0.0676569	0.141934	-0.0158932	-0.0760216	0.00433371	-0.054371	0.0918928	0.105255	-0.0563108	-0.0167632
KS001	0.0276299	-0.201386	0.0208286	-0.028851	-0.157152	-0.165486	-0.0847955	-0.136279	-0.153075	-0.169177	-0.147409	-0.153973	-0.0827878	0.310568	0.00356492	-0.111151	0.141893	0.0382699	0.192559	0.290113	0.127934	0.0605554	-0.151446	-0.154065	0.0128768	0.0895866	-0.184347	-0.11651	-0.155223	0.0744545	-0.149877	-0.00119683	-0.030089	-0.11161	-0.277523	-0.142158	0.00396887	-0.194109	-0.0797121	0.120856	0.194774	-0.164854	-0.00287728	0.134355	0.0251068	0.132252	-0.134672	-0.08742	-0.0403593
A318	0.0747667	0.323305	-0.193259	-0.0121397	0.250247	0.23471	0.117759	0.281861	0.146034	0.18004	0.114879	0.309309	0.113496	-0.0736535	-0.127504	-0.142375	0.0355984	-0.00562119	-0.0764804	-0.0942941	-0.10298	0.0203277	0.151823	-0.0260831	-0.0727406	-0.0670648	-0.145283	0.145219	-0.100386	-0.0820727	-0.00481964	-0.176849	-0.073235	-0.203561	-0.0601281	-0.0541022	-0.0872989	0.0355183	-0.108763	-0.182459	-0.167528	-0.046932	-0.00355189	-0.0322313	-0.0399579	-0.160941	-0.0270569	0.0659572	-0.192043
5220-2	-0.15332	-0.194444	0.143325	-0.0268763	-0.0954439	-0.15786	-0.0849319	-0.124991	-0.129802	-0.124545	-0.0806097	-0.174973	-0.123409	-0.131172	0.105819	0.113861	0.0789185	-0.0800288	-0.0722787	-0.075066	-0.0962329	-0.0772404	-0.135687	-0.0755295	-0.0914511	-0.150538	-0.136113	-0.164582	0.124431	0.0739456	-0.0882928	0.219841	-0.00172479	0.247708	-0.0210303	0.00734898	0.0127738	-0.182572	0.0848212	0.102526	0.344716	0.0478629	0.026915	-0.0748475	-0.0766753	0.188123	-0.10637	-0.102334	0.176767
SAM1001	0.0617754	0.255362	-0.0993883	0.0141737	0.198199	0.131622	0.147301	0.282282	0.202525	0.181827	0.143551	0.367538	0.0750463	-0.0536735	-0.0471082	-0.150461	-0.103503	-0.0789044	-0.0590463	-0.0328984	-0.11473	0.0149739	0.202849	-0.0659605	-0.0564862	-0.0399442	-0.10475	0.163336	-0.116917	-0.0690471	-0.0551907	-0.105891	-0.134658	-0.0508267	-0.0892634	-0.0151219	-0.0283248	-0.0563927	-0.0494164	-0.154903	-0.117744	-0.0733974	-0.0742272	-0.00188191	-0.0220891	-0.113951	-0.0599799	0.038871	0.0174435
SAM3001	-0.108218	-0.132391	0.0643039	-0.0872077	0.0341661	-0.0545777	-0.106207	-0.114102	-0.0981122	-0.115208	-0.113124	-0.132044	-0.110595	-0.0597427	-0.119927	-0.0928231	-0.0116521	-0.0641104	-0.0773476	-0.101867	-0.130672	-0.0953489	-0.0984084	-0.0176986	0.30255	-0.114129	0.641123	-0.151768	-0.10796	-0.150124	0.0196469	-0.0796094	-0.0356047	-0.129668	0.261887	0.0980269	-0.00372016	0.17318	-0.139559	-0.146878	-0.205278	0.231369	-0.19107	-0.0214872	0.230023	-0.0856206	0.0210049	-0.0667327	-0.0446332
975-12	-0.121498	-0.213227	0.321376	-0.114147	-0.218605	-0.173166	-0.161771	-0.199036	-0.226573	-0.164253	-0.185577	-0.206298	-0.167215	-0.0689238	0.149315	0.837954	-0.10056	0.405319	-0.103418	-0.0872049	0.528761	-0.0879513	-0.230285	0.119721	-0.191886	0.344558	-0.167315	-0.180136	0.430392	0.0323747	0.135893	0.274948	0.0754876	0.25637	-0.0899219	-0.0901053	-0.142427	-0.219982	0.342847	0.141055	0.128727	-0.12758	-0.000374529	-0.173109	-0.133521	0.243976	0.129738	-0.0144421	0.259133
18-599	-0.107111	-0.101169	-0.179358	-0.20389	-0.115612	-0.0271432	-0.144094	-0.119825	-0.0408111	-0.105905	-0.108105	-0.129633	-0.145377	-0.192259	-0.0978945	-0.157472	-0.2193	-0.164773	-0.112627	-0.221655	-0.20718	-0.243575	-0.0381269	-0.0588144	0.324458	-0.1925	1.4734	-0.135634	-0.114925	-0.190619	-0.0688456	-0.0855808	-0.062936	-0.17035	0.653867	0.226983	-0.153126	0.434269	-0.158384	-0.218729	-0.191753	0.258245	-0.215483	0.0320262	-0.0167437	-0.114318	-0.0612162	-0.147153	-0.15579
SCML202	-0.192144	-0.1808	-0.0636456	-0.140025	-0.16252	-0.118137	-0.130772	-0.171017	-0.161113	-0.169143	-0.14365	-0.117242	-0.138575	-0.169375	0.0772408	-0.049521	-0.0826005	0.0170682	-0.0764549	-0.195169	-0.100471	-0.136431	-0.163396	0.0258519	0.0683595	-0.206189	0.214011	-0.157768	0.0176152	-0.0404451	0.0111016	0.0495047	0.417385	0.0924605	0.21205	0.0875567	-0.0639886	0.0278444	0.0281147	0.678233	0.031132	0.145767	-0.0456873	-0.0540003	-0.127173	-0.0429394	0.0195382	-0.0553463	-0.0943459
SCML1950	-0.100305	-0.12665	0.180072	-0.0193747	-0.13979	-0.094165	-0.0853161	-0.102401	-0.165765	-0.111517	-0.0982557	-0.111029	-0.071697	0.0305679	0.580879	-0.0594516	0.038795	-0.0229773	-0.0656464	0.0282445	0.00341415	0.00725601	-0.165192	-0.135957	-0.122137	-0.118013	-0.148481	-0.0859842	0.0558065	0.221156	-0.0662615	0.24982	-0.0358874	0.233788	-0.143116	-0.156463	0.00220643	-0.194071	0.0351354	0.285067	0.314279	-0.143767	0.0871953	0.117442	0.0432761	0.164641	-0.0845248	-0.0455934	0.253191
08-641	-0.0307641	-0.0848651	-0.029866	-0.0773103	-0.0683241	-0.0959067	-0.0565082	-0.0756418	-0.0687176	-0.0851928	-0.119619	-0.0653317	-0.0989588	1.02492	0.00130266	-0.0745432	-0.0948315	0.0547596	0.442082	0.884748	-0.0262071	-0.0278294	-0.0679583	-0.0464849	-0.00329426	0.514894	-0.1252	-0.110949	-0.0683819	0.0751727	-0.0670097	-0.0325185	-0.0519104	-0.095679	-0.13157	-0.149636	0.067649	-0.10317	0.264627	-0.138781	0.00511638	-0.0780758	0.163194	0.101419	-0.109289	0.198292	-0.0341087	-0.132154	0.0294059
48-2	0.0420258	0.165261	0.0840914	0.00572496	0.244578	0.121683	0.0722893	0.0857543	0.0546157	0.103897	0.0365617	0.134314	0.0423193	-0.01369	-0.107466	-0.0311852	0.283454	0.221868	0.0166406	0.0173305	-0.0212845	0.317671	0.0599078	-0.0723602	-0.0483562	-0.081985	-0.225338	0.0550425	0.0188756	-0.0927086	-0.120206	-0.123219	-0.114917	-0.164833	-0.173589	0.0332442	0.246866	-0.069188	-0.108781	-0.156957	-0.0159778	0.163668	-0.0533682	-0.0417495	0.0842715	-0.0785	-0.126423	-0.00211432	-0.0678759
SCML103	-0.130858	-0.236434	0.204285	-0.138099	-0.191578	-0.202955	-0.172932	-0.197778	-0.206067	-0.200748	-0.149486	-0.178154	-0.182722	-0.0677904	0.213038	0.875661	-0.119669	0.298535	-0.0903628	-0.0423583	0.679724	-0.108985	-0.207046	0.0385818	-0.18504	0.265033	-0.185306	-0.169999	0.523795	0.0543713	-0.024104	0.231002	0.188139	0.194604	-0.2357	-0.214772	-0.0985113	-0.169485	0.198249	0.281959	0.0668982	-0.165999	0.0132395	-0.131677	-0.113201	0.290251	0.0287287	-0.0227468	0.183954
ES40	-0.0186296	-0.0388281	0.0855286	0.200022	-0.014898	0.0234618	0.063295	-0.00867951	-0.0165334	0.017597	0.0419728	0.00901965	0.313922	-0.0764566	0.00430952	-0.00894692	0.206406	0.117438	-0.0404756	-0.0350667	0.0325589	0.229633	-0.0168917	-0.0952012	-0.0691482	-0.0593121	-0.0857446	0.0234464	0.0375125	-0.0568099	-0.0920067	0.00072753	-0.110872	-0.0303932	-0.121609	0.0721854	0.122007	-0.0599891	-0.0327085	-0.05139	-0.0101941	0.0685514	-0.00411964	-0.00255995	0.125262	-0.117609	-0.0830734	0.0137284	0.0360763
SCML203	-0.214708	-0.206157	-0.0182178	-0.147003	-0.171858	-0.129524	-0.131045	-0.175326	-0.187029	-0.195246	-0.168945	-0.125649	-0.167348	-0.155925	0.0401475	-0.0543262	-0.101873	0.034989	-0.040403	-0.129623	-0.0556643	-0.118137	-0.186891	-0.0379413	0.0020205	-0.248436	0.0987432	-0.171142	0.102223	0.043356	-0.050332	0.0862396	0.409351	0.209481	0.140805	0.0952943	-0.055568	-0.0275042	0.0157963	0.907021	0.0475005	0.0788693	-0.0391294	-0.0639591	-0.103415	-0.0700358	-0.0427648	-0.0597789	0.021557
LH8012	-0.165202	-0.17025	0.0984718	0.362857	-0.132349	-0.114977	-0.104762	-0.163759	-0.159877	-0.15313	-0.171225	-0.112902	-0.0244553	0.0208085	0.0490442	0.0777624	-0.116261	0.0660528	-0.0935369	0.0451229	0.0127793	0.0159382	-0.158497	0.0137373	-0.0108773	0.289801	-0.0362908	-0.115427	0.138317	0.229652	0.0513933	0.19405	-0.0458951	0.167089	0.0507885	-0.0168896	0.0957072	-0.111126	0.0843641	-0.0406821	0.0843389	0.045543	0.111339	0.0124323	-0.0141704	-0.018854	0.0394634	-0.11372	0.0583955
9LB050	0.0863952	0.34965	-0.154682	0.265556	0.211518	0.136124	0.0938706	0.363033	0.277315	0.215761	0.115765	0.36167	0.118108	-0.0027886	-0.106872	-0.151237	-0.0303269	-0.0332974	-0.00623645	-0.0249816	-0.103212	0.0514533	0.272052	-0.0651843	-0.0987403	-0.0669235	-0.0764046	0.140952	-0.122102	-0.0671533	-0.067454	-0.146406	-0.119291	-0.102705	-0.10103	-0.0474411	-0.0629415	0.0336106	-0.00697608	-0.123702	-0.119203	-0.0604511	-0.0328425	0.00181261	-0.0433559	-0.0827492	-0.0809362	0.00729683	-0.0466672
TM012	-0.155708	-0.129027	0.0685991	-0.0982494	-0.141545	-0.113617	-0.137056	-0.131104	-0.110085	-0.0814811	-0.137081	-0.162334	-0.135856	0.110961	0.049721	-0.0333276	-0.0741686	-0.0246708	0.0936043	0.0805096	0.0688428	-0.0809946	-0.116591	-0.0904604	-0.0221843	0.0532216	0.110863	-0.135241	0.020645	-0.0506409	-0.033742	0.036701	0.00259305	-0.0343454	0.0637596	-0.0529096	0.0059771	0.000821355	0.0393408	0.0154435	0.158285	0.0274679	-0.0857497	0.0326684	-0.0457197	-0.0527006	-0.0501425	-0.159675	-0.0915024
1323	0.00153851	0.0411353	-0.0137696	-0.0633871	0.0899024	0.0353095	-0.0103589	0.00763886	0.027913	0.0238564	-0.0365243	0.0344035	-0.0455447	-0.0360463	-0.131313	-0.101539	-0.140579	-0.0432703	-0.044089	-0.0676773	-0.0556247	-0.0541423	0.028486	-0.0682029	0.0988005	-0.0371571	0.354356	-0.02506	-0.119532	-0.110408	-0.0355143	-0.0632399	-0.10126	-0.0881514	0.126315	-0.070826	-0.0968821	0.10709	-0.0667473	-0.151744	-0.169536	0.105112	-0.168677	-0.0382131	0.119413	-0.0629176	-0.0322315	-0.0346538	-0.000446227
975-13	-0.122295	-0.247306	0.147774	-0.0896734	-0.148182	-0.198987	-0.167474	-0.218213	-0.215077	-0.182995	-0.211833	-0.207282	-0.173725	-0.141128	0.00253782	0.986303	0.0503344	0.306849	-0.0688229	-0.0899897	0.594713	-0.082726	-0.215062	0.168287	-0.0815377	0.307498	-0.242003	-0.207944	0.445366	0.0596428	0.0688423	0.15189	0.194094	0.134368	-0.171564	-0.0846938	-0.0394675	-0.227921	0.219789	0.184839	0.239323	-0.0726183	0.0547111	-0.155031	-0.132394	0.191082	0.11292	-0.0262924	0.0390236
YZ15BC-2	-0.0587325	-0.182377	0.129127	-0.0408265	-0.134666	-0.115803	-0.101304	-0.145833	-0.133817	-0.133031	-0.105364	-0.144713	-0.0734655	0.101634	0.207051	-0.0179414	-0.0184222	-0.0274778	0.169717	0.0311951	-0.0428126	-0.0194737	-0.13461	0.0294277	-0.149984	0.0221003	-0.108399	-0.0938998	-0.024385	-0.0121564	-0.0269246	0.0851204	0.0425058	0.0406497	0.0613252	0.0289778	0.232044	-0.187953	0.066897	0.0169829	0.174603	0.0545895	0.0202296	0.101268	0.0375337	-0.0479945	0.0542224	-0.0470514	0.201314
SCML2054	-0.154465	-0.204903	0.216195	-0.041868	-0.129188	-0.139508	-0.075335	-0.117753	-0.124303	-0.130719	-0.0715096	-0.166059	-0.123374	-0.114993	0.16242	0.0568943	-0.0377811	-0.0982494	-0.0870842	-0.0726718	-0.0982473	-0.0514373	-0.127456	-0.0982207	-0.0837169	-0.167455	-0.0865909	-0.162312	0.127446	0.0642938	-0.104092	0.235523	-0.0300665	0.27407	0.0206064	-0.0042898	-0.0319603	-0.123487	0.0796401	0.0867892	0.22485	0.0500087	0.0309857	-0.0625806	-0.0947717	0.130101	-0.108881	-0.0913715	0.190834
10WRB115	-0.0964456	-0.179047	-0.102688	-0.131008	-0.096688	-0.141284	-0.137775	-0.135238	-0.147625	-0.18043	-0.080612	-0.187704	-0.150483	-0.0577806	-0.0243912	-0.0449746	-0.0628413	-0.0283078	-0.045519	-0.0558816	-0.132063	-0.0715301	-0.148232	0.0196564	0.127051	-0.0158612	0.2388	-0.154028	-0.0555162	0.0289883	0.0775545	0.0479041	0.129351	0.0149205	0.236093	0.0737238	-0.0578898	-0.00697591	0.0886688	0.00485206	-0.0394536	0.127091	-0.00599632	-0.0259207	-0.025451	0.920504	0.0367516	-0.0403682	-0.0461483
10WRA120	-0.0336802	-0.167136	0.800315	-0.0989784	-0.089806	-0.138686	-0.125926	-0.124817	-0.174025	-0.164607	-0.16482	-0.179766	-0.124787	0.00672342	0.240672	0.13496	0.0247612	0.163362	0.0376128	0.0671137	0.0861828	0.071459	-0.173762	-0.122236	-0.109284	0.125017	-0.226409	-0.196448	0.0970351	0.132611	-0.0966257	0.153948	0.0166421	0.221368	-0.124924	-0.0165071	0.0854718	-0.206738	0.273136	0.0422836	0.0398905	0.0834916	0.126437	-0.126956	-0.0199972	0.845175	-0.106569	-0.059503	0.0965924
08WSC51	-0.0958986	-0.180177	0.226329	-0.0363284	-0.14805	-0.133658	-0.126983	-0.160273	-0.149375	-0.167713	-0.135514	-0.137483	-0.0789643	0.0245425	0.161316	0.047718	-0.0814809	0.0485511	0.05419	0.025448	0.0505401	-0.0461461	-0.151721	0.0639166	-0.122698	-0.0248764	-0.170527	-0.104242	-0.00430163	0.1169	-0.0497473	0.288625	0.103136	0.200566	-0.127595	-0.127965	-0.0202735	-0.162095	0.129638	0.0954955	0.0595102	-0.0764607	0.0635356	0.0177807	-0.0551432	0.183452	0.0380437	-0.0776356	0.315219
08WSC179	0.132567	0.0967837	-0.19724	0.0291444	0.0850104	0.0496663	0.104526	0.0492543	0.0835614	0.232191	0.108538	0.055218	0.0490979	0.250028	-0.12478	0.143057	-0.104614	0.0615555	0.159216	0.225413	0.224613	-0.0563643	0.0837619	-0.0257181	-0.0484699	0.89642	-0.217318	0.0564811	0.0270202	0.0375723	-0.0640636	-0.125195	-0.106152	-0.165506	-0.127196	-0.0642929	-0.0725284	0.00930764	0.245033	-0.210656	-0.0609224	-0.0725838	0.0834324	-0.0386344	-0.115098	0.0206104	-0.0727646	-0.00502222	-0.106549
08WSC187	-0.125508	-0.11733	-0.11244	-0.127037	-0.127365	-0.117878	-0.101516	-0.123506	-0.0841073	-0.094249	-0.118616	-0.114438	-0.093237	-0.125279	-0.0648168	0.406622	-0.132513	0.154366	-0.0629082	-0.162125	0.231673	-0.12928	-0.0874461	0.227229	0.0103133	0.200529	0.344044	-0.115907	0.13287	-0.116809	0.144363	-0.0149991	0.0488132	-0.013397	0.145559	0.0324289	-0.0696286	0.0569763	0.0636422	-0.122627	0.0262992	0.0101672	-0.104789	-0.0512578	-0.148398	-0.128368	0.186267	-0.00168774	-0.120042
08WSC200	-0.150983	-0.0992785	-0.0729041	-0.151146	-0.160229	-0.0672898	-0.112151	-0.121102	-0.0456891	-0.0834	-0.0915607	-0.112406	-0.117719	-0.219801	0.0387366	-0.140742	-0.132654	-0.145249	-0.0938475	-0.192878	-0.146426	-0.165745	-0.0458612	-0.0308454	0.282821	-0.15143	0.915714	-0.115613	-0.0736056	-0.106767	-0.0419943	-0.0210392	-0.0561406	-0.101524	0.383978	0.0900959	-0.070453	0.230136	-0.0768907	-0.13438	-0.0943019	0.147126	-0.148457	0.0181447	-0.00535343	-0.04158	-0.0442998	-0.139054	-0.118755
08WSC204	-0.116386	-0.0798936	-0.0659998	-0.140765	-0.0701828	-0.0751015	-0.0996585	-0.095259	-0.0614487	-0.0875482	-0.109804	-0.113946	-0.103674	-0.0924367	-0.0393639	-0.151596	-0.105321	-0.0870559	-0.0296317	-0.0365171	-0.0982926	-0.0539663	-0.0593854	-0.0903182	0.154487	-0.165513	0.866238	-0.0910127	-0.022243	0.0204732	-0.0573813	-0.0363641	-0.00682702	-0.0112289	0.258314	0.0129267	-0.0916766	0.249645	-0.13419	0.0644526	-0.196494	0.0805751	-0.13522	0.00586235	0.0569996	-0.0248651	-0.0614874	-0.100544	0.0560478
08WSC237	-0.0489907	-0.115262	-0.0431252	-0.0126431	-0.0279353	-0.051606	-0.109382	-0.110758	-0.00982514	-0.0926773	-0.124744	-0.110631	-0.0650276	-0.0690032	-0.0950986	0.321823	0.0051663	0.199278	-0.0699053	-0.0302212	0.216604	-0.0834979	-0.00701673	-1.08924e-05	0.0983801	0.0809574	0.132203	-0.098936	0.0697408	-0.00384263	-0.0550593	-0.0126823	-0.043996	0.0213322	0.101679	0.0350562	-0.0109937	0.0540152	0.00305909	-0.0223284	0.0907708	0.0365138	-0.0744063	0.00464503	-0.0390332	0.0468764	-0.0258838	-0.0315349	-0.105182
08WSC257	-0.114471	-0.0204807	-0.133132	-0.0586881	-0.0936636	0.0141159	-0.0870634	-0.0375226	0.0561451	-0.0202495	-0.106647	-0.0487586	-0.0402248	-0.0792207	-0.0788025	0.310798	-0.130106	0.16888	-0.105332	-0.0380171	0.194899	-0.0457178	0.0536756	0.132647	-0.0231696	0.12861	0.150362	-0.0314756	0.0709483	-0.115023	0.0621994	-0.112872	-0.0354615	-0.0213598	0.157093	0.00645927	-0.128942	0.174441	0.0685946	-0.0729682	-0.161546	0.00909666	-0.0460022	0.025536	-0.105382	0.0120702	0.109009	-0.026043	-0.0306433
CIMMYT-2	0.200211	0.470979	-0.221245	-0.0175243	0.311612	0.276081	0.157889	0.467846	0.306747	0.264566	0.158858	0.376448	0.101902	-0.0648809	-0.135186	-0.152913	-0.101361	-0.0827849	-0.0768355	-0.0744691	-0.0540339	-0.0261001	0.312971	-0.0386704	-0.0419872	-0.0635701	-0.101986	0.259922	-0.117134	-0.0875194	-0.0155442	-0.182109	-0.0909139	-0.180507	-0.0704801	-0.0664411	-0.139129	0.0722326	-0.0383325	-0.134692	-0.19688	-0.0751046	-0.0612806	0.0253461	-0.0606794	-0.149498	-0.0405135	0.0742331	-0.150858
CIMMYT-1	0.15583	0.514645	-0.168079	0.0090663	0.214017	0.208229	0.147472	0.585527	0.284906	0.29631	0.173278	0.374476	0.104773	-0.0192279	-0.0976053	-0.168297	-0.0916592	-0.131699	-0.0545914	-0.0576891	-0.133622	-0.0101895	0.281194	0.00822445	-0.0279394	-0.0427541	-0.137116	0.207903	-0.111903	-0.0760794	0.0200498	-0.131985	-0.0786667	-0.161864	-0.0697821	-0.0319648	-0.0861489	0.0447404	-0.107613	-0.142004	-0.140858	-0.100175	0.00107539	-0.00984555	-0.054331	-0.145572	-0.0064097	0.0987746	-0.122343
GP30-1	-0.114618	-0.167788	0.367498	-0.0603879	-0.105671	-0.128534	-0.0664099	-0.101936	-0.138352	-0.123533	-0.113376	-0.0993254	-0.0815398	0.124979	0.190035	-0.0844449	0.0142363	0.0487698	0.0261565	0.131224	-0.03288	0.0743461	-0.136351	-0.0578147	-0.105962	-0.0290042	-0.0153869	-0.032927	0.128174	0.0776895	-0.0251883	0.192911	-0.0203342	0.316091	-0.00343971	0.115595	0.144553	-0.130768	0.0114461	0.02586	0.0314768	0.165361	-0.0200087	-0.0525999	0.120922	-0.0013651	-0.0411541	-0.0561192	0.159337
GP66-1	-0.000101802	-0.0907754	-0.135249	-0.039942	0.0865856	-0.0572344	-0.0483234	-0.0776403	-0.0958015	-0.0915377	-0.0331972	-0.059196	-0.0341456	0.176285	-0.0260296	-0.0341324	0.0383457	-0.0721072	0.0300238	0.0296581	-0.0868832	-0.0524296	-0.0906336	0.0591233	0.110758	-0.017748	0.129865	-0.057312	-0.0582723	-0.105839	0.0791449	-0.0906487	0.0740641	-0.0856315	0.139453	0.109838	0.0636015	-0.11262	0.0359281	-0.0462742	-0.064501	0.107694	-0.0553219	0.163065	0.0907624	0.0515553	0.0484631	0.00915772	0.0325612
S37	0.109812	0.353632	-0.226577	-0.0172063	0.295599	0.261497	0.123745	0.348139	0.195609	0.23539	0.114345	0.333798	0.0659576	-0.0503437	-0.13878	-0.129807	-0.0768885	-0.0609207	-0.0730403	-0.0763864	-0.0922134	-0.0365241	0.197362	-0.00873423	-0.0657612	-0.0635626	-0.15364	0.159401	-0.115326	-0.0906164	-0.00591227	-0.204082	-0.0668144	-0.194719	-0.0296776	-0.0109848	-0.0854732	0.0395173	-0.119853	-0.15828	-0.16179	-0.0541718	0.00249614	0.00467676	-0.0637144	-0.132788	-0.0254174	0.0713844	-0.191584
T32	0.188925	0.60797	-0.200553	-0.0147152	0.361114	0.188732	0.132321	0.540509	0.392016	0.355547	0.149807	0.499841	0.0728573	-0.0710753	-0.148459	-0.157555	-0.108052	-0.12698	-0.0807945	-0.0819674	-0.107853	-0.022608	0.393272	-0.00897522	-0.0446423	-0.0396495	-0.0953897	0.168598	-0.109047	-0.0835305	0.00440249	-0.199977	-0.088912	-0.181485	-0.0550662	-0.0671713	-0.110055	0.0771528	-0.0848871	-0.158955	-0.210836	-0.105018	-0.00979083	0.0175994	-0.0787334	-0.173886	-0.034724	0.0747447	-0.146
M3-0	0.0626953	0.20549	-0.172918	0.0319828	0.100267	0.147755	0.130028	0.184474	0.243618	0.211061	0.158008	0.225831	0.0954633	-0.028227	-0.080836	-0.111851	-0.00366956	-0.0990339	-0.0464529	-0.0418512	-0.0561259	-0.0244665	0.243136	-0.0142488	-0.0894689	0.0016464	-0.113641	0.160841	-0.111961	-0.011685	0.0134723	-0.149739	-0.052273	-0.182413	-0.0057603	0.0208804	-0.0720495	0.0566044	-0.0473168	-0.156095	-0.0906206	-0.0444116	0.02542	0.00524726	-0.0579281	-0.0661509	-0.0270823	0.0193624	-0.10607
BJ005	-0.116949	-0.2093	0.281776	-0.0553301	-0.185556	-0.151108	-0.11233	-0.185547	-0.184211	-0.157718	-0.172895	-0.174243	-0.140437	-0.0140184	0.172616	-0.0688934	0.133855	-0.0250922	0.0610188	0.0741272	-0.0684308	-0.0104442	-0.186432	-0.162475	-0.167716	-0.0796435	-0.0992458	-0.123927	0.10349	0.121617	-0.144999	0.245097	-0.0309238	0.450053	-0.13542	-0.0442034	0.0913677	-0.205251	0.0376154	0.268733	0.446222	-0.0849688	-0.0079344	-0.0466108	-0.0136046	0.165444	-0.130105	-0.0854607	0.283737
2082-11	-0.123607	-0.149518	-0.207714	-0.122466	-0.0423219	-0.100144	-0.0745296	-0.118438	-0.132874	-0.0896159	-0.0981492	-0.124955	-0.134863	-0.0603535	-0.073782	0.697502	-0.0140015	0.399918	-0.0854096	-0.103596	0.58626	-0.0611257	-0.130624	0.237388	0.207868	0.40777	-0.0810665	-0.088796	0.178422	-0.054243	0.156758	-0.114992	0.110261	-0.126367	0.0294838	-0.00435378	-0.0836233	0.101783	0.0400852	-0.13122	0.0314912	-0.0327006	0.0186895	-0.091083	-0.115885	0.024604	0.191956	0.0351715	-0.123729
GD003	-0.0151618	0.0859688	-0.0235155	-0.0896497	0.00328568	-0.00461347	0.00584983	0.0724662	-0.00412427	0.0475162	-0.0562051	0.0635897	-0.0346138	0.0771512	-0.027243	0.163848	-0.0833895	0.0961303	0.0166402	0.0193792	0.0915375	-0.0853724	-0.00709049	-0.0188366	-0.0337648	0.0917499	-0.11947	-0.0403322	0.10239	-0.00435103	0.0086982	-0.0212006	-0.0317133	0.0399483	-0.0972158	-0.0983926	-0.0352836	-0.0661458	0.178149	-0.0828804	-0.0418708	-0.106	0.0965231	-0.0372171	-0.0648133	0.0432013	-0.00230026	-0.0424749	0.00626235
03FLUSA10	0.0046675	0.00303474	-0.105767	-0.0216986	0.153944	-0.011484	0.0189732	-0.0146281	-0.0263317	-0.0238064	0.00441913	-0.0328806	-0.0132943	-0.0274531	-0.0471529	0.0172685	-0.0454912	-0.0804394	0.0192699	-0.0623751	-0.000399915	-0.0749811	-0.0274972	0.613847	0.0508272	-0.00422359	-0.128825	0.00917745	-0.118079	-0.0181138	0.671311	-0.0626567	0.437481	-0.0987449	0.0384785	0.032831	-0.0645075	-0.0186852	-0.0574711	-0.042871	-0.0079464	-0.0107286	-0.0203756	-0.013538	-0.0334968	-0.0804655	0.600082	0.064843	0.0192615
XS021	0.0316857	-0.0674325	0.082941	0.0147577	-0.0334435	-0.00551518	-0.00126115	-0.108318	-0.0708442	-0.0578874	0.0832226	-0.074661	0.045267	-0.0364487	0.130378	-0.0126522	-0.0188456	0.0418289	-0.0243113	-0.0669621	-0.0500041	0.00376029	-0.0680358	-0.0581116	-0.136561	-0.0622723	-0.114597	-0.0455183	0.229958	-0.0358023	-0.0372207	-0.00254314	-0.0952665	0.140258	-0.0437864	0.0278094	0.0999218	0.0535365	-0.0346752	0.0223963	0.133695	-0.0207797	-0.0122335	0.00323491	0.00873405	-0.0630096	-0.0354281	-0.0332555	0.0988722
9HT1736	0.0815214	0.747199	-0.117208	-0.0251305	0.232971	0.211412	0.0739084	0.287498	0.26735	0.421692	0.103937	0.310723	0.0520104	-0.0893763	-0.1531	-0.140153	-0.083695	0.0343531	-0.0445161	-0.106229	-0.0459927	-0.0073169	0.274939	-0.0708653	-0.0735612	-0.100298	-0.12524	0.139742	-0.0970468	-0.0834521	-0.0505953	-0.185803	-0.0995756	-0.164704	-0.0588996	-0.042318	-0.0922797	0.0544432	-0.0587298	-0.160926	-0.113334	-0.00341844	-0.0347358	-0.0292643	-0.0448766	-0.138415	-0.0667475	0.0329106	-0.14468
81565	0.0547552	0.0819955	-0.0552442	0.107806	0.0863043	0.103863	0.157791	0.0781794	0.123415	0.0918511	0.163293	0.12649	0.219718	-0.044736	-0.0733771	-0.131527	0.0429077	-0.106291	0.0127291	-0.0330884	-0.0743113	0.0554545	0.122808	-0.0630459	-0.0702125	-0.0672687	-0.13015	0.0978247	-0.0745735	-0.0632763	-0.0697862	-0.0675831	-0.0869751	0.0201414	-0.138941	-0.029407	-0.0203186	-0.0127454	-0.0215406	-0.0550001	-0.0950214	-0.0955682	-0.0446128	-0.000209177	0.0162183	-0.111036	-0.0768729	0.113627	-0.0895459
ZD0502-23111	0.0422675	0.146751	-0.163665	-0.0611555	0.127154	0.109072	0.0411742	0.122382	0.844055	0.113639	0.0474833	0.115369	-0.0166133	-0.0700768	-0.133117	-0.185306	-0.0545849	-0.124678	-0.0564492	-0.0948156	-0.144173	0.00304125	0.845435	-0.071125	0.101839	-0.140235	0.254197	0.069255	-0.164739	-0.133262	-0.0586787	-0.175445	-0.116725	-0.113986	0.211254	0.123086	-0.105827	0.143535	-0.0598588	-0.151561	-0.18469	0.191231	-0.111618	-0.0892571	0.0611042	-0.168479	-0.0718504	0.0242063	-0.140096
09YT20919	0.101863	0.257387	-0.199133	0.0480519	0.240708	0.237528	0.167954	0.263443	0.282786	0.258549	0.19227	0.264936	0.122337	-0.0992739	-0.137539	-0.164394	-0.0606835	-0.110658	-0.0635413	-0.0550277	-0.100162	0.0158809	0.280379	-0.0856061	-0.082279	-0.0785902	-0.0719893	0.166479	-0.134576	-0.0882581	-0.0829705	-0.16037	-0.1263	-0.091708	-0.027754	-0.0240876	-0.0792651	0.070935	-0.0891801	-0.124378	-0.153347	-0.0393329	-0.0695946	-0.0661101	-0.0345941	-0.146574	-0.103283	0.0740531	-0.102916
LH7556	-0.215994	-0.204215	0.0452588	-0.160087	-0.161657	-0.162477	-0.143259	-0.171707	-0.188129	-0.193614	-0.127139	-0.16506	-0.127094	-0.0668039	0.147027	0.0138073	-0.151902	-0.0946427	-0.00288122	-0.0481399	-0.138354	-0.179219	-0.186563	0.0498756	-0.0398121	-0.179309	0.0843555	-0.166032	0.203204	-0.0133167	0.0526975	0.16586	0.178384	0.228375	0.221916	0.126917	-0.0485337	-0.0703303	0.0556777	0.490148	-0.0741833	0.0606939	-0.07823	-0.0735657	-0.102217	0.0652819	0.0978929	-0.00257367	0.121606
Mian04185-4	0.023498	-0.0829471	0.0335238	-0.0120577	0.00264091	-0.0275495	-0.00454349	-0.091979	-0.0544432	-0.0611698	0.109931	-0.0709269	0.0596811	-0.0120377	0.104059	-0.0223301	0.00655892	0.0318406	-0.00312908	-0.0647802	-0.0612343	0.0368022	-0.0519452	-0.0664235	-0.125686	-0.0532603	-0.10751	-0.037003	0.249588	-0.0750984	-0.0320584	-0.0384241	-0.164988	0.0817128	-0.074079	0.0036639	0.126009	0.0853365	-0.0215651	-0.0374524	0.100049	-0.0131337	-0.0260716	0.00603765	0.015014	-0.0802007	-0.0329979	0.0172965	0.0569682
Mian04185-8	0.0555689	-0.0660269	0.0864578	0.061491	0.0883598	-0.00826973	-0.0243821	-0.0720783	-0.0501898	-0.0652989	0.0653175	-0.0622029	0.102618	0.0014054	0.0280888	-0.00677591	0.220561	0.0126229	-0.0127224	-0.0246994	-0.109263	0.048072	-0.042414	-0.0552157	-0.0254372	-0.0920372	-0.13064	-0.0600084	0.139963	-0.0532108	-0.0396027	-0.0113828	-0.139561	-0.0366047	-0.0431258	0.159485	0.210238	0.115234	-0.0655578	-0.0644317	0.158261	0.0326596	-0.0576457	0.025007	0.079994	-0.0617902	-0.0411631	0.000624614	0.0696662
07WSWD146	-0.00187367	-0.0683312	-0.0572315	0.546738	-0.0125476	0.0251914	0.0508053	-0.0281236	0.0254322	-0.000667325	0.12523	-0.0023524	0.15657	-0.0113925	-0.0675408	-0.0522346	0.0864964	-0.0368718	0.0129771	-0.0120394	0.014543	0.0945725	0.0296687	0.0607044	-0.133858	-0.0662756	-0.181997	0.036601	-0.0601063	-0.0386258	-0.024521	-0.0230631	0.00498379	-0.1051	-0.0428843	0.144266	0.0227112	0.0441933	0.0234142	-0.0155095	0.0510823	0.0895917	-0.0979507	-0.0428051	0.0294437	-0.076513	0.0292432	0.0612823	0.0659337
SCML2031	0.00524743	-0.0416509	-0.102889	-0.0446517	-0.0777024	0.0202665	-0.024719	-0.0738434	-0.0171209	-0.0158375	0.0459181	-0.044595	-0.03662	-0.0653706	-0.0918386	-0.141171	-0.082229	-0.0044169	-0.00573234	-0.0953873	-0.136113	-0.00318088	-0.0190315	-0.113113	0.0582373	-0.150741	0.594514	-0.0132169	-0.101728	-0.125327	-0.113954	-0.100761	-0.0852564	-0.142251	0.225957	0.0393718	-0.0582771	0.362585	-0.146429	-0.136237	-0.0476646	0.0798857	-0.143112	-0.00693508	0.0895298	-0.0605747	-0.110547	-0.0482687	0.016861
TY30331-3	0.0296469	0.0242886	-0.0732118	0.00154228	0.0736145	0.044666	0.0771101	0.0254399	0.00144194	0.0270035	0.0452322	0.037054	0.0474505	-0.0545073	-0.0950082	-0.0438125	-0.00964555	-0.0265248	-0.00207179	-0.0619843	-0.0442192	0.000107118	-0.00121381	0.141775	0.0470577	-0.0623241	-0.118437	0.0429119	-0.158608	-0.0105824	0.162293	-0.0559325	0.0856197	-0.0602293	-0.0296811	0.0435291	-0.0229493	-0.0406478	-0.106009	-0.0198164	0.00535961	-0.0208315	-0.00855978	-0.0133956	0.00563971	-0.0682151	0.153841	0.0413281	0.0480286
TY30331-2	-0.0388914	0.00710095	-0.100583	-0.00434451	0.0252564	0.0510735	0.0748868	0.0164485	0.0257943	0.0233521	0.0576006	0.0503538	0.0360375	-0.0500867	-0.0207334	0.126147	-0.0619777	0.00304331	-0.0565771	-0.0871199	0.0623439	-0.0185087	0.0290373	0.600528	0.023102	0.0848475	-0.145311	0.0534176	0.0399766	-0.0619211	0.630857	-0.0828688	0.246017	-0.0640049	-0.045068	-0.040284	-0.0266008	0.0957197	-0.0464505	-0.0782336	-0.143278	-0.0989941	-0.0362411	0.0380291	-0.0353294	-0.137809	0.632525	0.114734	-0.0318106
QA	-0.184017	-0.182918	0.176584	-0.112401	-0.201894	-0.149935	-0.125067	-0.109987	-0.163107	-0.174863	-0.162409	-0.112841	-0.156961	-0.163297	0.0934401	-0.0351845	-0.0521198	0.028921	0.000719468	-0.0700593	-0.0331696	-0.0233668	-0.162223	-0.0168126	-0.0512999	-0.150312	0.0555439	-0.134552	0.140552	0.0313272	-0.020262	0.155925	0.151125	0.143742	0.158643	0.167836	0.024114	-0.0477293	0.0467356	0.303311	0.0139876	0.27187	0.00453885	-0.141496	-0.013674	0.0272185	-0.0330612	-0.0772097	-0.0132598
KS003	-0.0522248	-0.065531	0.0306977	0.0247313	0.0454529	-0.0657063	-0.0308406	-0.085988	-0.08993	-0.0518257	-0.0579994	-0.0697169	-0.0224994	0.112302	0.00182273	0.281519	0.128291	0.0378317	0.024284	0.0993609	0.179219	0.0259661	-0.0909713	0.270273	-0.0217125	0.191104	-0.155788	-0.0922974	0.134622	-0.0247732	0.274772	-0.0824176	0.167859	0.0616871	-0.182959	-0.0275385	0.0548813	-0.195292	0.12103	0.0204481	0.0857981	-0.0412936	0.00587419	0.0047018	-0.00656407	-0.0379475	0.258309	-0.0469392	-0.0301797
HL5049	-0.132973	-0.0998955	-0.04738	-0.144312	-0.0965182	-0.0785247	-0.112271	-0.128921	-0.0815748	-0.101341	-0.12043	-0.135687	-0.101322	-0.165404	-0.092958	0.0621188	-0.118865	0.00433645	-0.107193	-0.114514	-0.0901044	-0.053043	-0.0824298	0.102534	0.193411	-0.0374238	0.574891	-0.119087	0.0145078	-0.167924	0.0892115	-0.0204143	-0.00106046	-0.105245	0.409998	0.0953777	-0.032945	0.0921075	-0.0365886	-0.186969	-0.0868468	0.240083	-0.151744	0.0331751	-0.030497	-0.091126	0.107583	-0.0853398	-0.143464
HL5054	-0.161349	-0.136902	-0.0769358	-0.174178	-0.0860862	-0.0366739	-0.119722	-0.139415	-0.10517	-0.131393	-0.128626	-0.145435	-0.121564	-0.166459	-0.0742677	0.175314	-0.136313	0.111695	-0.0898072	-0.162262	-0.0148478	-0.138668	-0.105528	0.0976907	0.0894065	0.0154174	0.64071	-0.12275	0.0254986	-0.161218	0.0408416	-0.0372411	-0.0322306	-0.0849406	0.381188	0.108045	-0.0637427	0.0863953	-0.0621705	-0.188024	-0.0891439	0.16433	-0.15994	-0.0127111	-0.0121172	-0.0760372	0.108825	-0.116013	-0.124587
LLF-08	-0.0303802	-0.0852264	-0.0300409	-0.0776715	-0.0681886	-0.0957091	-0.0574903	-0.07532	-0.0686442	-0.0848089	-0.119359	-0.0658171	-0.0994442	1.02574	0.00156235	-0.0750286	-0.0948823	0.0550814	0.442031	0.885194	-0.02632	-0.0272593	-0.0678849	-0.0467219	-0.00259992	0.515589	-0.125002	-0.111248	-0.0688674	0.0753703	-0.0672468	-0.0325692	-0.0523337	-0.0959161	-0.132242	-0.149687	0.0672878	-0.103717	0.264514	-0.138894	0.00556235	-0.0786854	0.163143	0.101741	-0.108905	0.1988	-0.0344699	-0.131646	0.0298519
ZD808-1	0.00912188	-0.118621	-0.144094	-0.0503396	-0.00707831	-0.0962568	-0.0493451	-0.102009	-0.0945257	-0.113857	-0.078553	-0.0814533	-0.0639161	0.414568	-0.0926211	0.478973	-0.107476	0.208027	0.137664	0.32041	0.434295	-0.0776053	-0.0946357	0.241337	-0.0477301	1.6563	-0.288419	-0.0881381	0.162998	0.0232857	0.206096	-0.0985626	0.0304469	-0.15986	-0.14024	-0.11093	-0.012366	-0.129972	0.419322	-0.214698	-0.0182701	-0.0855665	0.0544919	-0.0610552	-0.159685	0.124424	0.215775	-0.000618955	-0.108852
510317	-0.14018	-0.194033	-0.111962	-0.182691	0.0298974	-0.0872228	-0.163938	-0.175806	-0.160996	-0.178092	-0.141422	-0.180212	-0.17646	-0.107911	-0.0915971	0.635167	-0.0746605	0.0735025	0.070759	-0.118679	0.107159	-0.141779	-0.15825	0.100976	0.102378	0.0893643	0.644305	-0.179384	0.623445	-0.0845387	0.0630653	-0.0101121	0.00272204	-0.0128565	0.249173	0.138962	-0.0140119	0.206912	-0.027404	-0.0747103	-0.0253802	0.071248	-0.122752	-0.153667	-0.141524	-0.00295961	0.0678384	-0.0732368	-0.0486536
Dan4245	-0.090979	-0.172463	-0.0833749	-0.0269382	-0.0226711	-0.0890616	-0.0694706	-0.0825192	-0.0931051	-0.131313	-0.103273	-0.120269	-0.0550444	-0.0195291	-0.011163	0.0122152	0.0423461	0.0499313	-0.0914652	0.0122365	0.0860092	0.0264545	-0.0951399	-0.021074	0.0194466	-0.0559085	-0.0397454	-0.122483	-0.110528	-0.0389387	-0.0185004	-0.120861	0.0160339	-0.0438788	0.0840928	-0.0277332	-0.000265438	-0.12644	-0.0646977	-0.0437641	0.119568	0.0841873	-0.0287819	-0.0547293	0.0387552	0.166577	-0.00900833	-0.0845758	-0.00889031
PZ1010-2	-0.0299294	-0.103652	-0.1367	-0.0411449	-0.0383059	-0.0915327	-0.0574121	-0.103804	-0.0865108	-0.0922439	-0.0761264	-0.0782195	-0.0513684	0.479088	-0.0984528	0.465256	-0.132556	0.22846	0.21038	0.392753	0.450878	-0.0641883	-0.0867449	0.216257	-0.0823729	1.73243	-0.262894	-0.0910514	0.198582	0.0535919	0.16779	-0.124637	-0.00947368	-0.158427	-0.141788	-0.141661	-0.057937	-0.096747	0.431932	-0.218791	-0.0474487	-0.109529	0.0999487	-0.070985	-0.15434	0.0619017	0.200381	-0.0132809	-0.122383
CMY093288	-0.0529005	-0.112093	-0.0623097	-0.0245008	0.0256528	-0.0652643	-0.0187251	-0.0935559	-0.106129	-0.0878941	-0.10599	-0.0447483	-0.0842742	0.0237032	-0.094724	0.0624639	0.1604	0.204868	0.0888677	0.0839072	0.0611879	0.11607	-0.107356	-0.0380095	0.0459759	0.104679	-0.0862991	-0.0605607	-0.026004	-0.0697209	-0.0956658	-0.0878123	-0.0599518	-0.0798768	-0.141722	-0.00461896	0.126109	0.0183761	-0.0197269	-0.0967754	0.0341444	0.0863142	0.0471111	0.0180591	0.0856509	0.0554473	-0.0726375	-0.0894032	-0.0713398
JD7275	0.332502	0.675235	-0.189669	-0.0169323	0.091402	0.121628	0.054972	0.234287	0.139255	0.303593	0.177705	0.144627	0.0200967	-0.0987504	-0.143784	-0.12469	-0.123619	-0.0906375	-0.0447626	-0.114237	-0.0623212	-0.0269984	0.141939	-0.100357	0.0233052	-0.101476	0.0445854	0.0975204	-0.141007	-0.0928262	-0.0645022	-0.169036	-0.074302	-0.192209	-0.0911859	-0.11484	-0.112955	0.149695	-0.0629502	-0.0781545	-0.15568	-0.0499861	-0.0400739	0.0240752	-0.0398452	-0.0790523	-0.0769288	0.0386871	-0.145982
JY01-3	-0.180396	-0.16545	0.00746321	-0.0885996	-0.111778	-0.161155	-0.130946	-0.170943	-0.151724	-0.156836	-0.121532	-0.168456	-0.0820581	-0.113417	-0.053079	0.124103	-0.0962482	-0.0137171	-0.0575039	-0.052095	-0.167519	-0.0657566	-0.155311	0.0811892	0.0283845	-0.105897	0.11747	-0.159556	0.197821	-0.010007	0.219187	0.114528	0.102401	0.0888718	0.405108	0.135132	-0.0265962	-0.14861	0.143247	0.0975554	0.0190987	0.229481	-0.0172982	-0.00865995	0.00987865	0.0378559	0.170498	-0.0277644	0.0280514
Y0827	-0.0589382	-0.170351	0.203805	0.00199803	-0.0982989	-0.119734	-0.0722017	-0.159203	-0.14371	-0.126779	-0.122335	-0.12449	-0.0783902	-0.0411363	0.126994	-0.031497	0.342751	-0.00309477	-0.0389958	-0.00831519	0.0432284	-0.0235912	-0.142764	-0.0179063	-0.0141445	-0.178665	-0.176535	-0.112361	-0.102827	0.0706559	-0.150943	0.0324464	0.0411824	0.0393884	-0.249095	0.00573577	0.186324	-0.179466	-0.10158	0.110786	0.253689	-0.116495	-0.00692428	0.0674701	0.131026	0.0207848	-0.0817178	-0.0488715	0.124486
Y0921	-0.110773	-0.195238	-0.0213311	-0.0680924	-0.139144	-0.164429	-0.143907	-0.156707	-0.237209	-0.147133	-0.203664	-0.15807	-0.155994	-0.0565231	0.0696327	0.41937	-0.0017886	0.115328	-0.0142087	-0.0537548	0.317504	-0.0852991	-0.231855	0.107347	0.010208	0.145533	-0.196206	-0.14712	0.228635	0.0411119	0.181886	0.0844922	0.188354	0.164207	-0.0587072	-0.0590147	-0.0780543	-0.171506	0.205605	0.245353	0.212472	-0.0916459	0.0748018	-0.0512389	-0.146454	0.132129	0.0968729	-0.0181855	0.0134142
Y1015	0.0918876	0.330988	-0.187749	-0.00364966	0.293633	0.239971	0.14258	0.26123	0.235803	0.228456	0.158886	0.309913	0.0764096	-0.0366629	-0.150371	-0.143882	-0.0631456	-0.0770444	-0.0817128	-0.0392967	-0.107219	-0.0208564	0.231844	-0.0642247	-0.0425802	-0.054042	-0.109223	0.156752	-0.113753	-0.0476279	-0.0603471	-0.171091	-0.1459	-0.172034	-0.0635598	-0.0540567	-0.0669492	0.0555576	-0.114554	-0.147703	-0.153387	-0.0696125	0.00307539	-0.0120058	-0.0322751	-0.13047	-0.0815909	0.0627739	-0.144311
Y1018	0.1452	0.318482	-0.174859	0.0431428	0.247597	0.218772	0.162113	0.290822	0.210506	0.257242	0.194253	0.365647	0.110597	-0.110268	-0.126367	-0.152973	-0.0698149	-0.120038	-0.10049	-0.091542	-0.133199	-0.00927042	0.211762	-0.0712044	-0.0489391	-0.108523	-0.0897516	0.165047	-0.133648	-0.0989418	-0.0608693	-0.141001	-0.129719	-0.0959962	-0.0561962	-0.005091	-0.0838638	0.0414372	-0.104955	-0.130405	-0.159374	-0.0624972	-0.0578629	0.00342993	-0.0580068	-0.129564	-0.0716193	0.101246	-0.103044
Y1021	-0.0702682	-0.207387	0.122062	-0.116442	-0.13608	-0.150313	-0.140967	-0.123963	-0.192047	-0.152204	-0.148008	-0.157056	-0.149329	-0.0820845	0.143916	0.410574	-0.118999	0.102185	-0.0685811	-0.0656559	0.205758	-0.113965	-0.19284	0.0586869	-0.00616373	0.155613	-0.0392768	-0.195718	0.307203	0.105957	0.0114001	0.246451	0.0149502	0.234082	0.0207301	-0.0263953	-0.0717001	-0.137396	0.0834272	-0.0745902	0.0973729	-0.0521963	0.0697931	-0.119396	-0.135257	0.0621094	0.00928088	-0.0488385	0.107381
Y1022	-0.0449754	-0.0583437	-0.124549	-0.0370042	0.125413	-0.00338071	-0.0360097	-0.0553296	-0.0770302	-0.0597269	-0.0705576	-0.0468823	-0.0648	0.000830275	-0.0967959	0.231209	0.0272505	0.113197	-0.0784327	-0.0122351	0.168896	-0.0181351	-0.0752152	0.171592	0.074702	0.242253	-0.118734	-0.0575409	0.0171896	0.00278053	0.0956188	-0.0151246	0.0727175	-0.136777	-0.0648125	-0.0330181	-0.0231226	0.0393406	0.0145876	-0.0342089	0.0375366	0.00985532	0.0252938	0.00934332	-0.109281	0.0167407	0.172668	-0.0395035	0.00401793
Y1032W	-0.122144	-0.147372	-0.0578495	-0.116284	-0.0632123	-0.0836542	-0.0981521	-0.112567	-0.13048	-0.139752	-0.132452	-0.113371	-0.126694	-0.146627	-0.0775969	0.160622	0.0155274	0.168285	-0.0583024	-0.139823	0.0734097	-0.111634	-0.130279	0.00985344	0.00181758	-0.0710538	0.106799	-0.172897	0.0561962	-0.081529	-0.0303548	-0.012256	0.221069	-0.0294059	0.136628	0.149422	-0.0503689	-0.0588156	0.0245347	0.213243	0.0952952	0.132376	-0.00946579	-0.0826657	-0.135285	0.0241421	-0.0184411	-0.0668741	-0.147352
Y1032R	-0.125335	-0.154289	-0.0385627	-0.120779	-0.0641056	-0.0839266	-0.105503	-0.119235	-0.133981	-0.14642	-0.132227	-0.122833	-0.13063	-0.150439	-0.0794216	0.152091	0.0116536	0.178382	-0.0478327	-0.134135	0.0779185	-0.109671	-0.132849	0.00343388	-0.00559546	-0.0777838	0.112735	-0.179068	0.0579728	-0.092295	-0.0334214	-0.0245744	0.239983	-0.0371294	0.126794	0.147225	-0.0510138	-0.0612612	0.0279879	0.239732	0.0830389	0.134712	-0.00998654	-0.0814478	-0.128479	0.0315692	-0.0231841	-0.0783852	-0.152219
Y1035	-0.136985	-0.17252	-0.128884	-0.130504	-0.0541473	-0.125629	-0.139072	-0.156653	-0.152958	-0.149749	-0.131645	-0.157582	-0.143956	-0.104343	-0.06195	0.379746	-0.000182591	0.196351	-0.0863067	-0.133552	0.233608	-0.135603	-0.154992	0.218733	-0.00762102	0.134162	0.0337771	-0.170227	0.134805	-0.0658821	0.156978	-0.0369694	0.272109	-0.0557337	0.116758	0.104715	-0.049438	-0.0162826	0.045832	0.169715	0.0987098	0.144546	-0.0207672	-0.117252	-0.162172	0.0132754	0.181	-0.0250241	-0.122888
Y1038	-0.161094	-0.185391	-0.1081	-0.12692	-0.142336	-0.133098	-0.136667	-0.141892	-0.121183	-0.19497	-0.10906	-0.0915322	-0.122986	0.0887482	-0.0436499	0.0432492	-0.0347233	0.0748802	-0.036215	0.029548	0.0763725	-0.113577	-0.121914	-0.0641787	0.0789811	0.0536727	0.0462406	-0.133423	-0.0487581	-0.0393236	-0.0506147	-0.0222085	0.214842	-0.0271262	0.0384423	-0.0682921	-0.0838545	-0.0145612	0.12163	0.538342	-0.000779847	0.00668328	-0.0529483	-0.0137605	-0.111087	0.109937	-0.0425507	-0.0337342	-0.0730444
Y1111	-0.0175692	-0.0832195	-0.0254262	-0.0376018	0.0183884	-0.011802	-0.101929	-0.105726	-0.0480096	-0.0876453	-0.0589229	-0.0587807	-0.0591262	0.31734	-0.0379087	0.0230356	0.0164076	0.0251106	0.178965	0.159102	-0.0575327	-0.0470469	-0.0452011	0.0689766	-0.0747317	0.115111	0.158967	-0.0561516	-0.0122811	-0.0178109	-0.0288536	0.0181183	0.0864633	0.00953714	-0.095525	-0.0205763	-0.0489919	-0.0796677	0.00262702	0.00331844	0.00607899	-0.0835708	-0.061178	-0.00106492	-0.0741751	0.00831947	0.0570125	-0.0695331	0.0185088
Y1127	0.153868	0.305605	-0.164079	0.0517493	0.250677	0.212228	0.153272	0.291978	0.209675	0.239148	0.196774	0.371956	0.112125	-0.115011	-0.13111	-0.148713	-0.0571723	-0.129066	-0.0925046	-0.0815073	-0.131609	-0.000291339	0.209254	-0.0698006	-0.0517576	-0.111714	-0.0997729	0.16378	-0.139633	-0.0860509	-0.0712631	-0.123702	-0.117015	-0.0940957	-0.0658449	-0.0173476	-0.0817149	0.0299257	-0.107277	-0.110994	-0.157163	-0.0609072	-0.0534787	0.00688277	-0.0663516	-0.12015	-0.0848694	0.0947019	-0.0989086
Y1027	-0.0628557	-0.115404	0.14686	-0.0192433	0.0724502	-0.0790693	-0.0904005	-0.114874	-0.120182	-0.124922	-0.105638	-0.117293	-0.0710689	-0.0158082	0.0491243	0.173279	0.0331517	0.0758193	0.0347646	-0.00726527	0.0525367	0.0296787	-0.12141	0.104473	-0.0882888	-0.0265433	-0.190697	-0.110317	0.188133	0.084559	0.0997815	0.0786998	0.112273	0.0969427	-0.0888399	0.0224951	0.0583454	-0.144451	0.0401101	0.0447133	0.0417613	-0.00883217	0.0570876	-0.0800677	-0.0142145	0.0793946	0.0969792	-0.0257166	0.117153
L31	-0.115161	-0.185592	-0.0973115	-0.0865749	-0.0444313	-0.040595	-0.121408	-0.123466	-0.177331	-0.140344	-0.149188	-0.150039	-0.132812	-0.053149	-0.1355	0.310046	0.0110857	0.160428	-0.0737965	-0.0741622	0.285361	-0.0797518	-0.181539	-0.0504096	0.142611	0.0508631	0.299439	-0.149521	0.0760948	-0.0834248	-0.0297049	-0.0696627	-0.0170272	-0.0753255	0.190802	0.0423416	-0.0243231	-0.0264984	0.00848174	-0.0506221	-0.0273709	0.094529	-0.085935	-0.0176257	0.0141387	-0.0158166	-0.0426282	-0.115215	-0.100815
L27	-0.0673291	-0.178928	-0.10468	-0.119153	0.0184889	-0.0599475	-0.131509	-0.11972	-0.135522	-0.136287	-0.124144	-0.16194	-0.0911276	0.0174087	-0.085247	0.270017	0.0603456	0.0772447	-0.0735898	-0.0745765	0.0956262	-0.0901008	-0.137308	-0.0202742	0.103637	0.0390238	0.381546	-0.121497	0.0430819	-0.0711101	0.0441437	-0.0529394	-0.0414713	-0.0676056	0.302279	0.107249	0.00984829	-0.0322526	-0.0136028	-0.161623	-0.0425632	0.13373	-0.0752967	0.0653506	-0.0188121	0.0608883	0.0335799	-0.0991128	-0.136126
Y1005	0.099876	0.237765	-0.16579	0.0276855	0.292431	0.225482	0.142434	0.26779	0.17133	0.160195	0.168799	0.296107	0.0967543	-0.0448807	-0.116925	-0.12658	-0.0326797	-0.0711672	-0.047956	-0.0440373	-0.0786163	0.0190476	0.17569	-0.0511447	-0.0103757	-0.0345044	-0.134951	0.171694	-0.103653	-0.0665257	-0.0649636	-0.157576	-0.131889	-0.135918	-0.0792288	-0.00726047	-0.0371663	0.00393697	-0.116687	-0.133878	-0.146641	-0.0584574	-0.00371433	-0.00898483	-0.0399341	-0.139619	-0.0646612	0.0747982	-0.142718
Y0826	0.0998703	0.300784	-0.186348	0.0530137	0.249582	0.243856	0.173164	0.296285	0.247512	0.281953	0.188725	0.309141	0.130775	-0.100584	-0.127362	-0.160488	-0.0503197	-0.116438	-0.0601939	-0.0670794	-0.0968151	0.0196629	0.247526	-0.0844941	-0.0776898	-0.0913248	-0.0883254	0.161568	-0.134705	-0.0906854	-0.074842	-0.153049	-0.131584	-0.0921483	-0.0444626	-0.0217337	-0.074055	0.0562754	-0.0899929	-0.130655	-0.167386	-0.0461066	-0.0646329	-0.0533867	-0.0245408	-0.145462	-0.0995008	0.0715017	-0.112919
77	-0.0730061	-0.0808482	0.124291	0.16744	-0.0703301	-0.020421	-0.015484	-0.0955926	-0.0618444	-0.0641624	-0.0324596	-0.0804392	0.166717	-0.0243442	0.121992	-0.119642	0.0869567	-0.0248622	-0.0302757	0.00891158	-0.092417	0.097765	-0.0641276	-0.101766	-0.0375884	-0.125424	-0.0472305	-0.0595548	-0.043626	0.130975	-0.0990065	0.142626	-0.0124385	0.220167	-0.0380775	0.0656823	0.125314	-0.0982837	-0.0590192	0.041331	0.0749516	-0.0161263	0.0757482	0.0966187	0.109879	-0.0410945	-0.083926	0.00498997	0.0616751
BML1256	0.146418	0.229107	-0.163333	0.0677703	0.13711	0.231726	0.161655	0.210265	0.168446	0.204502	0.197024	0.211696	0.142055	-0.0345384	-0.089631	-0.135797	-0.0436351	-0.110002	-0.0279893	-0.0381035	-0.0795748	0.050812	0.174918	-0.0452109	-0.0263607	-0.0394989	-0.14926	0.186942	-0.102563	-0.0315325	-0.0406504	-0.103272	-0.10416	-0.097013	-0.0773931	-0.0435497	-0.0619684	0.0209233	-0.0780926	-0.106461	-0.144992	-0.0979134	0.00588294	-0.00261638	-0.0179804	-0.153493	-0.0581686	0.0976833	-0.120888
P801	-0.0628651	-0.107839	-0.143929	-0.0519135	0.026368	-0.0561044	-0.024778	-0.0819123	-0.11777	-0.100094	-0.103784	-0.0596183	-0.0745555	-0.0158797	-0.111954	0.0488358	0.138327	0.133742	0.0676643	0.02402	0.00751004	0.0327118	-0.118439	-0.0175488	0.10481	0.0359746	-0.0872603	-0.0605905	-0.0463382	-0.0550348	-0.0327958	-0.0590312	-0.0368831	-0.0720209	-0.0723327	-0.0199236	-0.035486	0.0150553	0.00147899	-0.0601706	0.0459121	0.0267996	0.0588789	-0.0663547	-0.031672	0.0653523	-0.0233658	-0.0957665	-0.101112
10WRC64	-0.148389	-0.181317	-0.0700617	-0.214929	-0.128886	-0.107043	-0.142839	-0.13639	-0.144306	-0.154758	-0.0993983	-0.123348	-0.152318	-0.155176	-0.0681387	-0.167828	-0.203329	0.108696	-0.0678446	-0.133594	-0.184814	-0.154707	-0.146031	0.047067	0.228165	-0.185595	0.399461	-0.128543	-0.108267	-0.00209237	0.14011	-0.00987642	0.0865344	-0.0485104	0.744287	0.302874	-0.0116651	0.216523	-0.145082	-0.131476	-0.0891	0.317495	0.0481763	-0.00521604	0.086654	-0.108157	0.13501	-0.0351246	-0.169188
TLL-1	0.228452	0.528838	-0.151464	0.00935018	0.123273	0.234343	0.188489	0.265785	0.200992	0.452509	0.587223	0.222509	0.110583	-0.0540885	-0.131845	-0.189063	-0.0629989	-0.117134	-0.0348725	-0.0845398	-0.122472	0.00878431	0.201255	-0.0353291	-0.0418126	-0.0693564	-0.140433	0.205393	-0.146764	-0.0622593	-0.0352392	-0.173676	-0.108622	-0.179215	-0.0875672	-0.0836525	-0.103437	0.164304	-0.103107	-0.121602	-0.175843	-0.0914466	-0.0166476	-0.0144049	-0.035854	-0.157644	-0.0474174	0.0432372	-0.116843
PI43W	-0.0130437	-0.00467951	-0.0156848	0.675277	-0.0152109	0.0489795	0.0942147	-0.0316562	0.0465504	0.0716152	0.0827032	0.00454657	0.352355	-0.0161049	-0.0717564	-0.151452	0.130961	-0.0430123	0.0116178	0.0305629	-0.0536902	0.260925	0.0443914	-0.0772588	-0.100569	-0.0434809	-0.174167	0.0806314	-0.0760574	-0.0077591	-0.0947411	-0.0197034	-0.0990768	0.0257982	-0.205809	-0.0384661	0.0695979	-0.0802338	-0.00762548	-0.0214637	0.0252584	-0.0739537	-0.0385835	0.0574813	0.10955	-0.0672545	-0.0936315	0.0368245	0.136726
W8199	-0.0910854	-0.0549037	-0.0697588	0.11521	-0.0715202	-0.0273857	-0.028037	-0.0464255	0.090707	-0.019466	-0.0558789	-0.00898088	0.0517728	-0.0212498	-0.0829864	0.208322	-0.0114704	0.0254226	-0.0145145	0.0443562	0.138806	-0.0452447	0.0919631	-0.0159025	-0.0405792	0.0326535	0.128109	-0.0102636	0.0312474	-0.0466204	-0.0744281	-0.0536593	-0.0924242	0.0156238	0.0534989	0.011403	-0.0170126	0.0212344	-0.0430095	-0.0767796	-0.0021157	0.023789	-0.0585686	0.0925724	0.0724893	-0.112325	-0.0484193	-0.0201679	-0.0270035
Y1114	0.173213	0.612252	-0.20335	-0.0188166	0.361918	0.190095	0.125985	0.533614	0.392261	0.351694	0.14732	0.491456	0.0642231	-0.0658627	-0.150139	-0.161781	-0.110414	-0.127666	-0.0781898	-0.0819085	-0.113259	-0.0223629	0.393641	-0.017361	-0.0360768	-0.0439372	-0.0913569	0.174121	-0.11321	-0.0857691	0.00446132	-0.204326	-0.0913989	-0.185338	-0.0501641	-0.0640699	-0.115398	0.0803784	-0.0904787	-0.157655	-0.207611	-0.10024	-0.011719	0.0169752	-0.0768739	-0.170847	-0.0398809	0.0785291	-0.15035
LX312	-0.119774	-0.161953	-0.215678	0.00207522	0.00603182	-0.105873	-0.0645492	-0.112059	-0.102155	-0.0677137	-0.0722109	-0.130995	-0.0839013	-0.0537881	-0.131793	0.862156	-0.0363713	0.421199	-0.0548765	-0.091318	0.581401	-0.0320207	-0.105493	0.272206	-0.0597054	0.4578	-0.139698	-0.142709	0.312401	-0.0862993	0.215295	-0.171078	0.095777	-0.131475	-0.0359162	-0.0101449	-0.0548288	-0.0450202	0.133084	-0.159985	-0.0195034	0.00789151	-0.0204454	-0.105878	-0.0792669	-0.0218577	0.248196	-0.0107315	-0.0383061
SAM31152A	-0.0973775	-0.194881	-0.0262526	-0.0378073	-0.130467	-0.0629235	-0.0991538	-0.137474	-0.125769	-0.144045	-0.130411	-0.131821	-0.0785804	-0.0675917	-0.107285	-0.0192066	0.0388039	-0.0182493	-0.0265812	-0.0334667	0.0416101	-0.0660665	-0.125196	-0.0781401	0.207398	-0.0714967	0.338831	-0.122982	-0.0907233	-0.0823444	-0.0653212	-0.0892591	-0.073072	-0.0713888	0.0985574	0.0120032	0.0410854	0.00649769	-0.0955607	-0.0952418	-0.0352318	0.0631349	-0.147009	0.0179783	0.12146	0.0278595	-0.0240998	-0.149776	-0.0881856
DH3732	-0.0977161	-0.0975482	-0.0796183	0.634256	-0.122547	-0.0507193	-0.0609329	-0.0633636	-0.0738874	-0.04845	-0.0361823	-0.0529914	0.0553874	-0.0990387	-0.0725416	-0.132492	-0.0882658	-0.0884422	-0.088702	-0.106764	-0.112656	-0.0444864	-0.0732523	-0.0282457	0.120378	-0.129954	0.186551	-0.0299337	-0.0930489	0.0247994	0.0698264	-0.00744915	0.0191696	-0.0461452	0.415699	0.103872	-0.0884681	0.172071	-0.026666	-0.0693773	-0.10468	0.142834	0.0761236	-0.00837711	-0.109429	-0.125538	0.0505075	-0.01972	-0.062942
BML1275	0.0919152	0.0362619	-0.0699936	-0.00026904	0.0257305	0.0367696	0.0478538	0.0292169	0.0560108	0.0581013	0.0563361	0.0574097	0.0175733	0.0406701	-0.139167	-0.0773531	-0.0201498	0.108081	0.0767753	0.024438	0.00283645	0.154397	0.0577636	-0.0761188	0.0262461	0.00416647	-0.110313	0.106795	0.0782651	-0.034685	-0.0824866	-0.125052	-0.104022	-0.0625373	-0.0775651	-0.0712288	0.0289495	0.15096	-0.0479634	-0.124453	-0.115297	-0.0323293	0.0314173	-0.0604725	0.0929935	-0.12591	-0.072001	0.0400135	-0.0572291
XBY13563	0.0550452	0.216902	-0.183424	0.0114795	0.0757281	0.13669	0.0980998	0.167945	0.156862	0.169571	0.0955296	0.194896	0.0840255	0.00851913	-0.0969928	-0.0686471	-0.0249179	-0.107802	-0.0626718	-0.0288245	-0.0540895	-0.0528555	0.157932	-0.00209134	-0.0396833	0.0303826	-0.0351682	0.154246	-0.0642866	-0.0258548	-0.00262239	-0.117961	-0.0432823	-0.174353	0.0194366	-0.0240253	-0.100252	0.107011	0.00402119	-0.133009	-0.104728	-0.0598854	0.0394402	0.0454085	-0.0812876	-0.12509	-0.0323728	0.0557981	-0.145201
BML1269	-0.122166	-0.200048	0.278858	-0.105874	-0.185308	-0.147755	-0.142508	-0.157854	-0.195077	-0.15362	-0.164389	-0.159589	-0.124107	-0.100576	0.152497	0.565693	-0.0485114	0.356032	-0.0835953	-0.100602	0.444454	-0.0517361	-0.198664	0.0394504	-0.154305	0.164877	-0.106573	-0.157892	0.361236	0.0521974	0.0418998	0.267636	0.0119819	0.212362	-0.095371	-0.0669296	-0.0574066	-0.199104	0.220602	0.128341	0.119738	-0.123467	-0.0106047	-0.0924976	-0.0833971	0.189163	0.037421	-0.0283358	0.264798
Y1216	-0.17088	-0.194431	-0.106212	-0.113855	-0.133742	-0.129037	-0.140119	-0.152795	-0.1319	-0.193703	-0.0946298	-0.0986478	-0.125817	0.0987701	-0.0677168	0.0924516	-0.0427703	0.111167	0.0229222	0.0750248	0.116634	-0.0897082	-0.134308	-0.0599313	0.0298287	0.0939959	-0.00620266	-0.151467	0.00174829	-0.0662468	-0.0433248	-0.0290757	0.230266	-0.0212644	0.0156793	-0.0665905	-0.0879276	-0.0231049	0.151832	0.47584	0.020543	0.0157118	-0.0778845	-0.0275821	-0.0852933	0.0882291	-0.0247051	-0.0258234	-0.0871765
LM-6	-0.0581142	-0.10079	-0.0181598	0.228529	-0.0304149	0.0129745	-0.00394503	-0.0750502	-0.0536584	-0.0565353	-0.0301725	-0.0246903	0.0441354	0.055062	-0.00207968	-0.0582421	0.133516	0.0819269	0.0349733	0.0624252	-0.0481552	0.116445	-0.0497945	-0.0313015	-0.0626842	0.0144603	0.039689	-0.0402543	-0.0349433	-0.0469308	-0.0425746	-0.0801108	-0.0451716	-0.0139323	0.0134492	0.167504	-0.0197447	0.0359504	0.0975682	-0.127758	0.0119793	0.155736	-0.00895652	-0.071849	-0.0300878	0.014344	-0.0246999	-0.0489788	0.10929
10GY6057	-0.0946634	-0.113868	-0.0999746	-0.139533	-0.120302	-0.0138883	-0.135807	-0.112966	-0.0428931	-0.106	-0.0902549	-0.12327	-0.128148	-0.0990907	-0.058809	0.080372	-0.156309	-0.0255943	-0.0862082	-0.174994	-0.0598053	-0.164563	-0.0434377	0.015043	0.206573	-0.0192948	0.96421	-0.098536	-0.0155471	-0.136631	-0.0646562	-0.0476751	-0.0571322	-0.136915	0.443092	0.155295	-0.126459	0.278508	-0.105451	-0.158719	-0.097653	0.199907	-0.18093	-0.0135207	-0.0106915	-0.0976478	-0.0176601	-0.0888811	-0.129619
BML1243	-0.0930851	-0.154761	-0.0240713	-0.0394137	-0.043467	-0.068007	-0.127212	-0.138149	-0.129176	-0.154592	-0.104138	-0.173167	-0.0426828	-0.0761525	0.00343388	0.115294	0.0862507	0.111657	-0.00490283	-0.0716456	0.191386	-0.0394828	-0.13773	-0.0562133	0.018272	0.058906	-0.0426586	-0.122726	-0.0360737	-0.0455154	-0.0268157	-0.0247989	0.0857691	-0.0241282	0.0452279	-0.103916	-0.05366	-0.110787	0.0581888	0.0545337	0.0849255	0.0773622	-0.0226296	-0.124827	0.0386361	0.206756	-0.0581806	-0.0556975	-0.0763799
BML1234	0.0515564	0.201926	-0.213054	-0.0245459	0.198784	0.0931511	0.0307797	0.194509	0.064643	0.131683	0.0469615	0.161913	0.0213624	-0.0424706	-0.065896	0.094024	-0.0623715	0.0353723	-0.0769648	-0.0979453	-0.0375224	-0.0409454	0.0644089	0.337047	-0.0475186	0.0676265	-0.174888	0.06389	-0.00462719	-0.0472264	0.316646	-0.143741	0.0608976	-0.179146	-0.0318636	0.00887213	-0.0577926	-0.0428924	-0.0406351	-0.121099	-0.127838	-0.000474358	0.00142787	-0.00607796	-0.0614917	-0.0872868	0.297638	0.0373449	-0.179488
Y1224	1.38953	0.155981	-0.0491883	0.0342588	0.0777684	0.0876899	0.0414005	0.0859739	0.0747049	0.0373667	0.0825435	0.0340672	0.0481893	0.0842013	-0.0642787	-0.0900158	-0.0228155	-0.0889964	0.0609459	0.101437	-0.0642193	-0.0154845	0.0752159	-0.0517742	-0.00187762	0.0345962	-0.114345	0.0306113	-0.149362	-0.0362951	-0.0888158	-0.0622102	-0.083465	-0.0831478	-0.13332	-0.120402	-0.00569391	0.0203209	-0.0321255	-0.0877521	-0.0246375	-0.0536849	0.00416287	0.0429161	-0.0363413	-0.0229558	-0.089631	-0.00891124	-0.0669734
1217 8107	-0.141196	-0.0380161	-0.116951	-0.0398993	-0.0874175	-0.043283	-0.0883926	-0.0865389	-0.0339766	-0.00822874	-0.106113	-0.0923729	-0.0700545	-0.0331111	-0.0302092	0.341509	-0.0861073	0.0686996	0.0325502	0.0233673	0.0922969	-0.120006	-0.0355768	-0.0305579	-0.0532476	0.0207301	0.596224	-0.0920411	0.312588	-0.0625797	-0.0923744	-0.0341017	-0.0693893	0.0841104	0.183333	0.110439	-0.0720283	0.0815869	0.0861417	0.102667	-0.150891	0.046327	-0.172696	0.0750607	-0.0757274	-0.0555118	-0.0419011	-0.0650624	0.00310986
BML1228	-0.0312569	0.02318	-0.0107996	-0.0439626	-0.082291	-0.0496437	-0.0636449	-0.0661998	0.00480403	0.0113653	0.0210251	-0.0381312	-0.0477284	0.427217	-0.0561291	-0.148119	-0.100602	-0.0607909	0.0910763	0.266371	-0.070289	0.0613396	0.0087922	-0.103047	-0.0509154	0.103534	0.308397	-0.0531363	-0.0122462	-0.0287665	-0.114631	-0.118202	-0.109466	-0.16348	-0.0335838	-0.114922	0.00847865	0.312979	0.0117895	-0.180317	-0.0517566	-0.0530485	-0.0498423	0.00915309	-0.00881879	0.047721	-0.0820403	-0.0943353	0.000847256
08WSC166	-0.0625662	-0.140014	-0.107492	0.0270569	-0.010216	-0.041462	-0.114389	-0.107692	-0.0955523	-0.130655	-0.105969	-0.128801	-0.0501646	-0.10785	-0.0499344	0.132339	0.015186	0.0997041	-0.0336203	-0.0785686	0.103059	-0.0274054	-0.0990773	-0.0758032	0.0737521	-0.053202	0.0624957	-0.127414	-0.0167315	-0.0339348	-0.0762101	-0.0739449	-0.0040476	-0.110592	0.0291773	-0.0774329	-0.0305922	-0.0385421	-0.0310691	0.0215318	0.0543452	0.0745994	-0.0424679	-0.135165	0.114358	0.114456	-0.0960257	-0.0598264	-0.063247
LX350	-0.127838	-0.118108	0.0282917	-0.0120119	-0.113427	-0.0334025	-0.0726754	-0.122297	-0.0978001	-0.112226	-0.0766737	-0.108447	-0.00739529	0.00589083	0.0896374	-0.0746905	0.0381478	-0.1036	-0.0230771	0.00207727	-0.104902	-0.0831151	-0.0957369	-0.0380634	0.0611348	-0.17591	0.169096	-0.117988	0.184809	-0.0050121	-0.0372284	0.0923267	0.00991073	0.0705819	0.0969079	0.0558054	0.0599264	-0.00744623	-0.000780361	0.0833636	-0.0170739	0.0490668	-0.0845171	0.114435	0.0337497	-0.0901518	-0.028233	-0.0599631	-0.0486056
Y1217	-0.0646298	0.00744143	-0.159416	-0.0942247	-0.0797744	0.0237828	-0.0577132	0.00163834	-0.0740828	-0.0693844	-0.0528322	-0.0407061	-0.0569473	-0.0673806	-0.0176608	0.118664	-0.121929	0.165011	-0.0646192	-0.0780864	0.0867763	-0.108886	-0.0726404	-0.0549547	-0.0523727	-0.0535271	0.11644	-0.0717312	0.0144865	-0.089336	-0.0523811	-0.0829008	0.140738	0.00705909	0.0855429	0.0248812	-0.125981	0.0301799	0.113468	0.341977	-0.145049	0.0300023	0.0148291	-0.0206185	-0.0632411	0.0468847	-0.050278	-0.0132714	-0.0587909
XBY2193	0.13879	0.29686	-0.152395	0.0539331	0.149849	0.210935	0.158126	0.392516	0.219682	0.239035	0.162944	0.331544	0.130639	-0.0968079	-0.0929746	-0.156216	-0.0741753	-0.119555	-0.10988	-0.0883892	-0.143645	0.00828791	0.221497	-0.045512	-0.0239917	-0.0935101	-0.103115	0.169131	-0.152911	-0.0729389	-0.0523764	-0.122698	-0.0939677	-0.0904218	-0.0468962	-0.045403	-0.0818286	0.047943	-0.096773	-0.126321	-0.138152	-0.071142	-0.03186	-0.015398	-0.0619946	-0.122189	-0.0657344	0.11452	-0.0650576
10GY92-121	1.36535	0.698577	-0.142918	0.0170893	0.203909	0.136339	0.0894283	0.327731	0.190476	0.320912	0.18186	0.287125	0.0969001	-0.0437415	-0.141492	-0.1545	-0.0477466	-0.131313	-0.0537711	-0.0312246	-0.147083	-0.00756853	0.197196	-0.047708	-0.025691	-0.0593198	-0.126423	0.139552	-0.150388	-0.0866842	-0.0980995	-0.134332	-0.0879055	-0.139746	-0.120623	-0.091747	-0.0556483	0.0672931	-0.124738	-0.107405	-0.129296	-0.0818447	-0.0672756	-0.0495097	-0.024203	-0.0636584	-0.105807	0.0794147	-0.11314
10GY76-111	0.90117	0.880661	-0.167168	-0.0416221	0.168917	0.143942	0.0743681	0.309069	0.263587	0.446243	0.190147	0.292617	0.0680554	-0.0762497	-0.117123	-0.171361	-0.0777091	-0.1062	-0.0671548	-0.0816156	-0.0982497	-0.0533646	0.266706	-0.0675494	-0.066706	-0.0728277	-0.0746715	0.124057	-0.149552	-0.0943554	-0.0664039	-0.160507	-0.0942106	-0.14661	-0.0945778	-0.140275	-0.0816368	0.113891	-0.0976989	-0.0902394	-0.129329	-0.0960357	-0.057002	-0.0139023	-0.0477078	-0.08232	-0.0761605	0.00393834	-0.108952
U8112	-0.1225	-0.238073	0.477778	-0.122477	-0.228424	-0.203663	-0.176683	-0.233258	-0.288551	-0.217413	-0.21775	-0.23369	-0.174551	-0.178837	0.347071	-0.125236	0.153203	0.0577149	-0.101813	-0.0944789	0.0352394	-0.0225147	-0.296795	-0.0537128	-0.121233	-0.214782	-0.128764	-0.192315	-0.144533	0.232056	-0.161105	0.39366	0.281626	0.390668	-0.17773	-0.160652	-0.0718984	-0.224276	-0.0482212	0.548374	0.652345	-0.152178	0.162672	-0.138222	-0.0667183	0.125804	-0.0759223	-0.0863545	0.344066
W031-1	-0.0471348	0.0261783	0.0840338	0.0172787	-0.0434032	0.0168133	0.0271524	0.0190092	-0.0385809	0.013308	0.00340866	0.00777316	-0.00300386	-0.0328101	0.102908	-0.0811653	0.00317247	0.0278332	-0.0458823	-0.00762633	-0.0222735	0.0406185	-0.0435962	-0.0734113	-0.12485	-0.1229	-0.113877	0.00307539	0.00310849	0.0912144	-0.0487327	0.133725	0.0162891	0.183636	-0.164581	-0.153464	-0.0986134	-0.116001	-0.0449454	0.0811111	0.0501553	-0.180817	0.124221	-0.0233035	-0.0132716	-0.0917212	-0.0798492	0.0278809	0.0374377
C2010-3	-0.0701598	-0.168719	-0.12738	-0.132664	-0.109831	-0.0394313	-0.0862175	-0.133107	-0.118483	-0.15638	-0.0691042	-0.133228	-0.107805	-0.193184	-0.0629922	-0.105619	-0.125472	-0.106524	-0.127647	-0.142356	-0.0749168	-0.0996996	-0.11524	0.00800352	0.356752	-0.115437	0.436399	-0.12619	-0.113987	-0.0713329	0.056712	-0.0527897	0.0564744	-0.0859595	0.37992	0.0503975	-0.112697	0.161192	-0.0982717	0.0609423	-0.0251517	0.183305	-0.0482608	0.0381174	0.0688883	-0.0360128	0.0352819	-0.0168766	-0.0709027
FG-1	0.29299	0.504522	-0.162617	0.0262016	0.159311	0.137006	0.0925797	0.245629	0.176055	0.272278	0.141298	0.198255	0.109179	-0.0438188	-0.0837609	-0.104468	-0.0508665	-0.102642	-0.0465216	-0.0615411	-0.0724627	-0.00261638	0.177063	-0.0165528	-0.0384974	-0.0335667	-0.130536	0.157481	-0.0789343	-0.0442902	-0.0126752	-0.136582	-0.0859338	-0.171118	-0.0634509	-0.0451927	-0.0855302	0.0922391	-0.0496207	-0.114064	-0.104039	-0.0675787	0.00206664	-0.0285377	-0.0496763	-0.107946	-0.0258469	0.0621377	-0.123587
LS-22	0.0227462	-0.0677411	0.0171246	0.107837	-0.0191603	0.00696733	0.0165613	-0.0897504	-0.0112955	-0.0344766	-0.000848972	-0.0146155	0.121829	-0.0208615	-0.0467085	-0.0828772	0.131855	0.00271244	0.17209	0.0053157	0.0200383	0.0948521	-0.00910798	-0.0994014	-0.085208	-0.017067	-0.176874	0.0308576	-0.00549563	0.0203934	-0.112786	-0.0659379	-0.05596	-0.0245965	-0.202183	-0.0750142	-0.0328305	-0.141371	-0.0372191	0.11324	0.143445	-0.0788965	-0.0310457	0.0368289	0.0707044	0.0015687	-0.109937	-0.0510121	0.138179
CD30M	0.0432387	0.0333476	-0.240744	-0.0893679	-0.0165505	0.0192015	0.00675258	-0.0262277	0.0465147	0.0267486	0.0568991	0.0195373	-0.0559403	0.0591157	-0.18151	-0.026433	-0.170907	-0.0907351	-0.0430595	0.100071	0.00228173	-0.105767	0.0471499	0.0377632	0.185083	0.152696	0.170536	-0.0140335	-0.0636746	-0.0766555	0.0510168	-0.1533	0.00122925	-0.17697	0.192045	0.0279373	-0.172165	1.01877	-0.0161058	-0.161208	-0.192039	0.0446698	-0.0282497	-0.0356934	-0.144569	-0.0529468	0.0715614	-0.0209574	-0.125341
LZM009	-0.054912	-0.0115275	-0.00135926	-0.0641404	0.0571713	0.0120787	-0.0463188	0.387576	-0.0170504	-0.0370648	-0.0319998	0.0106138	-0.038226	-0.0594634	-0.124367	-0.110675	0.000673156	-0.10326	-0.0853267	-0.0959998	-0.137533	-0.0957526	-0.018961	-0.025243	0.265201	-0.0981403	0.472883	-0.0640003	-0.118609	-0.137489	0.0126613	-0.0845459	-0.0527735	-0.154661	0.171324	0.0704265	-0.018902	0.184201	-0.128351	-0.142066	-0.205123	0.122676	-0.161917	-0.0154334	0.123813	-0.0974494	0.00669237	-0.050744	-0.0788154
XH05	-0.00670095	-0.0612367	-0.0868338	-0.0213936	-0.0473656	0.0552602	-0.0171703	-0.035745	-0.0166507	-0.0575283	0.0247179	-0.00643457	-0.00497933	-0.0937736	-0.0422531	-0.186525	-0.010166	-0.15092	0.0187056	-0.057289	-0.0624981	-0.0146325	-0.0169469	-0.0613538	0.090561	-0.0968092	0.155058	-0.0143612	-0.107343	-0.0461852	-0.0728753	-0.0614825	-0.0891948	-0.126195	0.102615	0.118451	0.0608521	0.150884	-0.111373	0.00741861	-0.0652013	0.0247829	-0.0727252	0.192418	0.00269769	-0.0715917	-0.0595955	-0.0718905	-0.0663698
06WAM210	0.0618451	0.122181	-0.148869	0.0588259	0.07725	0.127097	0.207663	0.0963218	0.141619	0.138184	0.20025	0.130041	0.129882	-0.0575778	-0.0896341	-0.137538	-0.0241411	-0.081008	-0.0320905	-0.0360576	-0.106216	0.0832833	0.136356	-0.0416747	-0.0296547	-0.0722248	-0.177142	0.230466	-0.110762	-0.0348265	-0.0295389	-0.0641567	-0.0973333	-0.0783883	-0.118439	-0.0595727	-0.0442751	-0.0335972	-0.0817591	-0.0752931	-0.0727809	-0.0924523	-0.0171565	-0.0166524	0.0199552	-0.0680567	-0.0366255	0.134253	-0.0504783
06WAM110	0.179576	0.508462	-0.210399	0.011266	0.279303	0.207448	0.159172	0.54184	0.351433	0.323099	0.181377	0.510051	0.0963547	-0.0425483	-0.0979514	-0.180131	-0.103492	-0.153095	-0.0826308	-0.0694603	-0.124095	0.0259749	0.35331	-0.0409265	-0.0329425	-0.0881175	-0.122374	0.268718	-0.133858	-0.047925	-0.0313365	-0.17176	-0.136759	-0.195989	-0.0573993	-0.0383339	-0.0924559	0.0626495	-0.107649	-0.146262	-0.154864	-0.105737	0.0596552	0.0152042	-0.0635564	-0.149271	-0.0595346	0.0685619	-0.129643
GCML32	0.0923216	0.159984	-0.166949	0.0725374	0.0761835	0.142547	0.204609	0.14257	0.183769	0.152516	0.28543	0.151079	0.145145	-0.0716838	-0.0990211	-0.144255	-0.0418485	-0.129762	-0.0824586	-0.0789746	-0.0869158	0.0108102	0.177947	-0.0655293	-0.0852386	-0.119178	-0.132509	0.276217	-0.124744	-0.121519	-0.0394226	-0.11409	-0.0961645	-0.0710103	-0.0864106	-0.0489658	-0.071731	0.0142032	-0.0423413	-0.0789675	-0.125819	-0.0912214	-0.0869597	-0.0471509	-0.0437629	-0.126932	-0.0532773	0.12201	-0.0424173
GCML57	0.044586	0.172354	-0.173455	0.0319425	0.104449	0.113253	0.124586	0.20716	0.148142	0.147003	0.11264	0.142773	0.0756154	0.0468027	-0.0695133	-0.0468802	-0.0691555	-0.107457	-0.0536339	0.0138677	-0.0324468	0.0141148	0.149149	0.0347641	-0.0539922	0.0784147	-0.132185	0.172971	-0.0436994	-0.0579843	0.0645964	-0.146986	-0.0416955	-0.145135	-0.0488308	-0.0505044	-0.088979	0.0226615	-0.00209151	-0.160357	-0.157535	-0.0819559	-0.00107179	0.0537013	-0.0562298	-0.158585	0.030251	0.0859475	-0.122131
GCML140	0.0732456	0.216661	-0.160442	0.027072	0.106285	0.0976406	0.122323	0.218434	0.167736	0.166784	0.116338	0.144732	0.0923531	0.037772	-0.0788545	-0.0564698	-0.0864446	-0.115059	-0.0667627	-0.0227322	-0.0507293	-0.00851416	0.167315	0.0438023	-0.0646373	0.0876392	-0.103587	0.146306	-0.0588773	-0.058943	0.06786	-0.142666	-0.062648	-0.162238	-0.0551915	-0.0468682	-0.0967679	0.0353011	0.0145841	-0.14958	-0.157624	-0.0583879	-0.0173673	-0.00848071	-0.0463222	-0.149857	0.0332042	0.0885902	-0.11688
GCML152	0.0651891	0.183271	-0.171914	0.0667027	0.103879	0.152546	0.200203	0.19771	0.175761	0.182509	0.195646	0.226959	0.154275	-0.0703157	-0.124353	-0.170705	-0.0451994	-0.102191	-0.0578679	-0.0740051	-0.0959792	0.0419207	0.174099	-0.0586349	-0.0495953	-0.0616159	-0.125428	0.242255	-0.10599	-0.0373191	-0.0468716	-0.11533	-0.108891	-0.0955348	-0.112922	-0.0425682	-0.0681897	0.022774	-0.0731993	-0.110446	-0.107313	-0.111399	-0.026914	-0.0143639	0.0156618	-0.128544	-0.0746351	0.104191	-0.0883017
GCML157	0.205781	0.359752	-0.178606	-0.00102667	0.21895	0.181743	0.185314	0.402319	0.248051	0.275227	0.421863	0.429022	0.127651	-0.0586286	-0.129307	-0.144612	-0.0618265	-0.124903	-0.0602137	-0.0776549	-0.134525	0.00604486	0.24701	-0.0837067	-0.0287806	-0.107923	-0.140192	0.189614	-0.113924	-0.0531391	-0.0654236	-0.154435	-0.142221	-0.16196	-0.0239296	-0.0411264	-0.0966144	0.143558	-0.074179	-0.129992	-0.167964	-0.0723916	0.0247608	-0.0184483	-0.0528126	-0.168021	-0.0893374	0.0816031	-0.126102
MX714	-0.0574475	0.146446	-0.0197905	-0.0223418	0.0915188	0.107898	0.0434154	0.10761	0.0109637	0.0929055	0.0314071	0.179082	0.0488382	-0.0232531	-0.036992	-0.0940238	0.0709103	-0.0113526	-0.0244656	0.0213656	-0.0444459	0.144805	0.0161317	-0.0554097	-0.140627	-0.107444	-0.20342	0.0426852	0.0305481	-0.044836	-0.0354502	-0.077395	-0.0494102	-0.0482238	-0.159185	-0.0666017	0.0218411	-0.0529826	-0.0171953	-0.0328963	-0.0753392	-0.0111234	0.000589451	-0.00461896	-0.04215	-0.065896	-0.0432819	0.00136201	-0.162568
DH40	-0.0602701	-0.0426541	0.153668	0.205572	0.012819	0.00131844	0.0174943	-0.0696929	-0.0785403	-0.056518	-0.0392828	-0.0301372	0.185041	-0.0183142	-0.0736552	-0.1382	0.28951	0.0887123	-0.00114726	-0.000271098	-0.0129934	0.188551	-0.0736207	-0.100021	-0.078873	-0.114551	-0.188298	0.00769855	0.413197	0.0396437	-0.0994962	-0.0289291	-0.0591252	0.143428	-0.201933	-0.00168122	0.191077	-0.118954	-0.040819	0.128827	0.0338533	-0.0433159	0.0209895	0.00820575	0.184273	-0.11386	-0.0949715	0.0463507	0.0692574
ZP2012	0.0374147	-0.0841811	-0.218875	-0.121333	0.0116522	0.0195246	-0.0737689	-0.0964418	-0.0713866	-0.0660051	-0.0714958	-0.0155944	-0.107402	-0.153539	-0.161627	0.377927	-0.0530421	0.143119	-0.0917274	-0.153068	0.213844	-0.163625	-0.0752221	0.126941	0.260476	0.0745964	0.309139	-0.0712703	0.0122154	-0.125323	0.000299742	-0.154902	0.000310549	-0.134548	0.410376	0.191192	-0.0771501	0.72285	-0.0309953	-0.179823	-0.0467921	0.216617	-0.0838099	-0.0960969	-0.0468224	-0.0148092	0.0471095	-0.0716123	-0.186613
P44	-0.0689001	-0.0371891	-0.159837	-0.086449	-0.0908128	0.0199471	-0.0384504	-0.0401981	0.0145375	-0.0057253	-0.0174253	-0.0488883	-0.0769892	-0.0850008	-0.0400001	-0.169929	-0.0814307	-0.135317	-0.0355457	-0.0816737	-0.0485096	-0.0769559	0.0151106	-0.0785979	0.202221	-0.152799	0.287395	-0.0323504	-0.128313	-0.0682725	-0.0635437	-0.0754977	0.0467437	-0.139031	0.257243	0.115364	-0.0194161	0.349288	-0.138738	0.0999544	-0.037242	0.0528044	-0.121326	0.126058	-0.0524229	-0.132735	-0.0548588	-0.0899418	-0.0809439
65232B	-0.136724	-0.123765	0.00829117	-0.0179795	-0.12312	-0.0653869	-0.0262368	-0.0935543	-0.120346	-0.108632	-0.0599154	-0.0715708	0.0363113	0.0270577	0.109314	-0.0206145	-0.100698	-0.136267	0.0082109	0.0757125	-0.120494	-0.074553	-0.120519	-0.0722211	-0.1308	-0.163001	-0.145472	-0.0876936	0.299301	0.0566392	-0.0042639	0.178132	0.181901	0.398735	-0.194251	-0.162333	-0.0675566	-0.182244	0.207596	0.640701	-0.104383	-0.15715	-0.0665169	-0.118481	-0.0362354	0.178827	-0.056554	-0.0366229	0.143006
CLRCW48	0.0614078	0.134038	-0.167685	0.0777615	0.0913425	0.156464	0.287201	0.138728	0.13075	0.165005	0.167959	0.178781	0.159746	-0.0660871	-0.0928034	-0.162626	-0.0345131	-0.103923	-0.016632	-0.06276	-0.0958487	0.0645909	0.132131	-0.0382001	-0.0542459	-0.0760772	-0.122255	0.21612	-0.122314	-0.0514078	-0.0430776	-0.0999247	-0.0998816	-0.0824269	-0.118318	-0.0636734	-0.0373854	0.0189306	-0.0738139	-0.0736813	-0.110598	-0.101458	-0.0327444	-0.0135504	-0.00525704	-0.144744	-0.0501022	0.0947593	-0.0885437
CLWN201	0.116994	0.127593	-0.177794	0.104847	0.113522	0.156291	0.21767	0.184504	0.205088	0.164956	0.247388	0.190964	0.168203	-0.0501785	-0.0960194	-0.136969	-0.0531281	-0.120427	-0.0411457	-0.0536195	-0.0865219	0.0804374	0.203674	-0.0555732	-0.0256083	-0.048371	-0.132425	0.256679	-0.128945	-0.066173	-0.048591	-0.100409	-0.126569	-0.0888096	-0.0831605	-0.0328625	-0.0492322	0.0210546	-0.081873	-0.0996852	-0.117167	-0.0942427	-0.0476337	-0.0230998	-0.0318819	-0.130263	-0.0672269	0.171395	-0.0904557
CLWN205	0.0385766	0.111517	-0.130473	0.0965324	0.0893123	0.150088	0.188368	0.138934	0.151074	0.156517	0.229015	0.128381	0.15697	-0.0486202	-0.0323063	-0.122309	-0.0555437	-0.12663	-0.0723103	-0.0549174	-0.0809276	0.0362955	0.151274	-0.0591686	-0.079623	-0.112941	-0.136021	0.256872	-0.105779	-0.0767228	-0.0534283	-0.116981	-0.113026	-0.121837	-0.120472	-0.0503046	-0.0221538	-0.000609692	-0.0939751	-0.0744696	-0.137403	-0.0918151	-0.0627163	0.0457049	-0.00977093	-0.13895	-0.0718778	0.11502	-0.0685931
CLWN226	0.0859832	0.126263	-0.135038	0.0673787	0.0783518	0.17483	0.205598	0.118721	0.13378	0.166606	0.218551	0.100469	0.140421	-0.0353646	-0.0731334	-0.127868	-0.0205557	-0.128339	-0.0334725	-0.0666852	-0.0933163	0.0459497	0.129758	-0.0234354	-0.057426	-0.0799403	-0.126242	0.19307	-0.0966832	-0.0851375	-0.0422217	-0.103912	-0.106601	-0.120938	-0.0992067	-0.0461766	-0.0382059	-0.0172207	-0.0753796	-0.10027	-0.101359	-0.0900466	-0.0774024	-0.00344263	-0.0336468	-0.109737	-0.0400565	0.117658	-0.0437883
CLWN227	0.0577638	0.117541	-0.136309	0.0981473	0.0808061	0.158533	0.230902	0.162902	0.123008	0.143665	0.210512	0.173771	0.191246	-0.0350214	-0.079372	-0.123551	-0.0159901	-0.0763964	-0.0181649	-0.0417533	-0.0642862	0.0826792	0.125817	-0.0668054	-0.054537	-0.04408	-0.103918	0.226757	-0.106585	-0.0757288	-0.0606305	-0.111517	-0.11731	-0.110908	-0.111468	-0.0537192	-0.0153852	0.00709031	-0.0600099	-0.0963878	-0.156465	-0.119632	-0.0345878	0.0254632	-0.0100188	-0.13895	-0.0773415	0.113469	-0.0602722
CLWN247	0.0927638	0.158191	-0.134963	0.0868262	0.10525	0.178134	0.242431	0.168346	0.158629	0.212257	0.170566	0.141462	0.14298	-0.0324337	-0.101684	-0.122081	-0.0512169	-0.113113	-0.0335221	-0.0391656	-0.0844866	0.0385111	0.158768	-0.0216222	-0.0385994	-0.0721662	-0.14343	0.26331	-0.111883	-0.0759974	-0.0323986	-0.100919	-0.0984544	-0.0871468	-0.0951581	-0.0671514	-0.0180133	-0.0242867	-0.0755533	-0.117644	-0.0811048	-0.0834523	-0.0229346	0.00271707	-0.00544417	-0.153624	-0.0459428	0.120589	-0.0827079
CLWN250	0.0378181	0.10337	-0.146134	0.0899372	0.101655	0.140947	0.213068	0.114083	0.144168	0.157311	0.244711	0.145194	0.154846	-0.0350353	-0.0852847	-0.114934	-0.0646847	-0.129499	-0.0653693	-0.0537511	-0.0790782	0.0159778	0.142009	-0.0623487	-0.0529365	-0.101592	-0.143237	0.234691	-0.118956	-0.0803375	-0.0425133	-0.112834	-0.0995036	-0.0997453	-0.115456	-0.0424943	-0.042161	-0.000498886	-0.0920636	-0.0879571	-0.133877	-0.101142	-0.0756449	0.0315965	-0.0339384	-0.135549	-0.0674826	0.137236	-0.0666816
CLWN251	0.0662089	0.121826	-0.140158	0.0550555	0.0908657	0.154497	0.175268	0.132415	0.122822	0.14559	0.252549	0.137696	0.134494	-0.0877996	-0.0645934	-0.132864	-0.053059	-0.134825	-0.0579037	-0.0926688	-0.069812	0.0521922	0.119918	-0.0552557	-0.0637262	-0.0997767	-0.133722	0.265938	-0.116333	-0.0838003	-0.0662183	-0.133932	-0.119359	-0.139098	-0.111654	-0.0534703	-0.0118454	0.0121824	-0.104778	-0.109054	-0.139637	-0.0798302	-0.067248	-0.00036681	-0.0153582	-0.147456	-0.080694	0.127875	-0.077285
CL02450	0.102654	0.156035	-0.143452	0.0888307	0.121847	0.176351	0.227919	0.132846	0.162124	0.210039	0.262481	0.135954	0.157092	-0.0355209	-0.113153	-0.1564	-0.0353658	-0.122472	-0.0245011	-0.0558511	-0.0898091	0.0473457	0.159406	-0.0650075	-0.073478	-0.071031	-0.118016	0.250474	-0.134654	-0.0926207	-0.0640483	-0.0939471	-0.121039	-0.156611	-0.0684408	-0.0406824	-0.0436401	0.0152838	-0.0654768	-0.112224	-0.115859	-0.0585356	-0.0767514	0.0281305	0.015126	-0.116848	-0.0847332	0.139917	-0.0762327
CL02603	0.12139	0.160738	-0.177868	0.0301992	0.187897	0.227747	0.207537	0.145001	0.145405	0.131724	0.20416	0.156739	0.126092	-0.0643478	-0.102427	-0.161322	-0.0232116	-0.0875296	-0.0488574	-0.0634423	-0.109136	0.0148553	0.143308	-0.0303137	-0.0191008	-0.0719163	-0.0926983	0.257785	-0.133738	-0.064012	-0.0411521	-0.0800543	-0.106587	-0.116018	-0.0684567	-0.0328747	-0.0678722	0.0538274	-0.0704602	-0.0960339	-0.139657	-0.061532	-0.0649077	-0.0293833	-0.0263058	-0.109661	-0.0532682	0.148656	-0.0519084
CL02720	0.064619	0.199031	-0.179749	0.0850087	0.117838	0.176378	0.197832	0.176091	0.224058	0.206652	0.209109	0.19528	0.165751	-0.0634348	-0.0820169	-0.151281	-0.0208704	-0.118656	-0.0768796	-0.0688006	-0.0765555	0.0587365	0.222582	-0.0499533	-0.0651298	-0.0912454	-0.125191	0.248142	-0.0969358	-0.063161	-0.048932	-0.134155	-0.115671	-0.104053	-0.112375	-0.0743089	-0.0466548	0.0125174	-0.100904	-0.101206	-0.147623	-0.11197	-0.0849199	0.0279099	-0.021543	-0.105395	-0.0753916	0.138641	-0.0783782
CLRCY034	0.0852778	0.161571	-0.121772	0.0871639	0.109376	0.14668	0.271146	0.163468	0.14363	0.187323	0.368296	0.151176	0.20007	-0.0190565	-0.0571979	-0.120128	-0.0141203	-0.130969	-0.0196481	-0.0403181	-0.08893	0.0640584	0.137559	-0.0743737	-0.0662655	-0.0476744	-0.135392	0.200996	-0.115085	-0.0834833	-0.0621758	-0.105425	-0.135931	-0.0989792	-0.122514	-0.0574377	-0.0277346	0.0223721	-0.0726698	-0.0879362	-0.124604	-0.0816243	-0.0143385	0.0429183	-0.0241689	-0.111311	-0.0801286	0.152408	-0.0855989
CLRCY041	0.0876904	0.151814	-0.189897	0.0704519	0.131596	0.161511	0.225995	0.174946	0.173425	0.164091	0.273782	0.182338	0.141694	-0.0443994	-0.111103	-0.124174	-0.0153713	-0.157491	-0.0477852	-0.0746645	-0.0811775	0.000342281	0.17375	0.00279837	-0.0735394	-0.0483044	-0.122176	0.190369	-0.103545	-0.105597	0.0177284	-0.122695	-0.0678866	-0.145868	-0.0919732	-0.0319267	-0.0759276	0.0173335	-0.0687049	-0.103158	-0.132375	-0.101068	-0.0599857	-0.00303937	-0.0311324	-0.114363	-0.00655789	0.116137	-0.0594049
CLYN214	0.0762485	0.178994	-0.170417	0.060997	0.111523	0.169753	0.192821	0.178468	0.184399	0.179659	0.185656	0.180396	0.185266	-0.0539785	-0.112673	-0.176721	-0.0536372	-0.119445	-0.0604068	-0.0635046	-0.109757	0.0344764	0.181247	-0.0873149	-0.0784615	-0.0753936	-0.138212	0.256232	-0.119892	-0.0603487	-0.069156	-0.121905	-0.122048	-0.128375	-0.125085	-0.0793823	-0.0522871	-0.00745824	-0.0872874	-0.112178	-0.136117	-0.120582	-0.0287078	-0.0103831	0.0296396	-0.141266	-0.0967333	0.0833348	-0.0996578
CLYN223	0.0905636	0.151707	-0.175723	0.0996525	0.124224	0.168607	0.197325	0.169374	0.130474	0.209932	0.285845	0.15758	0.127305	-0.0471145	-0.0532161	-0.154458	-0.0415574	-0.141082	-0.0541017	-0.0551504	-0.0806017	0.033703	0.12608	-0.0456169	-0.052473	-0.0555523	-0.128306	0.234472	-0.120231	-0.0825441	-0.05422	-0.131371	-0.0878013	-0.144734	-0.121388	-0.0617763	-0.033998	-0.00922514	-0.095512	-0.0956278	-0.0921842	-0.0965808	-0.0446939	0.0187721	-0.0168341	-0.145082	-0.0675159	0.142232	-0.0479629
CML268	0.11499	0.11404	-0.125652	0.0652149	0.0814037	0.169438	0.211072	0.157663	0.192529	0.167423	0.20074	0.162447	0.166013	-0.0276557	-0.0544962	-0.135061	-0.0574914	-0.132427	-0.0791012	-0.0585416	-0.0993919	0.0462696	0.194157	-0.087071	-0.0373607	-0.0657737	-0.125115	0.211459	-0.110272	-0.0597943	-0.0803372	-0.0654051	-0.0927449	-0.0486524	-0.090318	-0.0635531	-0.0749554	0.0243908	-0.0802133	-0.0570444	-0.131217	-0.0839521	-0.0424969	0.0108481	-0.0472356	-0.0858838	-0.0909631	0.132756	-0.0824626
CML282	0.0909128	0.149324	-0.200149	0.0516315	0.105697	0.197767	0.230584	0.153145	0.185651	0.137323	0.305753	0.179475	0.149449	-0.0313663	-0.0939101	-0.145416	-0.0472933	-0.134524	-0.0101013	-0.0628111	-0.0956514	0.0462845	0.187404	-0.0371957	-0.0539245	-0.0586181	-0.157202	0.211101	-0.151921	-0.0701488	-0.0294063	-0.132574	-0.106452	-0.134077	-0.093594	-0.0852706	-0.100647	0.0535272	-0.0911267	-0.0924223	-0.148153	-0.0896497	-0.0253444	-0.0354581	-0.023315	-0.133867	-0.0579149	0.108431	-0.090023
CML291	0.064743	0.149605	-0.169131	0.0804137	0.0852396	0.152845	0.290288	0.184038	0.183387	0.202864	0.336523	0.153864	0.14495	-0.0811314	-0.0663077	-0.150846	-0.0404919	-0.121699	-0.098488	-0.0768108	-0.0992816	0.0314155	0.181601	0.00332204	-0.079908	-0.0698857	-0.123701	0.24156	-0.125871	-0.0729718	0.00440541	-0.0890142	-0.082141	-0.0931868	-0.0895868	-0.0384195	-0.082855	0.00817076	-0.0692989	-0.113066	-0.0790106	-0.0768874	-0.0337557	-0.00872496	-0.0488639	-0.11266	-0.0140442	0.16205	-0.0337337
CML308	0.0948902	0.146471	-0.183815	0.0678411	0.105514	0.16691	0.225868	0.216855	0.208008	0.191781	0.290544	0.186184	0.128217	-0.0791121	-0.0695663	-0.135602	-0.0547409	-0.117693	-0.0757298	-0.0767164	-0.129054	-0.0245598	0.208767	-0.053771	0.00873045	-0.0835139	-0.0951062	0.233458	-0.112303	-0.0930576	-0.0506385	-0.130398	-0.117626	-0.0969422	-0.072479	-0.0382631	-0.0681068	-0.00160763	-0.0831133	-0.0747224	-0.0909622	-0.0750545	-0.0540898	0.0021735	-0.0176612	-0.0842511	-0.0682188	0.178661	-0.0295413
CML379	0.0861753	0.151168	-0.161484	0.116438	0.103195	0.161362	0.2215	0.175666	0.18259	0.174373	0.216197	0.17542	0.188487	-0.0925461	-0.0565488	-0.141274	0.0249641	-0.11163	-0.0407936	-0.0772972	-0.107219	0.0907243	0.184716	-0.054538	-0.0531979	-0.101419	-0.152129	0.25045	-0.127724	-0.0386243	-0.0702818	-0.141224	-0.140249	-0.129811	-0.128198	-0.0619423	-0.0491284	0.0229591	-0.0982859	-0.108523	-0.102844	-0.109973	-0.0335591	0.0042627	0.00932719	-0.090917	-0.0897869	0.131076	-0.0489982
CML447	0.0703216	0.112464	-0.12667	0.0557531	0.0739289	0.13073	0.205397	0.112932	0.110543	0.149516	0.220896	0.136965	0.146182	-0.0473006	-0.0365751	-0.154768	-0.0295733	-0.137046	-0.0358462	-0.0540325	-0.114007	0.0450662	0.112171	-0.0881502	-0.041172	-0.0969679	-0.115949	0.264959	-0.0971321	-0.0672691	-0.0691221	-0.118642	-0.117357	-0.129893	-0.101084	-0.0645082	-0.0198408	0.0146807	-0.0852044	-0.0683689	-0.117021	-0.082113	-0.0498475	0.00796819	-0.00621604	-0.113601	-0.0963267	0.104542	-0.0643552
CML451	0.0697732	0.119926	-0.168944	0.0694861	0.130195	0.167375	0.207457	0.124678	0.141289	0.143069	0.212338	0.127537	0.17134	-0.0607022	-0.0679214	-0.153205	-0.0273275	-0.117228	-0.0503034	-0.063336	-0.0982254	0.0371908	0.141365	-0.0482763	-0.0684202	-0.0802545	-0.130468	0.229329	-0.130776	-0.0838995	-0.0571898	-0.0882684	-0.0857417	-0.131187	-0.115479	-0.0632559	-0.0297651	-0.0123812	-0.0706643	-0.0890974	-0.137874	-0.0904851	-0.0553632	0.0113317	-0.00887556	-0.130231	-0.0701753	0.138393	-0.0813581
TL98A1709-20	0.0100222	0.0767535	-0.040244	0.0265001	0.0284077	0.0544111	0.0849924	0.0563586	0.0257167	0.077171	0.0586408	0.072195	0.104883	-0.0275004	-0.0399354	-0.0786499	0.0320773	0.00271741	0.00773542	-0.0108855	0.0170008	0.191535	0.0296428	-0.0579185	-0.063719	-0.078037	-0.168735	0.1204	-0.0239943	-0.0147461	-0.0264097	-0.0972897	-0.0617296	-0.0512914	-0.129219	-0.0868689	0.0277769	-0.0495926	-0.0676396	-0.046085	-0.0722597	-0.0659763	-0.00396836	0.0498113	0.0399114	-0.0977125	-0.0565327	0.0611943	-0.0319502
TL96B	0.0528186	0.0506891	-0.104247	0.0585545	0.0903286	0.0910603	0.177401	0.0620236	0.0884449	0.0929571	0.15167	0.065131	0.0998058	-0.0358684	-0.0542022	-0.112165	0.0250133	-0.0111147	-0.00292993	-0.00664863	-0.0329692	0.0805283	0.0869689	-0.0663485	-0.0376255	-0.0608849	-0.151707	0.118304	-0.109171	-0.0390097	-0.0263951	-0.0272346	-0.111389	-0.0853036	-0.126721	-0.0602166	-0.018778	-0.0480878	-0.0724682	-0.0733291	-0.0271658	-0.0918543	-0.0241339	-0.00636801	0.013785	-0.0720536	-0.0300046	0.0906408	-0.0334879
98WV9	0.077791	0.144584	-0.200169	0.0511145	0.116605	0.196319	0.217834	0.150951	0.170915	0.131838	0.30089	0.188148	0.154521	-0.0542987	-0.101754	-0.13103	-0.0445814	-0.0974744	-0.0157099	-0.078665	-0.0769818	0.0529703	0.173537	-0.012503	-0.0589742	-0.0769557	-0.167654	0.20096	-0.15101	-0.0744535	-0.00142273	-0.132284	-0.0795866	-0.114724	-0.085418	-0.0831797	-0.101723	0.0459317	-0.0925751	-0.0872888	-0.150719	-0.0987355	-0.0308908	-0.0280272	-0.028489	-0.12954	-0.0314215	0.119773	-0.0594315
SW01D1031-14	0.137596	0.37533	-0.17346	0.0254799	0.222793	0.208809	0.164134	0.381697	0.172912	0.277828	0.141259	0.285022	0.12069	-0.087012	-0.0975842	-0.16958	-0.0738175	-0.0685917	-0.0576749	-0.091819	-0.112489	0.0593133	0.171622	-0.0522948	-0.0694583	-0.0836521	-0.101888	0.192028	-0.116042	-0.0629567	-0.0578554	-0.106568	-0.120123	-0.0999367	-0.0677741	-0.0395811	-0.0670032	0.018931	-0.0644996	-0.111868	-0.167226	-0.0836995	-0.0143025	-0.00237333	-0.00240043	-0.132946	-0.0702199	0.109972	-0.0898473
SW01D1031-17	0.141669	0.210511	-0.135049	0.0488636	0.108207	0.201643	0.195776	0.311135	0.228397	0.179758	0.247723	0.301824	0.128364	-0.0579157	-0.0932008	-0.133343	-0.0373943	-0.103823	-0.064965	-0.071602	-0.108727	0.0543207	0.232075	-0.0700785	-0.0313586	-0.0863473	-0.137058	0.224912	-0.086884	-0.085149	-0.0752044	-0.129816	-0.100527	-0.0930696	-0.0490473	-0.0141483	-0.0465999	0.0320073	-0.0897965	-0.0726506	-0.153343	-0.0487044	-0.0197919	0.00884023	0.00546012	-0.101366	-0.0787518	0.13168	-0.0596955
SW01D1058-5	0.152143	0.483762	-0.124513	0.0181704	0.195428	0.255768	0.17123	0.428347	0.182926	0.363533	0.135068	0.301432	0.108972	-0.0443989	-0.0800566	-0.186142	-0.0918689	-0.129052	-0.064053	-0.0664056	-0.102723	0.0300231	0.185735	-0.0899055	-0.0188974	-0.0522778	-0.0826842	0.213219	-0.145829	-0.0834298	-0.0744787	-0.148712	-0.14277	-0.134381	-0.0839627	-0.065332	-0.0892149	-0.0194869	-0.0934173	-0.123089	-0.15181	-0.0845513	-0.0186936	0.0140366	-0.0345469	-0.15702	-0.0825588	0.084594	-0.109079
SW01D1058-2	0.152178	0.483362	-0.124354	0.0184541	0.194842	0.254934	0.171265	0.429251	0.183086	0.363134	0.135351	0.302709	0.109628	-0.0447361	-0.0797729	-0.1871	-0.0917094	-0.129017	-0.0631483	-0.0663703	-0.103247	0.0300584	0.185956	-0.0903048	-0.0191104	-0.0530497	-0.0826489	0.213503	-0.147098	-0.0842017	-0.0749401	-0.14967	-0.143045	-0.134159	-0.0840516	-0.0649862	-0.0891175	-0.0193274	-0.092761	-0.124234	-0.151588	-0.0846401	-0.0184099	0.0132648	-0.0346979	-0.156054	-0.0831444	0.0847535	-0.109354
SW01D1058-7	0.0872758	0.355994	-0.126667	-0.0118008	0.185574	0.176558	0.136353	0.323988	0.244728	0.273891	0.110747	0.355596	0.0519902	-0.0405296	-0.0855633	-0.148556	-0.100791	-0.114379	-0.0662687	-0.0139799	-0.128099	0.0260687	0.24468	-0.0439994	-0.0827712	-0.0297807	-0.144571	0.164	-0.010572	-0.0641615	-0.0340368	-0.126215	-0.131139	-0.0125353	-0.0538903	0.000940395	0.0178524	-0.0128855	-0.0971854	-0.184231	-0.127636	-0.0532991	-0.00867711	-0.00835927	-0.0197493	-0.164017	-0.040813	0.0394101	-0.0868919
BANTAN2003	0.0908559	0.158891	-0.131469	0.0492771	0.0923521	0.174487	0.187745	0.152964	0.137038	0.153782	0.187783	0.148372	0.15734	-0.00608946	-0.0557801	-0.140008	-0.00680369	-0.077331	0.00294331	0.00555806	-0.0626751	0.083359	0.136307	-0.0951851	-0.0998679	-0.0307955	-0.171541	0.18391	-0.0836763	-0.02612	-0.0796962	-0.11686	-0.124144	-0.0739041	-0.164188	-0.0775039	0.0176449	-0.0433322	-0.0490849	-0.0614329	-0.0963005	-0.132426	0.0024783	0.0113028	0.0173608	-0.0964816	-0.074178	0.139544	-0.0732528
CG698C102	-0.0972936	-0.204794	0.0499569	-0.0364816	-0.0530777	-0.176469	-0.115028	-0.137639	-0.184487	-0.150046	-0.184658	-0.124286	-0.144128	-0.0598084	-0.0275366	0.57529	0.262546	1.12061	-0.00973234	-0.00724177	0.537007	0.255471	-0.184597	-0.0427876	-0.135394	0.171866	-0.229109	-0.153076	0.241308	-0.0399133	-0.0573516	-0.094329	0.0813121	0.0569785	-0.12036	-0.0520547	0.214905	-0.220926	0.116694	-0.0264214	0.0798476	0.107243	-0.0157236	-0.0840182	0.0978863	0.0732089	-0.0444444	-0.0717037	0.051048
CG921	-0.137085	-0.162126	-0.0283315	-0.0552852	-0.057662	-0.0486099	-0.0693792	-0.0994411	-0.098602	-0.131283	-0.0671682	-0.0996868	-0.0460737	0.0334653	0.037609	-0.0615216	-0.040332	-0.028897	-0.124593	-0.0105843	-0.0954583	-0.0325042	-0.102624	0.0275739	0.168436	-0.133185	0.270002	-0.149402	-0.00282993	-0.0538116	0.0339972	-0.0313565	0.0294131	-0.0484444	0.0815142	0.0233984	0.0513629	0.0328572	-0.0970808	0.0392831	-0.156032	0.0765171	-0.0773091	0.118787	0.0753571	-0.0523941	0.0507541	-0.0210877	-0.0321457
CG178	-0.111939	-0.0457047	-0.0249807	-0.0769578	-0.100632	0.0451478	-0.0354788	-0.0647336	-0.0101222	-0.0200776	-0.0376764	-0.0319459	-0.0856911	-0.0506104	-0.115452	-0.220916	-0.0163044	-0.0714948	-0.0489667	-0.0241227	-0.144886	0.0202102	-0.00514057	-0.0554463	0.31963	-0.201675	0.511913	-0.0624742	-0.120125	-0.0882132	-0.0675265	-0.0352085	-0.0303843	-0.0592507	0.325474	0.252146	-0.0376802	0.432794	-0.121672	-0.0917967	-0.119337	0.312405	-0.111649	0.00298191	0.0798255	-0.172049	-0.0574756	-0.0728132	-0.101878
Lian87	-0.0505706	-0.045249	0.222045	0.084318	0.147325	0.0403878	0.0429032	-0.0403101	-0.0369252	-0.0398641	0.0143783	0.0322169	0.069065	0.0157257	-0.088917	-0.000651888	0.271268	0.154792	0.0192322	0.0602202	-0.0364514	0.224454	-0.0404502	-0.105037	-0.0778665	-0.0834916	-0.202628	-0.0391063	0.0861677	-0.0105763	-0.0814763	-0.00171947	-0.121826	0.169147	-0.198753	0.134066	0.228408	-0.123722	-0.0404334	-0.0786741	-0.0899465	0.0281658	0.00119494	-0.0501483	0.281834	-0.105402	-0.0858929	0.0233274	0.0397764
CP16	-0.0978854	-0.150993	0.308912	0.0343953	0.152478	-0.0917456	-0.0745142	-0.0987394	-0.131368	-0.0874893	-0.0696953	-0.0694289	-0.0564245	-0.0128992	0.0192483	-0.0249303	0.241898	0.129706	0.0921909	0.0728869	-0.0771844	0.223709	-0.130671	-0.0714452	0.0171972	-0.0951031	-0.0904892	-0.11784	0.0659874	-0.0184001	-0.0621036	-0.0527598	-0.0173239	0.0174546	-0.0116682	0.258127	0.353959	-0.174886	-0.0352799	-0.0448958	0.0313203	0.536084	0.0244174	-0.0417039	0.215519	-0.0113943	-0.063043	-0.0834722	0.0474137
K305	-0.169727	-0.166454	0.77231	-0.0197495	-0.0917943	-0.159365	-0.0773084	-0.12041	-0.147823	-0.10115	-0.145324	-0.11041	-0.0866636	-0.0823809	0.186278	-0.0244956	0.249535	0.167583	-0.00858551	0.0560598	-0.0706646	0.214519	-0.145014	-0.156761	-0.0930173	-0.168186	-0.104833	-0.134232	0.151799	0.121743	-0.162011	0.319237	-0.116362	0.24757	-0.16721	0.355923	0.401584	-0.202207	-0.00479237	0.0268833	0.210271	0.343286	-0.0396001	-0.138382	0.299096	0.0739211	-0.167545	-0.0939658	0.175759
811	-0.210247	-0.163757	0.146318	-0.0721291	-0.169011	-0.100039	-0.0724386	-0.096105	-0.13308	-0.113976	-0.110029	-0.0854223	-0.127059	-0.081485	0.028092	-0.124128	-0.0274956	0.0588231	-0.0618344	-0.0371147	-0.0834912	0.0394444	-0.126919	-0.052232	0.109618	-0.174245	0.339467	-0.150474	-0.00924229	-0.0525866	-0.0254423	0.00724829	-0.00121535	0.0711293	0.283919	0.425494	0.0801571	0.170376	-0.0132104	-0.0990761	-0.0612953	0.403294	-0.0290178	0.00439546	0.0713663	-0.0613523	-0.041284	-0.0790991	-0.0745718
K363	-0.0611379	-0.128899	0.0998351	-0.029944	-0.133904	-0.0873483	-0.0706137	-0.10198	-0.110144	-0.0947034	-0.0836154	-0.0988722	-0.0676125	0.136236	0.101944	-0.110009	-0.0364749	-0.0341675	0.17942	0.0361788	0.699273	-0.0258529	-0.113172	0.000446741	-0.00293216	0.0372051	-0.0651046	-0.0880468	-0.0442384	-0.0357974	-0.00716287	0.0256519	0.0992127	-0.0406754	-0.08172	-0.0411085	0.0467754	-0.104981	0.0528183	0.173969	-0.0308457	-0.0589617	-0.0606608	0.147481	0.000729074	0.114518	-0.000961665	-0.0599504	-0.0423216
K102	-0.0338955	-0.117428	-0.118872	-0.0112083	-0.11343	-0.0958713	-0.0800681	-0.0890806	-0.113265	-0.111857	-0.0705301	-0.0918099	-0.0870017	0.377574	-0.0377804	-0.0583638	-0.107153	0.0456674	0.143017	0.265533	-0.0220737	0.00635686	-0.115362	0.0483039	0.000342453	0.225826	0.132458	-0.0951417	-0.0503397	0.0505572	0.0770185	-0.0252804	0.00177299	-0.129174	0.23711	0.04388	-0.11493	-0.0202409	0.0214452	-0.107016	-0.154364	0.0775017	0.0723253	0.0732641	0.00630112	0.043468	0.0801151	-0.0269334	-0.12132
S0035	-0.0226893	-0.0734994	-0.0115459	0.0063934	-0.0921029	-0.089943	-0.0424104	-0.0313049	-0.124785	-0.0872391	-0.0867068	-0.0350277	-0.0340071	0.0938399	0.067372	-0.045419	0.00985944	-0.0117389	0.0453128	0.104121	0.00744983	0.0389229	-0.128806	-0.111679	-0.109035	0.117504	-0.255033	0.00243542	-0.0338557	1.12237	-0.0673175	0.116507	-0.0752545	0.216712	-0.027562	-0.0661807	-0.0497655	-0.148867	0.0533282	0.0263263	0.0366001	-0.0854	1.78965	0.0287111	-0.000313294	0.0870866	-0.0885612	-0.0359073	-0.0210106
B0069	-0.0535945	-0.122225	-0.109139	-0.0845554	-0.0486831	-0.0463991	-0.0985252	-0.110953	-0.0911134	-0.111004	-0.0938926	-0.133179	-0.0999326	-0.0522471	-0.0030241	-0.0516734	-0.0786677	-0.00843097	-0.125301	-0.0579235	-0.0420831	-0.113932	-0.0886775	-0.0298864	0.136869	-0.135196	0.328593	-0.0906245	0.0334077	-0.0237833	0.0645223	0.00997265	0.0726672	-0.01171	0.186426	-0.0906283	-0.0791804	0.00029614	-0.0435193	0.0595629	-0.130102	0.0722703	-0.0605065	0.030715	0.0560838	0.0509656	0.00285618	-0.0706001	-0.0723442
81565	-0.0976348	-0.0708291	0.182867	0.119527	-0.0780696	-0.0444909	-0.0250862	-0.0742106	-0.0873423	-0.0394274	-0.0524934	-0.0557042	0.0354128	0.00765566	0.00701827	-0.0848475	0.294679	0.301395	0.0537578	0.0313492	0.084383	0.238551	-0.0900602	-0.111555	-0.0952504	-0.0891399	-0.222744	-0.0210353	-0.0436039	0.0895192	-0.124939	-0.0166817	-0.0539564	0.101096	-0.2008	0.020501	0.231639	-0.171469	-0.109106	0.0365099	0.0223812	-0.0419348	0.0704303	0.103471	0.293447	-0.0156764	-0.0968813	-0.0741561	0.0885212
LYC-1	0.292416	0.0945082	-0.151518	0.0225224	0.0476526	0.129105	0.109081	0.0679041	0.0721583	0.0784091	0.420078	0.105908	0.128412	-0.0783581	-0.144752	-0.143851	-0.0575262	-0.148296	-0.0279095	-0.0784461	-0.079495	-0.0274692	0.0752151	-0.0756187	-0.0857036	-0.027249	-0.035985	0.102203	-0.107016	-0.116085	-0.0513126	-0.124304	-0.117617	-0.137542	-0.0118056	0.0322831	-0.0992063	0.587785	-0.037901	-0.138979	-0.081329	-0.0400253	-0.109592	-0.0470571	-0.0332996	-0.106844	-0.0652916	0.0607559	-0.0818765
WZ-1	-0.0903001	-0.0503929	-0.118027	-0.0825152	-0.104948	-0.107259	-0.0322191	-0.0777422	-0.0411998	-0.0173147	-0.0363416	-0.0733929	-0.0430646	-0.0501449	0.193863	-0.100984	0.00961913	-0.0426529	-0.0555797	-0.065694	-0.0345167	-0.0160831	-0.0370874	0.175942	-0.00936853	-0.0833576	0.135228	-0.0987055	-0.0899794	-0.12432	0.133064	-0.0282854	0.0668837	-0.134849	0.0436042	-0.0325806	-0.0482051	0.0747363	-0.0240932	-0.065749	-0.0143699	-0.0115016	-0.0484694	0.0631185	-0.0730778	-0.0629833	0.16851	-0.0496217	-0.0519246
PB80	-0.0603571	-0.179655	0.069197	-0.0780302	-0.152931	-0.14152	-0.12404	-0.17571	-0.194554	-0.17396	-0.150081	-0.175273	-0.0878811	-0.143269	0.0758391	0.0761188	0.267566	0.135754	-0.0646929	-0.0643135	0.291546	0.0127423	-0.199073	-0.0662672	-0.122052	-0.171515	-0.239673	-0.119306	-0.146283	0.0953159	-0.162731	0.068842	0.0552246	0.0913072	-0.256537	-0.219155	-0.134872	-0.199761	-0.0884068	0.218464	0.328086	-0.171686	0.132545	-0.136805	-0.0388504	0.0484253	-0.0915192	-0.0396725	0.101086
787	-0.0305179	-0.0345102	0.0289336	0.0527096	-0.0434893	-0.022267	-0.0083886	-0.0501861	-0.0623864	-0.0196251	-0.0415083	-0.00851913	0.0329238	0.0352195	0.0435855	-0.106772	0.0957286	0.0218483	0.120378	0.062266	-0.0454581	0.175025	-0.0617512	-0.0892068	-0.0601734	-0.0981487	-0.206357	-0.013962	-0.0616161	0.0730593	-0.0467698	0.0022512	-0.0841387	-0.00993131	-0.115118	-0.0745061	0.139178	-0.115715	-0.0679437	0.116915	0.10142	-0.0333713	0.0298785	0.0875079	0.140446	-0.0106522	-0.0486406	-0.0141178	0.0634305
793	0.0435665	-0.162413	0.0249675	-0.0478106	-0.142581	-0.132474	-0.140886	-0.169024	-0.179547	-0.171744	-0.160656	-0.162625	-0.106777	-0.103736	-0.0474965	0.0931127	0.156649	0.148401	-0.0292576	-0.0606696	0.35691	0.000304202	-0.187171	-0.0516329	-0.101705	-0.169734	-0.273658	-0.100573	-0.117678	0.0160661	-0.156852	0.00685395	0.0655746	0.0323617	-0.285057	-0.223334	-0.110986	-0.211392	-0.0848871	0.166659	0.290003	-0.168291	0.0197032	-0.165077	-0.00484314	0.0359872	-0.07496	-0.0583198	0.0462387
W8034	0.0382464	-0.209025	0.0844101	-0.0820658	-0.125548	-0.106872	-0.180109	-0.184216	-0.203371	-0.206683	-0.186219	-0.186884	-0.112345	-0.13172	0.103719	0.085371	0.228511	0.0870113	-0.0154531	-0.0578555	0.279749	-0.00613354	-0.211305	-0.0703029	-0.0945449	-0.182939	-0.248056	-0.114462	-0.134858	0.127356	-0.163787	0.0843655	0.0151752	0.0985724	-0.270942	-0.2407	-0.130711	-0.214973	-0.106972	0.213186	0.284497	-0.179261	0.108019	-0.110292	-0.0232648	0.0450727	-0.08829	-0.0669308	0.0811547
PHV63	0.026621	-0.118135	0.145061	-0.0067615	-0.0804828	-0.0511885	-0.0635132	-0.140083	-0.148433	-0.100642	-0.0848353	-0.114311	-0.000157891	0.0282167	0.0260891	-0.0719238	0.120766	-0.00210575	-0.0346538	0.0556358	-0.0232152	0.0194967	-0.148233	-0.111857	-0.0770488	-0.0279082	-0.0189478	-0.0840509	0.00800352	0.022095	-0.135176	0.08876	-0.0310979	0.130101	-0.201413	-0.100944	0.0315847	-0.18748	-0.0033536	0.0727183	0.209164	-0.143572	0.0080356	0.0487137	0.0393727	0.0284799	-0.112023	-0.0568859	0.183345
PHW65	-0.163903	-0.171125	0.0827574	-0.00858637	-0.159551	-0.146835	-0.0755212	-0.143894	-0.152928	-0.14202	-0.118203	-0.140042	-0.0861804	0.376594	0.180303	-0.095419	-0.000152917	-0.0679482	0.0802555	0.152538	0.000107461	0.0464207	-0.155646	-0.0188042	0.0789037	-0.0566192	0.0851574	-0.130583	0.0837324	-0.0540548	0.0955362	0.0122998	0.0455003	-0.0365795	0.00942977	-0.139652	0.0942741	-0.124853	-0.0221298	0.0848022	-0.105297	-0.0925561	-0.0219173	0.262971	0.0888984	-0.00550901	0.0560372	0.000277272	0.0585768
2369	-0.0450933	-0.223876	0.133949	-0.0987801	-0.190322	-0.186486	-0.160065	-0.187456	-0.176558	-0.198187	-0.183125	-0.214961	-0.131109	-0.0421315	0.187347	0.125161	0.223097	0.112706	0.0238402	0.0154646	0.228946	0.00540438	-0.178096	-0.0544185	-0.18428	-0.171898	-0.229936	-0.127451	-0.0463248	0.116975	-0.17485	0.105155	0.0419258	0.108993	-0.284552	-0.232329	-0.127929	-0.239263	-0.115366	0.194795	0.27778	-0.193306	0.0606929	-0.171154	-0.0559368	0.172972	-0.0972427	-0.0598015	0.221349
87916W	0.0879091	-0.150545	0.0418651	-0.0735085	-0.100288	-0.112782	-0.116786	-0.137286	-0.167617	-0.151432	-0.129167	-0.143492	-0.0908106	-0.019592	0.137858	0.032767	0.230672	0.00286424	0.0288696	-0.00210781	0.149529	0.0266399	-0.168596	-0.0572128	-0.0699056	-0.097201	-0.223913	-0.0862216	-0.0675607	0.0378691	-0.0894732	0.0329413	0.0766355	0.0579523	-0.241087	-0.212584	-0.0822286	-0.143268	-0.135857	0.220501	0.19917	-0.132827	0.113534	-0.130607	-0.0330248	-0.00374366	-0.0655135	-0.0665698	-0.0246006
PHW52	0.090454	-0.221021	-0.0129636	-0.0781043	-0.165238	-0.166307	-0.115297	-0.180255	-0.17805	-0.169315	-0.132521	-0.181121	-0.0999391	-0.0589596	-0.0142694	-0.0126236	0.152497	0.0106871	-0.0373842	-0.0052133	0.231491	-0.0269469	-0.177104	-0.0650994	-0.00663405	-0.108999	-0.149341	-0.126272	-0.116118	0.0137763	-0.127847	0.0412608	0.0616703	-0.0451845	-0.248726	-0.123606	-0.0518662	-0.190832	-0.0799121	0.129845	0.258157	-0.154312	-0.0452382	0.00295309	-0.00471141	0.201161	-0.0756355	-0.100473	0.000918611
CA1108	-0.0342996	-0.0748024	-0.132005	1.06992	-0.0334864	-0.00704829	0.0609128	-0.0198167	-0.0617595	-0.0287468	0.0177962	-0.00919615	0.190769	-0.0904501	-0.0650706	-0.0841638	0.0784729	0.0331552	-0.0124944	-0.0406776	-0.0201183	0.0681075	-0.0623662	-0.00947385	-0.0321636	-0.0284126	-0.0929079	-0.000419812	-0.123889	-0.0606202	-0.0691171	-0.0044488	-0.0243375	-0.0443867	-0.166028	-0.0518984	-0.0086591	0.00555806	0.137651	-0.0199938	0.0158001	-0.0865166	-0.0241982	0.0375914	-0.0268879	0.00363508	-0.0504974	-0.0355958	0.0806362
Nan21-3	0.00739066	-0.0654003	0.200279	0.0547907	0.0743326	-0.00596664	-0.00444469	-0.0598404	-0.00715395	-0.0752281	-0.0324728	-0.021837	0.020351	0.0615789	-0.0275406	-0.0209274	0.293774	0.0647243	0.0945794	0.0744682	-0.0331317	0.218646	-0.00515275	-0.0787432	0.049266	-0.0414881	-0.161432	-0.0396363	0.0346596	0.0621631	-0.0982746	-0.0436032	-0.0956559	-0.0538608	-0.190094	0.0635579	0.404407	-0.138781	-0.0682842	-0.0421348	0.0466241	-0.0190579	0.0482279	-0.00044537	0.305769	0.0212955	-0.128522	-0.00017693	-0.00639169
PH6WC	0.0804223	-0.25086	-0.0560907	-0.0644166	-0.15807	-0.152991	-0.104403	-0.177061	-0.179637	-0.176801	-0.13535	-0.180411	-0.0868103	-0.0457066	0.0638084	-0.0160735	0.148488	-0.0528686	0.0170363	0.0360435	0.158062	-0.0547993	-0.182603	-0.0972983	0.0189133	-0.040484	-0.135591	-0.141458	-0.147634	0.0656509	-0.148497	0.0541413	-0.0444809	-0.0672001	-0.247767	-0.122026	0.00789426	-0.177144	-0.0909995	0.139186	0.297675	-0.16186	-0.0197529	0.119218	-0.0216975	0.103641	-0.0909451	-0.133976	-0.027803
PH4CV	-0.0833113	-0.107546	0.0335138	0.000971784	-0.043566	-0.0589783	-0.0637277	-0.126513	-0.134553	-0.0897423	-0.102436	-0.105957	-0.041602	0.489909	-0.0223715	-0.0473013	0.0523734	0.083678	0.269634	0.33993	-0.0109491	0.0407041	-0.134663	-0.119336	0.00755515	0.144246	-0.0069922	-0.0791118	0.000337821	0.0445442	-0.077396	0.00440987	-0.0731629	-0.00187384	-0.0798636	-0.0730926	0.112774	-0.123615	-0.00269889	-0.0416847	0.0288811	-0.0402782	0.0851885	0.146481	0.0685279	-0.0658672	-0.0799499	-0.0299039	-0.0331382
Xun9058	-0.192485	-0.223798	0.433065	-0.175014	-0.22396	-0.181564	-0.17197	-0.192284	-0.225844	-0.189292	-0.152063	-0.181415	-0.188342	-0.0858286	0.394442	-0.0194366	-0.158632	-0.142603	-0.0784103	-0.0491578	-0.0721874	-0.180982	-0.223718	-0.018637	-0.0148752	-0.147852	0.12109	-0.196296	0.139473	0.134005	0.0528595	0.508587	0.105339	0.384266	0.102053	-0.0156097	-0.00906716	0.0145881	0.166489	0.233185	0.127159	-0.029551	-0.0549075	-0.0385077	-0.125713	0.199502	-0.00874452	-0.145101	0.165109
LX9801	0.00436218	-0.00354194	0.105478	0.844872	0.0575816	0.0494962	0.114228	0.0329401	0.0160207	0.0723802	0.0558991	0.0208968	0.278484	0.0141541	-0.0722332	-0.102006	0.172459	-0.0303876	0.0028205	0.0621879	-0.0362843	0.236232	0.015414	-0.101207	-0.0698137	-0.040791	-0.191285	0.0723929	0.0151145	0.0122546	-0.12198	-0.048184	-0.128427	-0.0894259	-0.204795	0.0758663	0.241739	-0.101139	-0.0100272	-0.0023193	0.0242848	0.045843	-0.0184456	0.0891063	0.157754	-0.126719	-0.130619	0.017161	0.137119
C24	-0.0429758	-0.0948415	-0.121184	-0.13783	-0.0146555	-0.0660195	-0.101629	-0.0711506	-0.0934099	-0.073685	-0.0487504	-0.050471	-0.103098	-0.133029	-0.100881	0.0515255	-0.0960528	-0.0513361	-0.0490502	-0.142617	-0.0574192	-0.185897	-0.0917192	0.500696	0.182818	0.027115	0.246632	-0.0742933	-0.0387432	-0.0825221	0.413546	-0.0228735	0.235165	-0.118446	0.446533	0.256471	-0.045277	0.207438	-0.0898396	-0.161051	-0.0259715	0.175469	-0.0441132	-0.0219387	-0.107778	-0.0824706	0.441666	-0.0060229	-0.172188
C09-1	0.00571124	-0.0848382	0.0366001	0.565189	-0.0551957	-0.0120546	-0.00401295	-0.0581668	-0.0291998	-0.0643027	-0.0120473	-0.0679127	0.127272	0.0325787	0.000770755	-0.0509831	0.139347	-0.0370485	0.141643	0.0490694	-0.00246081	0.0745262	-0.0296202	-0.0437879	-0.082808	0.0383601	-0.0162624	-0.00735103	-0.0876658	-0.0334625	-0.0251944	-0.0231776	-0.0647367	-0.0388994	-0.046414	0.0327571	-0.00459992	-0.0410504	0.102778	-0.0443109	0.0303529	-0.00167487	-0.113154	0.0772917	0.00492668	0.0604109	-0.0486735	-0.00402959	0.0104325
L2010-3	0.217387	0.227676	-0.173395	0.0361001	0.116865	0.152121	0.186986	0.125133	0.156211	0.36327	0.253091	0.122093	0.0916327	-0.0606823	-0.115775	-0.103511	-0.0689718	-0.135525	-0.0159462	-0.0689665	-0.0626885	-0.039039	0.150265	0.0260064	-0.0455502	-0.0417993	-0.0380547	0.119693	-0.053761	-0.13672	0.0277728	-0.128236	-0.0308318	-0.126572	-0.0977624	-0.0459742	-0.0709747	0.407509	-0.06369	-0.131921	-0.106932	-0.080965	-0.102844	-0.0525418	-0.0705137	-0.137787	0.0155325	0.0720982	-0.0969856
ZNC-4	-0.084382	-0.118427	0.176498	0.0438006	-0.0252637	-0.10339	-0.0633082	-0.12125	-0.150153	-0.106709	-0.11015	-0.100011	-0.00554126	0.00370884	0.0263562	0.0201783	0.258195	0.189469	0.0466442	0.042615	-0.030896	0.156802	-0.153554	-0.078184	-0.044121	-0.0960672	-0.209988	-0.10415	-0.0566783	0.0833991	-0.0926859	-0.00585052	0.101923	0.140552	-0.237656	-0.0142438	0.240297	-0.192181	-0.0313387	0.173948	0.349264	-0.0766796	0.0296625	0.0843736	0.1524	0.0393027	-0.072638	-0.0794689	0.124624
Qi533	-0.0852269	-0.14504	-0.107489	-0.0621672	-0.1018	-0.115287	-0.101036	-0.1098	-0.12436	-0.128665	-0.0965278	-0.129481	-0.0878518	0.365361	-0.0704219	0.421135	-0.138304	0.033268	0.261695	0.257107	0.197008	-0.0932827	-0.128879	0.0922226	-0.119539	0.60399	-0.211578	-0.113937	0.280199	0.0176673	0.185389	0.0234195	0.0788492	0.027319	-0.0915278	-0.119777	-0.0087946	-0.154963	0.900821	0.0345123	-0.0634415	-0.089943	0.103329	-0.0624512	-0.166173	0.273975	0.143158	-0.0293979	-0.0261125
L6201	1.24524	0.130592	-0.0498646	0.0336445	0.0662879	0.075278	0.0333351	0.0692156	0.0578224	0.0299843	0.0739193	0.0240769	0.0467058	0.0827178	-0.0640236	-0.0862835	-0.0182761	-0.0807934	0.0594003	0.103307	-0.0647094	-0.0126836	0.0577125	-0.0577905	-0.0135443	0.0291387	-0.119057	0.0218008	-0.149231	-0.0343636	-0.092783	-0.0599682	-0.0861283	-0.0787946	-0.139895	-0.118408	-0.00699117	0.00213439	-0.0271514	-0.0812878	-0.0135162	-0.0587698	0.00385909	0.0376449	-0.0358378	-0.0264884	-0.0899969	-0.0120713	-0.0550449
LSC127	-0.0819886	-0.0941151	0.00826081	0.0335891	0.0105975	-0.0200275	-0.0247149	-0.0795518	-0.0490945	-0.0856255	-0.0370957	-0.099605	-0.0369264	-0.0946122	-0.028562	-0.0185337	0.0345715	-0.097055	-0.0244181	0.0288022	-0.118102	0.0124706	-0.0553516	-0.151792	0.0476857	-0.170296	-0.122093	0.0175231	0.070397	0.0770374	-0.144562	0.0329291	-0.0873634	0.152445	-0.0669296	-0.0321548	0.0107119	-0.0975797	-0.035403	0.218875	0.0529917	-0.00977196	0.0288891	-0.0187907	-0.00894503	0.0451732	-0.145625	0.025874	0.121926
W30	-0.0949604	-0.152663	0.106062	-0.103816	-0.124697	-0.139488	-0.0985995	-0.0979255	-0.133286	-0.126787	-0.0932218	-0.135799	-0.0996964	0.0436118	0.117423	0.19563	-0.0643365	0.0145311	-7.21274e-05	0.0601025	0.186219	-0.0940127	-0.133272	-0.0382811	-0.0692912	0.35253	-0.202746	-0.116095	0.182294	0.018738	0.0257022	0.184627	0.0803545	0.106192	-0.196884	-0.162171	-0.118311	-0.153954	0.40248	0.165481	-0.0269159	-0.160838	0.012937	-0.0582138	-0.0914605	0.840213	-0.0141694	-0.0651482	0.135592
B73	0.0357003	-0.205113	0.0690108	-0.0890206	-0.160569	-0.143382	-0.16173	-0.182975	-0.200329	-0.191843	-0.179637	-0.200668	-0.118927	-0.128057	0.126941	0.0957401	0.268622	0.118989	-0.0511567	-0.0551238	0.284716	-0.0117843	-0.205468	-0.0716072	-0.134968	-0.177351	-0.272024	-0.124956	-0.128711	0.0901001	-0.151493	0.0647439	0.0405708	0.0749768	-0.282989	-0.246662	-0.147663	-0.232608	-0.0957959	0.204182	0.364286	-0.18336	0.107832	-0.168224	-0.0580991	0.0573046	-0.0881041	-0.0627089	0.104501
B047	-0.0865212	-0.194705	-0.167834	-0.178768	-0.0605605	-0.09013	-0.15126	-0.13854	-0.152106	-0.178889	-0.119244	-0.149776	-0.153412	-0.108583	-0.0623403	-0.129307	-0.174494	-0.0907835	-0.0943964	-0.147913	-0.171999	-0.175173	-0.146503	0.0447934	0.356845	-0.127204	0.693121	-0.175833	-0.166797	-0.110731	0.0677334	-0.050337	0.0553257	-0.144233	0.482777	0.109603	-0.119682	0.221453	-0.154248	-0.0981701	-0.120681	0.19085	-0.0852991	0.0490768	-0.0386872	-0.0113931	0.0693398	-0.0523626	-0.168295
W3189	-0.0475425	-0.152994	-0.0360265	-0.0835329	-0.0662264	-0.0350071	-0.103215	-0.118561	-0.108222	-0.128361	-0.119632	-0.114274	-0.113254	-0.166965	0.00768482	-0.0821319	-0.0171049	-0.0934068	0.0452967	-0.0855257	-0.148916	-0.088259	-0.104793	-0.03023	0.207745	-0.12753	0.523717	-0.102704	-0.0588331	-0.0715036	-0.0432416	0.00335772	-0.0350346	-0.0652049	0.303376	0.18385	-0.00246698	0.0998597	-0.122534	-0.0449101	0.00696578	0.176863	-0.139025	-0.0203582	0.0436943	-0.0293533	-0.0315763	-0.122977	-0.0151279
9782	-0.151451	-0.174816	0.315825	-0.0514583	-0.136356	-0.14618	-0.0693399	-0.0899638	-0.134577	-0.110505	-0.117238	-0.10834	-0.114895	-0.132034	0.138114	-0.0563907	-0.00160901	0.0999845	-0.0238397	-0.0130287	-0.0441926	0.097495	-0.131706	-0.0270905	-0.0708296	-0.114331	-6.16643e-05	-0.118627	0.0547072	0.02552	-0.041965	0.12646	-0.0059404	0.135638	0.0801874	0.256223	0.148453	-0.0735924	-0.0142099	-0.0786537	0.0758614	0.396023	-0.0330598	-0.0754617	0.110603	-0.00317745	-0.0476234	-0.114684	0.0426531
646	0.121425	0.260122	-0.139025	0.0474962	0.13031	0.194998	0.136352	0.344043	0.187042	0.215025	0.141978	0.292012	0.123768	-0.0880941	-0.0864962	-0.154705	-0.0636608	-0.111711	-0.0917283	-0.073342	-0.134	0.00657007	0.187491	-0.0451807	-0.0389974	-0.0983947	-0.105765	0.142452	-0.161397	-0.0608722	-0.051238	-0.113239	-0.0928914	-0.0859303	-0.0571828	-0.0461274	-0.0715626	0.0285287	-0.0913502	-0.118538	-0.114039	-0.0705003	-0.0281757	-0.0137629	-0.0514802	-0.111861	-0.0650307	0.0903245	-0.0511281
CZ2142	0.0219161	-0.0357864	-0.153405	-0.0509574	-0.0492982	-0.0678152	-0.0153152	-0.0407202	-0.0359692	-0.0225157	-0.022356	-0.0107267	-0.0549716	0.356328	-0.100752	0.19186	-0.143176	0.0424909	0.0830259	0.381326	0.18009	-0.0219051	-0.0318569	0.124233	0.0192088	0.446804	-0.175966	-0.0216958	0.0426653	0.00459889	0.0693092	-0.103527	0.0231231	-0.145017	-0.146757	-0.136198	-0.0822171	-0.00764589	0.0920348	-0.12733	-0.143446	-0.0833902	0.0823746	-0.0246037	-0.085047	0.122813	0.119969	0.0267049	-0.0428444
CZ205-2	-0.0187598	-0.101796	0.155998	0.0527943	-0.00503131	-0.0438526	-0.0328305	-0.102073	-0.101296	-0.0694008	-0.0713523	-0.111074	0.00525309	-0.0101476	-0.00209203	0.00489374	0.143749	0.0865094	0.151881	0.0193205	-0.0210951	0.106808	-0.103206	-0.1211	-0.0306567	-0.0588214	-0.140765	-0.0841662	-0.0560672	-0.000125301	-0.147648	-0.0133114	-0.104979	-0.0338764	-0.125651	0.0738559	0.27599	-0.150526	-0.0788494	0.0328017	0.204144	0.0210445	-0.0163579	0.11926	0.134508	-0.0406824	-0.143496	-0.0578084	0.0528353
[truncated: 313 more columns]
