# Supplementary material for: Characterizing the population structure and genetic diversity of maize breeding germplasm in Southwest China using genome-wide SNP markers
Source: BMC Genomics. 2016 Aug 31;17(1):697. doi: 10.1186/s12864-016-3041-3 (PMC5007717; doi:10.1186/s12864-016-3041-3)
Supplement: Additional file 14: — Table S8. Comparison of GD in different studies. MICN is an abbreviation of Modified introduction in China; TS is an abbreviation of Tropical/Subtropical; SS is an abbreviation of Stiff Stalk; NSS is an abbreviation of non-Stiff Stalk; HZS is an abbreviation of Huangzaosi. (XLSX 11 kb) [file 12864_2016_3041_MOESM14_ESM.xlsx]

## Sheet: Sheet1
Population Type	Population Size	Source	SNP number for GD	Cluster	Genetic Diversity														Reference
Inbred line	367	China	41819	2 (Introduced germplasm and local germplasm), 5 (Reid, Lancaster, P, Tang Sipingtou, Tem-tropic Ⅰ) subgroups	Entire	Introduced	Local	Reid	Lancaster	P	Tang Sipingtou	Tem-tropic Ⅰ							Wu et al. 2014
					0.364	0.367	0.234	0.296	0.322	0.209	0.211	0.358
Inbred line	1857	America, Africa, Europe and Asia	43252	2 (TS and Temperate), 4(SS, NSS, MICN ,and TS), and 7 (207, B73, HZS, Mo17, Oh43, Shen137 and TS)	Entire	TS	Temperate	SS	NSS	MICN	TSⅠ	B73	Mo17	PH207	Oh43	Shen137	HZS	TS Ⅱ	Wu et al. 2015
					0.365	0.364	0.284	0.301	0.361	0.306	0.348	0.268	0.299	0.36	0.294	0.311	0.272	0.345
Inbred line	770	Global breeding program	1034	8(BSSS, Lancaster, SPT, Tropic 1, PB, PA, Tropic 2, Tropic 3)	Entire														Lu et al. 2009
					0.321
Inbred line	527	Global diverse lines	926	3(NSS,SS and TST)	Entire														Yang et al. 2011
					0.39
Inbred line	1537	Europe and North-America	8244	4(Flint, Lancaster, Stiff Stalk, Iodent)	Entire	Flint	Lancaster	Stiff Stalk	Iodent										Van Inghelandt et al. 2010
					0.32	0.28	0.3	0.23	0.23
Inbred line	359	CIMMYT and IITA	1264	9(CIMCALI8843×S9243, CML311×MBR C3 Bc, DTPWC9, DTPYC9, La Posta Seq C7, SA, Mexico subtropical, Mexico tropical, CML)	CIMCALI8843×S9243	CML311×MBR C3 Bc	DTPWC9	DTPYC9	La Posta Seq C7	SA	Mexico subtropical	Mexico tropical	CML
					0.033	0.1791	0.2956	0.2682	0.2307	0.2684	0.2985	0.3044	0.3008						Wen et al. 2011
