# Supplementary material for: Characterizing the population structure and genetic diversity of maize breeding germplasm in Southwest China using genome-wide SNP markers
Source: BMC Genomics. 2016 Aug 31;17(1):697. doi: 10.1186/s12864-016-3041-3 (PMC5007717; doi:10.1186/s12864-016-3041-3)
Supplement: Additional file 16: — Table S10. Comparison of other studies using the same SNP array for population analysis. MICN is an abbreviation of Modified introduction in China; TS is an abbreviation of Tropical/Subtropical; SS is an abbreviation of Stiff Stalk; NSS is an abbreviation of non-Stiff Stalk; HZS is an abbreviation of Huangzaosi. (XLSX 10 kb) [file 12864_2016_3041_MOESM16_ESM.xlsx]

## Sheet: Sheet1
Application	Population Size	Source	Number of Subset SNP	LD decay distance	Population division	Additional results	Reference
Population Structure	367	China	43252	391kb	2 (Introduced germplasm and local germplasm), 5 (Reid, Lancaster, P, Tang Sipingtou, Tem-tropic Ⅰ) subgroups	15 conservative regions were identified between Huangzaosi and its descendants	Wu et al. 2014
Population Structure	1857	America, Africa, Europe and Asia	41819	30kb	2 (TS and Temperate), 4(SS, NSS, MICN ,and TS), and 7 (207, B73, HZS, Mo17, Oh43, Shen137 and TS)	85 highly differentiated regions between TS and temperate groups were identified	Wu et al. 2015
Population Structure	284	Minnesota, public breeding programs and seed companies	43252	Unknown	5 (B73, Mo17, Oh43, A321, and PH207)	A321 and Oh43 subpopulations represented groups of inbreds unique to the historical Minnesota germplasm	Schaefer et al. 2013
Genomic and metabolic prediction	285 inbred line and 570 testcrosses	Dent heterotic pool and their testcrosses with two testers	38019	500kb	3 (SS, NSS, and Tropical lines)	Whole-genome and metabolic prediction models were built for screening inbred lines for their potential to create superior hybrids	Riedelsheimer et al. 2012
GWAS	144	China	45868	200kp	3 subgroups	18 novel candidate genes were associated with head smut resisitant in maize	Wang et al. 2012
Population Structure	240	China	40757	643kb	5 (LRC, Reid, Lan, LRC, and SPT)	Three lower peaks for Tajima's D overlapped with three major QTL (qkrn7, scmv1, and qHS2.09) in these derivatives	Liu et al. 2015
